# Supplementary material for: Variation in Craniomandibular Morphology and Sexual Dimorphism in Pantherines and the Sabercat Smilodon fatalis
Source: PLoS One. 2012 Oct 26;7(10):e48352. doi: 10.1371/journal.pone.0048352 (PMC3482211; doi:10.1371/journal.pone.0048352)
Supplement: Table S1 — List of specimens of Smilodon fatalis and Panthera spp. used in the analysis, along with museum numbers and explanation of museum codes. (NTS) [file pone.0048352.s005.nts]

			"	Weight	matrix	(rows	are	specimens.	cols	are	x.y	pairs)
			1	765L	46L	0	
			0	0	0	0	0	0	0	0	0	0	0	0	0	0	0	0	0	0	0	0	0	0	0	0	0	0	0	0	0	0	0	0	0	0	0	0	0	0	0	0	0	0	0	0	0	0	0	0	0	0	0	0	0	0	0	0	0	0	0	0	0	0	0	0	0	0	0	0	0	0	0	0	0	0	0	0	0	0	0	0	0	0	0	0	0	0	0	0	0	0	0	0	0	0	0	0	0	0	0	0	0	0	0	0	0	0	0	0	0	0	0	0	0	0	0	0	0	0	0	0	0	0	0	0	0	0	0	0	0	0	0	0	0	0	0	0	0	0	0	0	0	0	0	0	0	0	0	0	0	0	0	0	0	0	0	0	0	0	0	0	0	0	0	0	0	0	0	0	0	0	0	0	0	0	0	0	0	0	0	0	0	0	0	0	0	0	0	0	0	0	0	0	0	0	0	0	0	0	0	0	0	0	0	0	0	0	0	0	0	0	0	0	0	0	0	0	0	0	0	0	0	0	0	0	0	0	0	0	0	0	0	0	0	0	0	0	0	0	0	0	0	0	0	0	0	0	0	0	0	0	0	0	0	0	0	0	0	0	0	0	0	0	0	0	0	0	0	0	0	0	0	0	0	0	0	0	0	0	0	0	0	0	0	0	0	0	0	0	0	0	0	0	0	0	0	0	0	0	0	0	0	0	0	0	0	0	0	0	0	0	0	0	0	0	0	0	0	0	0	0	0	0	0	0	0	0	0	0	0	0	0	0	0	0	0	0	0	0	0	0	0	0	0	0	0	0	0	0	0	0	0	0	0	0	0	0	0	0	0	0	0	0	0	0	0	0	0	0	0	0	0	0	0	0	0	0	0	0	0	0	0	0	0	0	0	0	0	0	0	0	0	0	0	0	0	0	0	0	0	0	0	0	0	0	0	0	0	0	0	0	0	0	0	0	0	0	0	0	0	0	0	0	0	0	0	0	0	0	0	0	0	0	0	0	0	0	0	0	0	0	0	0	0	0	0	0	0	0	0	0	0	0	0	0	0	0	0	0	0	0	0	0	0	0	0	0	0	0	0	0	0	0	0	0	0	0	0	0	0	0	0	0	0	0	0	0	0	0	0	0	0	0	0	0	0	0	0	0	0	0	0	0	0	0	0	0	0	0	0	0	0	0	0	0	0	0	0	0	0	0	0	0	0	0	0	0	0	0	0	0	0	0	0	0	0	0	0	0	0	0	0	0	0	0	0	0	0	0	0	0	0	0	0	0	0	0	0	0	0	0	0	0	0	0	0	0	0	0	0	0	0	0	0	0	0	0	0	0	0	0	0	0	0	0	0	0	0	0	0	0	0	0	0	0	0	0	0	0	0	0	0	0	0	0	0	0	0	0	0	0	0	0	0	0	0	0	0	0	0	0	0	0	0	0	0	0	0	0	0	0	0	0	0	0	0	0	0	0	0	0	0	0	0	0	0	0	0	0	0	0	0	0	0	0	0	0	0	0	0	0	0	0	0	0	0	0	0	0	0	0	0	0	0	0	0	0	0	0	0	0	0	0	0	0	0	0	0	0	0	0	0	0	0	0	0	0	0	0	0	0	0	0	0	0	0	0	0	0	0	0	0	0	0	0	0	0	0	0	0	0	0	0	0	0	0	0	0	0	0	0	0	0	0	0	0	0	0	0	0	0	0	0	0	0	0	0	0	0	0	0	0	0	0	0	0	0	0	0	0	0	0	0	0	0	0	0	0	
			CBL	Mastoid height	Postorbital width	Braincase width	Zygomatic width	Mastoid width	Condyle width	P3 length	P4 length	UniX	UniY	1X	1Y	2X	2Y	3X	3Y	4X	4Y	5X	5Y	6X	6Y	7X	7Y	8X	8Y	9X	9Y	10X	10Y	11X	11Y	12X	12Y	13X	13Y	14X	14Y	15X	15Y	16X	16Y	17X	17Y	18X	18Y	19X	19Y	20X	20Y	21X	21Y	22X	22Y		
Inferred Smilodon fatalis males																																														
LACMHC2001-309	308.5	85.9	60.2	134.6	207.2	135	62.5	15.7	35.4	7.21E-02	2.26E-02	2.35E-03	1.51E-01	-7.31E-02	3.91E-02	-4.53E-02	3.82E-02	2.68E-02	-4.66E-02	9.95E-03	-3.05E-02	1.20E-02	3.03E-02	1.85E-02	-1.81E-02	-3.12E-03	1.11E-02	-3.36E-02	-8.39E-03	-1.69E-02	-8.61E-03	-2.04E-03	9.66E-04	-1.84E-02	-9.94E-03	-3.62E-03	7.76E-03	-3.45E-02	1.24E-02	7.47E-03	-6.09E-03	2.08E-03	1.77E-02	-4.43E-03	-7.41E-04	2.55E-03	-1.38E-02	-3.01E-02	6.20E-03	2.66E-02	-2.97E-02	-2.38E-03	5.16E-03	-3.89E-03	-1.29E-02
LACMHC2001-316	308.2	86.9	57	143.3	193.6	142.8	68.7	17.4	39.6	7.24E-02	2.25E-02	-7.14E-03	1.04E-01	-7.98E-02	2.94E-02	-4.27E-02	3.52E-02	3.03E-02	-2.93E-02	5.25E-03	-1.25E-02	1.45E-02	2.69E-02	2.58E-02	-1.87E-02	-3.07E-03	1.06E-02	-3.21E-02	-3.02E-04	-1.75E-02	-5.32E-03	1.20E-02	4.68E-03	-2.51E-02	-8.30E-03	4.85E-03	-3.96E-03	-3.06E-02	1.57E-02	-1.19E-04	3.46E-03	-4.11E-03	-5.03E-04	-1.09E-02	-4.93E-03	8.62E-03	-3.10E-03	-2.93E-02	7.96E-03	2.31E-02	-2.48E-02	-1.03E-02	1.77E-03	-5.03E-03	-1.57E-02
LACMHC2001-404	320.7	91.2	64.4	139.6	218.1	140.8	65.8	16.9	37.7	6.70E-02	7.07E-03	1.33E-02	1.20E-01	-7.41E-02	3.14E-02	-3.50E-02	3.92E-02	2.71E-02	-2.68E-02	1.99E-02	-2.98E-02	2.32E-02	2.08E-02	3.05E-02	-1.60E-02	-8.15E-03	1.15E-02	-2.01E-02	6.21E-03	-2.04E-02	-8.93E-03	2.10E-02	-1.25E-03	-3.04E-02	-6.65E-03	8.04E-03	4.24E-03	-2.65E-02	2.38E-02	-4.39E-03	-9.37E-03	2.93E-03	2.40E-02	-1.21E-02	-1.53E-02	2.53E-03	-7.12E-03	-2.62E-02	1.06E-02	2.41E-02	-2.46E-02	-1.14E-02	5.87E-03	-6.83E-03	-4.13E-03
LACMHC2001-409	302.6	87.4	59.3	124.4	193.2	123.1	62.9	16.4	38.1	8.07E-02	6.35E-03	1.27E-03	1.37E-01	-8.14E-02	2.89E-02	-3.80E-02	4.29E-02	2.59E-02	-4.07E-02	9.35E-03	-1.60E-02	1.95E-02	3.61E-02	2.11E-02	-2.15E-02	-3.72E-03	1.26E-02	-3.69E-02	-4.76E-03	-2.01E-02	-3.66E-03	6.92E-03	4.57E-03	-2.27E-02	-2.13E-03	1.31E-03	6.28E-03	-3.45E-02	6.69E-03	1.16E-02	-2.28E-04	9.19E-03	1.50E-02	-8.54E-03	-5.76E-03	2.58E-03	-6.31E-03	-2.68E-02	7.60E-03	1.82E-02	-3.74E-02	-8.50E-04	3.11E-03	-1.85E-03	-1.45E-02
LACMHC2001-410	305.9	83.2	65.7	137.6	205.4	138	60.6	16.6	37.8	6.91E-02	-6.29E-03	-3.01E-03	8.47E-02	-7.60E-02	3.02E-02	-1.28E-02	2.55E-02	4.53E-02	-3.99E-02	8.98E-03	-7.17E-03	1.18E-02	1.59E-02	2.42E-02	-3.91E-03	-1.12E-03	2.34E-02	-9.78E-03	-9.54E-03	-2.59E-02	-1.15E-02	1.11E-02	-1.00E-03	-2.41E-02	-1.22E-02	2.52E-03	8.18E-03	-3.15E-02	1.46E-02	8.95E-03	-1.21E-02	-7.12E-04	2.44E-02	-1.48E-02	-7.64E-04	1.57E-03	-9.74E-03	-2.14E-02	1.03E-02	2.42E-02	-2.84E-02	-4.39E-03	3.76E-03	-4.98E-03	-9.75E-03
LACMHC2001-431	307.2	87.9	55.9	134.2	213.9	135.4	66.7	16.8	41.1	6.97E-02	1.84E-02	1.21E-02	1.40E-01	-6.95E-02	4.07E-02	-3.05E-02	4.02E-02	2.50E-02	-4.77E-02	8.66E-03	-3.20E-02	1.40E-02	1.57E-02	1.47E-02	-1.47E-02	-1.15E-02	1.23E-02	-2.76E-02	-6.54E-03	-2.18E-02	-1.07E-02	1.61E-02	-5.92E-03	-2.39E-02	-1.10E-02	4.37E-03	7.57E-03	-2.47E-02	2.66E-02	5.55E-03	-1.91E-03	4.78E-03	1.58E-02	-8.86E-03	-9.28E-03	4.73E-04	-3.53E-03	-2.75E-02	9.51E-03	1.91E-02	-2.98E-02	-3.30E-03	9.43E-05	-1.23E-02	-2.10E-02
LACMHC2001-257	302.7	81.1			210.4	133.5	73.3	17.6	39.1	7.58E-02	3.09E-02	2.80E-02	1.26E-01	-8.40E-02	3.93E-02	-2.86E-02	4.11E-02	2.48E-02	-5.62E-02	3.28E-03	-2.14E-02	2.41E-02	3.06E-02	1.89E-02	-1.28E-02	-6.86E-03	9.36E-03	-3.41E-02	-9.32E-03	-2.09E-02	-1.45E-02	1.67E-03	-4.19E-03	-3.07E-02	-7.80E-03	-4.83E-04	1.49E-02	-3.82E-02	1.83E-02	-8.00E-03	-8.20E-03	-5.74E-03	1.86E-02	-1.70E-02	-4.76E-03	-2.70E-03	-1.20E-02	-1.63E-02	4.05E-03	2.15E-02	-3.33E-02	-7.25E-03	9.91E-03	-8.79E-03	-1.34E-02
LACMHC2001-108	310.5	92.1	58.8	136.5	210.7	141	64.4	17.7	40.1	6.92E-02	1.22E-02	-1.56E-02	1.00E-01	-8.74E-02	3.09E-02	-3.72E-02	4.45E-02	1.32E-02	-3.83E-02	1.94E-02	-1.87E-02	1.93E-02	1.02E-02	2.42E-02	-1.95E-02	-1.48E-02	1.05E-02	-2.46E-02	3.56E-04	-1.51E-02	-5.06E-03	1.19E-02	-1.15E-04	-1.88E-02	-7.02E-03	4.45E-03	1.10E-02	-2.66E-02	1.73E-02	6.97E-03	6.84E-04	5.74E-03	1.54E-03	-5.14E-03	-8.99E-03	6.84E-03	-7.23E-03	-3.09E-02	1.17E-02	2.57E-02	-3.15E-02	-3.47E-03	4.98E-03	1.74E-03	-1.38E-02
LACMHC2001-133	312.1	86.1	55.6	130.8	212.2	134.9	75.2	17.9	37.1	6.29E-02	2.16E-03	-7.98E-03	7.75E-02	-9.02E-02	3.00E-02	-3.86E-02	2.98E-02	2.62E-02	-2.82E-02	1.59E-02	-1.69E-02	1.04E-02	1.43E-02	2.37E-02	-1.30E-02	-1.18E-02	1.45E-02	-3.22E-02	1.52E-03	-1.30E-02	-9.57E-03	6.44E-03	1.31E-03	-3.14E-02	2.17E-03	7.41E-03	2.76E-03	-1.84E-02	1.88E-02	6.08E-03	-5.31E-04	5.10E-03	7.29E-03	-8.05E-03	-6.11E-03	-7.84E-04	-4.69E-03	-3.40E-02	9.78E-03	2.38E-02	-2.03E-02	-9.04E-03	2.33E-03	-7.99E-03	-1.15E-02
LACMHC2001-177	300.1	79.9			198.2	132.3	62.6	15.1	37.5	3.15E-02	1.04E-02	6.28E-03	9.52E-02	-6.77E-02	2.86E-02	-2.99E-02	3.96E-02	2.78E-02	-3.95E-02	5.98E-03	-3.79E-03	2.40E-02	1.87E-02	2.32E-02	-1.57E-02	-6.47E-03	1.80E-02	-3.37E-02	-4.37E-03	-1.29E-02	5.49E-04	2.37E-03	-4.31E-04	-3.14E-02	5.77E-03	-3.88E-03	1.17E-02	-2.84E-02	2.97E-02	-4.07E-04	2.01E-03	-5.53E-03	1.46E-02	-1.51E-02	-5.27E-03	-5.86E-03	7.30E-03	-3.46E-02	9.61E-03	1.79E-02	-2.71E-02	-1.05E-03	7.49E-03	-7.18E-03	-9.87E-03
LACMHC2001-219	323.6	86.1	61.4	136.2	220.7	138.6	66.7	18.9	44.7	8.62E-02	2.22E-02	1.07E-02	1.38E-01	-7.89E-02	3.87E-02	-3.60E-02	4.38E-02	3.64E-02	-4.81E-02	8.49E-03	-2.46E-02	1.66E-02	3.59E-02	1.73E-02	-1.18E-02	-1.00E-02	1.34E-02	-3.09E-02	-1.06E-02	-1.50E-02	-1.93E-03	-3.76E-04	2.82E-03	-2.73E-02	-6.27E-03	-8.50E-04	1.21E-02	-2.66E-02	1.51E-02	-3.05E-03	-2.43E-03	-8.04E-03	1.77E-02	-8.31E-03	-3.98E-03	-2.09E-03	-6.41E-03	-2.64E-02	1.27E-02	2.59E-02	-3.23E-02	2.53E-04	6.74E-03	-8.20E-03	-7.93E-03
LACMHC2001-181	310.5	81.9	56.1	131.3	209.4	134.1	68	16.2	37.2	4.82E-02	2.50E-03	4.42E-02	8.85E-02	-7.84E-02	3.84E-02	-3.12E-02	3.18E-02	2.37E-02	-2.37E-02	4.82E-03	-1.54E-02	2.36E-02	1.64E-02	1.75E-02	-1.62E-02	-7.80E-03	1.42E-02	-3.87E-02	1.57E-03	-1.52E-02	-2.90E-03	7.19E-03	4.60E-03	-2.08E-02	-8.50E-03	3.32E-03	4.53E-03	-3.38E-02	3.08E-02	5.35E-03	1.80E-03	-6.54E-03	3.21E-03	-1.53E-02	-3.06E-03	2.57E-03	-7.93E-03	-2.28E-02	1.35E-02	1.38E-02	-3.13E-02	1.78E-03	4.28E-03	-2.76E-03	-8.70E-03
LACMHC2001-215	326.1	88.1	60.7	133.7	221.4	138.4	68	16.7	40	5.97E-02	3.24E-02	3.23E-02	1.25E-01	-7.70E-02	4.03E-02	-3.69E-02	3.92E-02	1.81E-02	-6.55E-02	-4.77E-03	-2.15E-02	2.73E-02	2.40E-02	2.18E-02	-1.62E-02	-1.53E-02	1.50E-02	-3.73E-02	-2.11E-02	-1.44E-02	2.41E-03	1.45E-05	5.50E-03	-2.26E-02	-7.92E-03	4.99E-04	1.22E-02	-3.16E-02	1.67E-02	-8.22E-03	3.91E-04	-1.40E-03	7.43E-03	-5.25E-03	-1.06E-02	-5.04E-03	-6.71E-03	-1.96E-02	1.42E-02	9.79E-03	-3.40E-02	-4.75E-04	5.12E-03	-6.75E-03	-2.13E-02
LACMHC2001-244	312.6	96.7			209.8	139.5	75.6	15.6	37.8	7.45E-02	9.16E-03	-2.47E-02	1.02E-01	-9.21E-02	5.07E-02	-3.97E-02	4.63E-02	3.37E-02	-4.63E-02	8.01E-03	-3.40E-02	1.15E-02	-1.88E-03	2.62E-02	-1.78E-02	-6.03E-03	5.30E-03	-3.20E-02	2.00E-03	-1.99E-02	6.20E-03	3.35E-03	5.25E-03	-3.12E-02	-8.60E-03	1.88E-03	1.31E-02	-2.78E-02	1.58E-02	2.54E-03	-7.09E-03	2.15E-03	6.94E-03	-7.22E-03	-9.87E-03	5.67E-03	-3.72E-03	-3.49E-02	2.10E-02	2.18E-02	-4.48E-02	-6.50E-03	1.07E-03	-1.85E-03	-1.77E-02
LACMHC2001-261	306.7	93.2	53.2	127.6	210.8	134.5	68.5	16.3	38.1	4.98E-02	3.36E-02	2.81E-02	1.30E-01	-7.23E-02	3.72E-02	-3.68E-02	3.49E-02	1.37E-02	-5.25E-02	-5.75E-03	-1.91E-02	3.18E-02	1.41E-02	1.39E-02	-1.58E-02	-5.69E-03	5.23E-03	-3.64E-02	-5.86E-03	-1.68E-02	-9.98E-03	-2.64E-03	1.10E-02	-2.28E-02	-1.15E-02	-1.72E-03	1.34E-03	-3.70E-02	2.80E-02	1.21E-03	1.18E-02	-1.52E-02	1.05E-02	-5.75E-03	-1.49E-02	-3.24E-03	-4.63E-03	-2.91E-02	1.95E-02	1.22E-02	-3.62E-02	7.67E-04	2.10E-03	-8.04E-03	-1.06E-02
LACMHC2001-2	323.2	90.8	62.2	139.2	212.9	141.1	63.7	15.8	38.6	7.41E-02	1.61E-02	4.36E-02	8.59E-02	-8.81E-02	4.70E-02	-3.29E-02	4.43E-02	2.10E-02	-3.18E-02	2.36E-03	-2.91E-02	1.40E-02	4.41E-03	7.79E-03	-2.65E-02	-1.67E-02	1.51E-02	-3.67E-02	-9.85E-04	-1.32E-02	-1.11E-02	-2.99E-03	1.65E-02	-3.61E-02	-4.02E-03	-1.62E-03	3.61E-03	-3.24E-02	2.09E-02	3.03E-03	-5.23E-03	5.69E-03	2.14E-02	-2.29E-03	-7.02E-03	-7.71E-03	-1.03E-02	-3.00E-02	6.16E-03	2.29E-02	-2.73E-02	1.56E-03	-9.21E-04	-5.18E-03	-1.24E-02
LACMHC2001-102	303.3	82.6	56.1	138.1	215	139.9	61.7	16.5	36	5.49E-02	-7.63E-03	1.89E-02	1.21E-01	-6.48E-02	4.91E-02	-1.95E-02	4.24E-02	3.37E-02	-4.39E-02	-1.82E-03	-1.78E-02	2.33E-02	1.83E-02	1.05E-02	-8.64E-03	-1.18E-02	2.10E-02	-2.43E-02	-5.69E-03	-1.93E-02	-4.46E-03	3.74E-03	4.83E-04	-1.43E-02	-7.73E-03	8.80E-03	5.97E-03	-3.27E-02	1.56E-02	-1.70E-02	-8.66E-03	1.27E-02	3.25E-02	-6.29E-03	-7.45E-03	-9.76E-03	-8.72E-03	-3.09E-02	8.28E-03	1.80E-02	-3.27E-02	-2.95E-03	-1.61E-03	-3.39E-03	-1.94E-02
LACMHC2001-109	302.4	85	61.7	137.1	216	141.3	67.9	16.6	38.5	6.62E-02	1.39E-02	4.21E-03	1.32E-01	-8.17E-02	4.72E-02	-3.84E-02	2.75E-02	1.55E-02	-4.34E-02	5.96E-03	-3.00E-02	2.11E-02	2.20E-02	1.85E-02	-6.18E-03	-1.48E-02	1.16E-02	-3.17E-02	-5.67E-03	-9.75E-03	-5.88E-03	-1.90E-03	6.31E-03	-2.24E-02	-9.14E-03	7.84E-05	5.88E-03	-3.02E-02	1.50E-02	1.89E-03	6.67E-04	-4.14E-03	4.46E-03	-1.03E-02	-8.33E-03	-8.28E-04	-8.87E-03	-2.99E-02	1.09E-02	2.31E-02	-3.22E-02	-3.25E-03	1.15E-03	-7.34E-03	-1.58E-02
LACMHC2001-110	310.1	89.5	62.5	128.3	207.8	127.3	70.2	15.3	39.6	8.03E-02	7.31E-03	-8.30E-03	1.40E-01	-7.20E-02	4.04E-02	-4.22E-02	5.08E-02	3.67E-02	-4.17E-02	9.30E-03	-2.61E-02	7.66E-03	1.56E-02	2.58E-02	-1.59E-02	-2.07E-02	1.03E-02	-2.30E-02	-2.66E-03	-2.07E-02	4.39E-03	3.72E-03	5.05E-03	-1.38E-02	-5.21E-03	1.89E-04	8.60E-03	-2.46E-02	8.75E-03	3.21E-04	4.32E-03	-1.30E-03	1.53E-02	-8.91E-03	-7.04E-03	4.61E-03	-1.06E-02	-3.83E-02	9.77E-03	1.66E-02	-3.55E-02	5.63E-03	7.52E-03	3.43E-03	-1.11E-02
LACMHC2001-111	319.1	95.6	65.9	139.4	218.6	142.2	65.8	16.1	40.2	5.95E-02	1.12E-02	-1.35E-02	1.00E-01	-8.63E-02	3.88E-02	-4.56E-02	4.18E-02	2.89E-02	-2.96E-02	1.19E-02	-1.69E-02	4.79E-03	1.23E-02	2.36E-02	-1.33E-02	-1.81E-02	8.03E-03	-2.81E-02	-7.18E-03	-2.65E-02	-4.57E-03	1.15E-02	4.92E-03	-2.79E-02	-6.65E-03	-4.64E-03	8.27E-03	-2.63E-02	2.60E-02	-3.47E-04	1.97E-03	4.51E-03	6.92E-03	-5.31E-03	-1.54E-02	-2.57E-03	-6.27E-03	-3.62E-02	1.39E-02	2.63E-02	-3.20E-02	-3.04E-04	6.74E-03	-7.19E-03	-8.39E-03
LACMHC2001-129	314.9	100.4	62.7	141.8	213.6	142.1	61	15.3	36.4	7.31E-02	-4.62E-03	-8.62E-03	1.34E-01	-8.77E-02	3.82E-02	-3.52E-02	4.31E-02	2.72E-02	-4.90E-02	7.86E-03	-2.63E-02	2.43E-02	2.40E-02	1.87E-02	-2.12E-02	-1.53E-02	1.65E-02	-3.32E-02	3.24E-03	-7.57E-03	-3.10E-03	6.12E-03	8.56E-03	-1.29E-02	-1.09E-02	6.00E-04	-1.96E-03	-2.79E-02	8.03E-03	-5.02E-04	1.92E-03	2.19E-03	1.94E-02	-2.50E-03	-9.56E-03	5.07E-03	-5.45E-03	-3.24E-02	1.05E-02	2.20E-02	-4.24E-02	9.63E-06	3.17E-03	-1.65E-03	-1.14E-02
LACMHC2001-132	319.8	89.9	59.1	137.7	215.9	141.7	69.4	15.9	37.7	6.91E-02	2.47E-02	1.61E-02	1.52E-01	-6.35E-02	4.51E-02	-5.25E-02	4.59E-02	2.34E-02	-3.56E-02	9.19E-03	-2.76E-02	1.44E-02	1.46E-02	1.61E-02	-1.56E-02	-9.19E-03	8.27E-03	-3.45E-02	-2.10E-03	-8.26E-03	-5.86E-03	-1.14E-02	9.45E-03	-1.84E-02	-9.43E-03	-4.65E-03	6.17E-03	-3.38E-02	2.34E-02	-3.99E-03	3.96E-03	3.56E-03	1.81E-02	-5.28E-03	3.66E-03	-2.65E-04	-1.34E-02	-3.22E-02	8.41E-03	2.71E-02	-3.57E-02	8.95E-03	8.30E-03	-1.03E-02	-9.88E-03
LACMHC2001-151	328.8	98.9	62.1	137.3	212.5	134.6	70.5	17.7	40.2	6.36E-02	2.36E-02	4.02E-02	1.23E-01	-6.70E-02	2.79E-02	-4.45E-02	4.45E-02	2.25E-02	-4.77E-02	3.02E-03	-2.31E-02	1.86E-02	1.15E-02	1.92E-02	-2.59E-02	-7.20E-03	8.41E-03	-3.65E-02	-7.21E-03	-1.73E-02	-3.56E-03	-7.05E-03	9.82E-03	-2.58E-02	-4.91E-03	-4.88E-03	4.46E-03	-2.86E-02	1.92E-02	3.57E-03	9.69E-03	-1.35E-02	7.88E-03	-3.31E-03	-1.43E-02	-1.76E-03	-3.63E-03	-2.99E-02	1.93E-02	2.20E-02	-3.10E-02	4.37E-03	5.11E-03	-9.74E-03	-1.60E-02
LACMHC2001-175	322.1	104.8	64.1	136.1	219.5	137.4	62.2	19.8	44.1	8.01E-02	1.28E-02	8.22E-03	8.98E-02	-9.63E-02	2.80E-02	-3.97E-02	4.63E-02	2.90E-02	-5.35E-02	1.49E-02	-1.10E-02	2.14E-02	7.03E-03	2.75E-02	-1.60E-02	-1.41E-02	2.00E-02	-2.47E-02	-8.81E-03	-1.85E-02	-4.18E-03	4.17E-03	5.80E-03	-2.86E-02	-8.06E-03	8.93E-04	9.30E-03	-3.28E-02	2.65E-02	-2.89E-03	8.52E-04	-5.64E-03	1.21E-02	2.89E-03	-6.29E-03	2.83E-03	-6.09E-03	-3.40E-02	1.54E-02	2.11E-02	-2.80E-02	-6.53E-03	6.01E-03	-5.66E-03	-1.31E-02
LACMHC2001-229	317.2	89.2	60.1	131.4	191.4	129.8	73.5	16.3	39.5	7.08E-02	-4.48E-03	1.67E-02	1.00E-01	-8.37E-02	3.53E-02	-4.44E-02	3.83E-02	2.70E-02	-3.41E-02	1.04E-02	-2.59E-02	1.58E-02	2.33E-02	1.81E-02	-1.12E-02	-1.45E-02	2.24E-02	-2.70E-02	-1.16E-02	-1.61E-02	-5.89E-03	7.98E-03	5.81E-04	-2.51E-02	-1.79E-03	-1.03E-02	7.06E-03	-2.31E-02	1.02E-02	-1.75E-03	6.04E-03	1.33E-03	1.73E-02	-7.19E-03	7.08E-04	-1.26E-03	-7.83E-03	-2.24E-02	-6.20E-04	2.23E-02	-2.57E-02	6.24E-04	9.48E-03	-1.12E-02	-1.08E-02
LACMHC2001-232	300.2	91.5	65.2	144.5	223	145.3	65.6	15.5	40.1	5.94E-02	5.32E-03	2.01E-02	6.15E-02	-8.62E-02	3.29E-02	-3.97E-02	3.33E-02	1.68E-02	-1.93E-02	4.80E-03	-1.52E-02	2.27E-02	1.09E-03	1.73E-02	-1.78E-02	-1.11E-02	1.46E-02	-3.77E-02	2.68E-03	-1.07E-02	-5.85E-03	1.37E-03	1.49E-02	-2.64E-02	-9.89E-03	-4.75E-04	6.42E-04	-3.24E-02	3.00E-02	-6.70E-03	1.59E-03	1.29E-03	1.36E-02	-4.30E-03	-1.54E-02	6.57E-03	-3.83E-03	-3.85E-02	1.82E-02	1.56E-02	-3.00E-02	-9.52E-03	1.68E-03	-7.97E-03	-7.54E-03
LACMHC2001-243	306.8	89.9	51.9	126.2	197.4	128.5	70.1	16.8	37.5	4.21E-02	6.07E-03	1.26E-02	1.17E-01	-8.36E-02	4.04E-02	-3.81E-02	3.92E-02	1.30E-02	-3.15E-02	5.32E-03	-3.07E-02	2.73E-02	1.46E-02	1.01E-02	-1.72E-02	-1.90E-02	1.01E-02	-3.83E-02	1.16E-03	-1.85E-02	1.97E-03	-5.14E-03	9.60E-03	-1.87E-02	-6.43E-03	6.36E-03	1.11E-02	-3.08E-02	1.47E-02	-3.65E-03	-2.07E-03	4.68E-03	1.42E-02	-1.22E-02	-6.23E-03	-2.06E-04	-6.43E-03	-2.39E-02	9.28E-03	1.75E-02	-3.44E-02	1.03E-03	3.43E-03	-5.13E-03	-6.20E-03
Inferred Smilodon fatalis females																																																								
LACMHC2001-286	261.3	63.6			192.5	118.5	55.8	16.6	37.9	6.26E-02	4.70E-02	2.85E-03	1.25E-01	-5.95E-02	3.69E-02	-2.91E-02	3.76E-02	1.01E-02	-3.48E-02	1.31E-02	-1.97E-02	1.61E-02	2.58E-02	1.95E-02	-7.51E-03	-1.34E-02	2.24E-02	-4.51E-02	-9.87E-03	-1.80E-02	-1.43E-02	1.04E-02	2.24E-03	-2.52E-02	-7.05E-03	2.35E-03	8.34E-03	-3.21E-02	9.97E-03	-1.78E-03	-6.04E-03	3.67E-03	1.69E-02	-1.35E-02	-7.11E-04	-3.14E-04	-1.04E-02	-2.96E-02	1.36E-03	9.73E-03	-2.66E-02	-6.35E-03	5.09E-03	-4.52E-03	-1.75E-02
LACMHC2001-292	284.1	74.2	63.2	129.7	194.5	126.2	63.3	18.2	41.2	6.58E-02	1.52E-02	-1.52E-02	1.01E-01	-9.03E-02	4.34E-02	-3.19E-02	3.51E-02	2.44E-02	-3.59E-02	2.58E-02	-2.57E-02	1.59E-02	2.44E-02	2.02E-02	1.78E-03	-1.33E-02	1.42E-02	-2.57E-02	-9.54E-03	-1.41E-02	-7.52E-03	1.06E-02	-4.64E-03	-2.26E-02	-1.01E-02	3.65E-03	1.32E-02	-2.27E-02	2.02E-02	-1.50E-03	-8.14E-03	6.71E-03	1.38E-02	-1.04E-02	8.39E-04	2.60E-03	-9.58E-03	-2.89E-02	6.88E-03	1.83E-02	-2.78E-02	3.97E-03	2.03E-03	-4.35E-03	-7.70E-03
LACMHC2001-304	284.9	79.8	64.9	127.9	187.2	128.3	61.8	17.2	37.3	5.26E-02	2.67E-02	-5.38E-03	1.22E-01	-8.21E-02	3.21E-02	-3.47E-02	4.44E-02	1.55E-02	-4.31E-02	1.92E-02	-1.94E-02	2.25E-02	3.50E-02	5.85E-03	-1.38E-02	-5.02E-03	2.56E-02	-2.72E-02	-7.93E-03	-2.16E-02	-6.45E-05	1.34E-02	-1.21E-03	-2.39E-02	-1.10E-02	6.55E-03	1.09E-02	-3.07E-02	2.99E-02	-3.74E-03	-6.85E-03	1.35E-02	2.08E-02	-6.98E-03	1.43E-03	2.90E-03	-7.54E-03	-3.38E-02	1.38E-02	2.92E-02	-2.69E-02	-7.14E-03	-2.10E-03	-7.03E-03	-1.52E-02
LACMHC2001-315	282.8	76.3	59.6	130.3	206.2	126	62	15.2	37.5	8.10E-02	2.29E-02	4.25E-04	1.22E-01	-7.33E-02	3.80E-02	-3.06E-02	5.09E-02	3.00E-02	-4.21E-02	9.05E-03	-2.36E-02	6.96E-03	3.11E-02	1.59E-02	-5.25E-03	-1.83E-02	1.40E-02	-3.56E-02	-2.02E-03	-1.68E-02	-4.85E-03	1.42E-02	9.22E-03	-2.95E-02	-1.23E-02	-1.24E-03	1.13E-02	-3.57E-02	1.95E-02	-1.26E-03	-1.21E-02	5.24E-03	1.41E-02	-7.20E-03	-7.97E-03	-1.13E-03	-2.14E-02	-3.50E-02	8.50E-03	1.85E-02	-2.30E-02	-3.06E-03	1.05E-02	-5.62E-03	-9.31E-03
LACMHC2001-401	273.2	73.7	61.1	122.4	186.5	121	58.1	17.8	38.9	8.34E-02	1.32E-02	-8.62E-03	1.05E-01	-7.97E-02	3.25E-02	-1.91E-02	4.83E-02	3.68E-02	-4.17E-02	1.65E-02	-2.31E-02	1.04E-02	1.92E-02	1.02E-02	-8.33E-03	-9.45E-03	1.01E-02	-2.71E-02	-2.07E-03	-1.53E-02	-6.02E-03	1.39E-02	-2.50E-03	-2.78E-02	-4.60E-03	7.84E-03	3.97E-03	-2.92E-02	2.23E-02	-3.25E-03	-3.39E-03	4.08E-03	1.95E-02	-5.54E-03	-2.59E-03	-2.05E-03	-8.85E-03	-3.24E-02	8.70E-03	2.38E-02	-3.22E-02	-7.61E-03	6.55E-03	-3.08E-03	-1.52E-02
LACMHC2001-408	274.4	78.5	60.5	130.7	196.8	130.5	60	17.9	38.6	7.85E-02	9.18E-03	-3.98E-02	1.51E-01	-6.42E-02	4.57E-02	-4.13E-02	3.21E-02	3.29E-02	-5.34E-02	1.28E-02	-3.45E-02	1.00E-02	1.64E-02	1.87E-02	-1.43E-02	-6.15E-03	1.87E-02	-2.49E-02	5.63E-03	-1.97E-02	1.02E-03	9.06E-03	-1.22E-03	-2.29E-02	-5.27E-03	5.64E-04	3.91E-03	-2.48E-02	2.19E-02	1.49E-03	-1.02E-03	-6.96E-03	1.94E-02	-1.26E-02	-3.29E-03	3.14E-03	4.52E-03	-3.54E-02	1.21E-02	2.52E-02	-3.05E-02	-9.18E-03	-2.48E-03	-7.47E-03	-1.26E-02
LACMHC2001-434	269.9	72.3	54.5	124.4	187	122.4	54.6	16.4	36.3	5.68E-02	2.37E-02	-2.05E-02	1.32E-01	-7.78E-02	5.45E-02	-4.50E-02	4.36E-02	3.17E-02	-4.09E-02	1.44E-02	-2.70E-02	1.63E-02	1.35E-02	2.15E-02	-1.87E-02	-3.61E-03	1.33E-02	-3.19E-02	-2.42E-03	-1.81E-02	8.45E-03	5.41E-03	-1.37E-03	-2.69E-02	8.84E-05	2.69E-03	8.52E-03	-2.50E-02	1.40E-02	-7.22E-03	-9.56E-04	-3.01E-03	1.26E-02	-5.90E-03	-1.50E-03	-5.54E-03	-3.14E-03	-3.25E-02	1.14E-02	2.86E-02	-3.68E-02	-3.93E-03	5.45E-03	-6.49E-03	-7.97E-03
LACMHC2001-A3349	272.8	76.9	60.2	114.7	173.2	112.3	58.9	17.4	39.1	6.36E-02	1.74E-02	2.72E-02	7.41E-02	-8.54E-02	3.66E-02	-3.67E-02	3.74E-02	2.14E-02	-3.61E-02	1.83E-02	-1.77E-02	2.63E-02	2.68E-02	2.58E-02	-1.25E-02	-1.18E-02	1.55E-02	-2.50E-02	-8.31E-03	-1.66E-02	7.00E-03	9.13E-03	-5.77E-03	-1.59E-02	-9.70E-03	2.35E-03	7.70E-03	-2.84E-02	1.75E-02	6.14E-03	-3.65E-03	-1.75E-03	7.14E-03	-8.80E-03	-1.63E-02	8.42E-04	-8.97E-03	-3.01E-02	1.84E-02	2.23E-02	-2.69E-02	2.84E-03	6.13E-03	-1.18E-02	-1.31E-02
LACMHC2001-118	272.7	74.8	54.8	114.5	179.7	118.3	62.5	16.9	37.5	6.41E-02	2.10E-02	7.55E-04	9.40E-02	-9.46E-02	3.65E-02	-4.07E-02	4.70E-02	2.85E-02	-4.10E-02	1.41E-02	-2.15E-02	1.84E-02	2.97E-02	2.08E-02	-7.74E-03	-1.84E-02	1.44E-02	-2.76E-02	-5.55E-03	-1.51E-02	5.49E-03	7.92E-03	2.20E-03	-2.88E-02	-6.03E-03	-1.54E-03	1.51E-02	-2.78E-02	2.68E-02	-5.93E-03	2.99E-03	6.43E-04	1.06E-02	-8.40E-03	-1.10E-02	-1.87E-03	-7.06E-03	-3.20E-02	1.69E-02	2.08E-02	-2.38E-02	-3.98E-03	9.10E-03	-7.57E-03	-1.61E-02
LACMHC2001-169	284.8	77.7			210.2	135.6	58.8	14.6	39.8	6.64E-02	1.62E-02	9.32E-03	1.47E-01	-5.89E-02	4.55E-02	-3.39E-02	4.17E-02	2.41E-02	-4.62E-02	1.22E-03	-1.73E-02	2.89E-02	1.22E-02	1.50E-02	-2.23E-02	-8.52E-03	2.56E-02	-3.09E-02	-5.82E-03	-1.24E-02	4.92E-03	2.47E-03	7.33E-03	-2.99E-02	-5.30E-03	3.11E-03	4.10E-03	-3.39E-02	1.25E-02	-1.31E-02	4.78E-03	-2.92E-03	2.25E-02	-4.38E-03	-1.96E-02	-1.85E-03	-2.39E-03	-3.02E-02	1.79E-02	1.68E-02	-3.58E-02	-3.20E-03	7.82E-03	-3.41E-03	-2.02E-02
LACMHC2001-165	282.9	73.7	59.4	123.4	185.7	118.1	62.2	17.3	40.5	6.96E-02	1.22E-02	1.82E-02	1.10E-01	-7.00E-02	3.87E-02	-2.88E-02	4.42E-02	3.58E-02	-4.17E-02	1.62E-02	-1.84E-02	2.87E-02	2.63E-02	2.62E-02	-3.43E-02	-8.93E-03	1.92E-02	-2.91E-02	-1.23E-02	-1.34E-02	4.11E-03	2.64E-03	1.27E-02	-2.93E-02	-1.97E-02	-1.78E-03	7.96E-03	-1.71E-02	1.10E-02	-5.98E-03	-2.86E-03	4.96E-03	1.69E-02	-1.62E-03	-2.30E-02	-7.70E-03	-8.21E-03	-2.70E-02	2.62E-02	1.56E-02	-2.20E-02	1.38E-05	1.38E-03	-1.32E-02	-1.28E-02
LACMHC2001-233	273.7	66.4	54.3	119	169.8	121.5	62.2	16.5	41.2	6.12E-02	1.19E-02	2.47E-02	6.16E-02	-8.61E-02	3.33E-02	-1.88E-02	3.13E-02	3.71E-02	-1.85E-02	1.34E-02	-2.43E-02	2.54E-02	2.24E-02	2.00E-02	-1.22E-02	-4.51E-03	1.65E-02	-2.69E-02	-5.47E-03	-1.31E-02	-1.24E-02	3.34E-03	1.17E-02	-3.01E-02	-8.84E-03	1.03E-03	1.03E-02	-2.92E-02	2.08E-02	-3.31E-03	-3.35E-03	-2.99E-03	4.11E-03	-1.16E-02	-6.59E-03	1.24E-03	-9.57E-03	-2.70E-02	7.58E-03	2.11E-02	-1.77E-02	-3.39E-03	2.00E-03	-1.05E-02	-8.18E-03
LACMHC2001-268	279.4	77.2	66.5	124.2	170.8	121	60.7	16.4	38	9.04E-02	-2.06E-02	4.88E-03	8.59E-02	-8.84E-02	2.55E-02	-7.25E-03	5.16E-02	4.47E-02	-3.50E-02	1.49E-02	-1.71E-02	1.01E-02	8.19E-03	2.56E-02	-2.28E-02	-4.47E-06	1.81E-02	-1.26E-02	1.39E-03	-2.63E-02	-5.80E-03	9.71E-04	1.20E-02	-3.14E-02	-9.94E-03	2.51E-04	1.48E-02	-3.30E-02	2.46E-02	-1.39E-03	-1.09E-02	1.79E-03	2.25E-02	-7.49E-03	-1.35E-02	-1.08E-02	-1.50E-02	-3.51E-02	1.54E-02	2.28E-02	-1.99E-02	-7.37E-04	7.10E-03	-1.03E-02	-1.00E-02
LACMHC2001-270	282.1	79.6	59.6	123.3	188.4	125.6	58.8	15.2	37.7	6.66E-02	2.03E-02	-3.56E-02	1.12E-01	-1.01E-01	3.95E-02	-3.32E-02	2.23E-02	2.30E-02	-4.59E-02	1.40E-02	-1.74E-02	2.69E-02	1.18E-02	9.48E-03	-1.28E-02	-1.61E-02	1.75E-02	-3.22E-02	-2.73E-03	-1.63E-02	2.06E-03	5.19E-03	2.42E-03	-3.12E-02	-7.45E-03	-7.44E-04	9.36E-03	-1.88E-02	6.03E-03	-9.76E-04	-1.09E-03	3.02E-03	2.13E-02	-9.15E-03	-4.82E-03	2.20E-03	-4.43E-03	-3.92E-02	1.26E-02	3.13E-02	-3.99E-02	-4.88E-03	5.23E-03	-1.07E-02	-1.42E-02
LACMHC2001-279	282.7	72.3	51.5	127.2	190.9	128.3	60.3	15.9	39.7	5.14E-02	-8.02E-04	1.92E-02	1.16E-01	-7.10E-02	4.32E-02	-3.27E-02	3.19E-02	3.32E-02	-2.16E-02	1.04E-02	-1.95E-02	1.64E-02	8.45E-03	1.06E-02	-1.27E-02	-7.09E-03	8.27E-03	-2.93E-02	1.41E-02	-7.24E-03	4.76E-03	7.29E-03	6.33E-03	-3.05E-02	-7.11E-03	8.02E-03	1.03E-02	-2.41E-02	4.19E-02	-4.46E-03	3.36E-03	-8.28E-04	1.11E-02	-1.34E-02	4.83E-03	7.85E-05	-9.14E-03	-3.20E-02	1.80E-03	1.23E-02	-2.59E-02	-8.23E-03	2.62E-03	-6.77E-03	-1.29E-02
LACMHC2001-162	272.9	67.1	61.4	126.1	186.8	126.8	62.1	17.2	38.6	5.45E-02	3.06E-02	3.86E-02	1.07E-01	-7.19E-02	3.53E-02	-3.56E-02	3.39E-02	2.48E-02	-4.78E-02	8.27E-03	-1.36E-02	2.21E-02	1.71E-02	1.30E-02	-6.44E-03	-7.16E-03	1.53E-02	-3.03E-02	-1.05E-02	-1.55E-02	-6.64E-03	1.42E-03	1.02E-02	-3.10E-02	-5.30E-03	-1.15E-03	4.77E-03	-1.76E-02	1.83E-02	-5.82E-03	3.38E-03	-2.76E-03	1.14E-02	-7.12E-03	-4.30E-03	-6.79E-03	-3.04E-03	-2.23E-02	9.84E-03	1.15E-02	-2.16E-02	-2.43E-03	4.85E-03	-1.04E-02	-1.55E-02
LACMHC2001-214	285	77.6	55.2	114.9	181.6	114.1	63	16.3	38.9	6.12E-02	1.81E-02	1.90E-02	1.20E-01	-7.98E-02	4.18E-02	-4.15E-02	3.60E-02	2.72E-02	-4.10E-02	5.05E-03	-2.00E-02	2.23E-02	1.43E-02	2.41E-02	-1.63E-02	-5.61E-03	1.74E-02	-3.21E-02	-6.43E-03	-1.48E-02	-2.18E-04	-6.94E-03	4.83E-03	-2.90E-02	8.94E-04	2.78E-03	1.53E-02	-2.69E-02	1.51E-02	-1.88E-03	-5.03E-04	-3.80E-03	2.26E-02	-5.52E-03	-4.08E-03	-1.38E-03	-1.01E-02	-2.78E-02	9.85E-03	1.76E-02	-3.04E-02	-9.13E-04	1.13E-02	-9.29E-03	-9.46E-03
LACMHC2001-217	283.4	76.7	62.7	127.5	198.4	126.4	63	17.7	38.5	5.15E-02	1.44E-02	2.51E-02	1.20E-01	-7.85E-02	3.97E-02	-3.62E-02	4.08E-02	3.23E-02	-4.85E-02	9.30E-03	-2.22E-02	2.92E-02	1.97E-02	1.42E-02	-1.26E-02	-1.54E-02	1.98E-02	-3.23E-02	-7.67E-03	-1.51E-02	3.82E-03	4.39E-03	9.31E-03	-3.30E-02	-7.71E-03	-2.81E-03	1.23E-02	-3.36E-02	2.03E-02	-4.64E-03	-6.05E-03	-4.52E-03	1.22E-02	-9.48E-03	-7.63E-03	-1.33E-02	-4.74E-03	-3.38E-02	1.54E-02	1.77E-02	-3.33E-02	-4.61E-03	7.62E-03	-8.48E-03	-1.18E-02
LACMHC2001-231	278.9	78.4	69.3	136.2	189.5	132.9	60.3	14.6	35.4	8.94E-02	1.03E-02	-7.28E-03	1.09E-01	-9.31E-02	2.83E-02	-3.56E-02	4.29E-02	3.05E-02	-2.66E-02	1.54E-02	-9.56E-03	1.52E-02	1.03E-02	1.97E-02	-2.49E-02	-1.89E-03	8.03E-03	-3.15E-02	-6.56E-04	-1.41E-02	-3.26E-03	4.64E-03	2.72E-03	-2.73E-02	-7.38E-03	-1.78E-03	7.46E-03	-2.58E-02	2.00E-02	3.32E-03	1.39E-03	-4.08E-03	7.32E-03	-9.53E-03	-6.26E-03	6.33E-04	-5.61E-03	-3.42E-02	1.60E-02	2.39E-02	-2.98E-02	-1.65E-03	5.33E-03	-9.31E-03	-1.17E-02
LACMHC2001-241	283.5	72.7	60.3	133.4	193.7	131.4	60.5	16.9	38.3	7.80E-02	3.54E-02	-2.62E-03	1.22E-01	-8.15E-02	5.70E-02	-3.51E-02	4.66E-02	3.18E-02	-5.77E-02	9.62E-03	-3.03E-02	1.48E-02	3.38E-02	9.59E-03	4.08E-03	-1.84E-02	7.98E-03	-3.03E-02	2.05E-03	-5.79E-03	4.17E-03	2.38E-03	7.54E-03	-3.11E-02	-4.68E-03	4.46E-03	8.54E-03	-2.55E-02	2.08E-02	2.87E-04	-9.02E-04	1.31E-03	8.95E-03	-1.03E-02	6.71E-04	-1.35E-03	-1.10E-02	-2.94E-02	7.70E-03	2.30E-02	-3.82E-02	-5.50E-03	7.28E-03	-4.83E-03	-1.87E-02
LACMHC2001-247	280.7	78.8	57.8	129.3	192.7	127.7	65.1	16.2	39.1	6.02E-02	9.23E-03	1.15E-02	7.93E-02	-8.64E-02	3.96E-02	-2.45E-02	3.32E-02	1.99E-02	-3.40E-02	1.09E-02	-1.05E-02	2.80E-02	2.49E-02	2.06E-02	-1.87E-02	-2.37E-02	1.82E-02	-3.51E-02	2.99E-03	-1.62E-02	-6.75E-03	5.48E-03	1.24E-02	-2.85E-02	-7.48E-03	7.15E-04	7.12E-03	-2.71E-02	2.10E-02	2.23E-04	8.29E-03	-9.47E-03	4.25E-03	-1.33E-02	-4.83E-03	-3.27E-03	-4.03E-03	-2.55E-02	1.73E-02	2.62E-02	-2.59E-02	2.08E-03	4.73E-03	-7.51E-03	-1.20E-02
Smilodon fatalis of unknown sex																																																								
LACMHC2001-281	291.6									6.76E-02	2.35E-02	2.29E-02	1.04E-01	-9.12E-02	4.46E-02	-2.28E-02	3.87E-02	3.16E-02	-4.94E-02	3.23E-03	-2.76E-02	2.31E-02	3.50E-02	1.83E-02	-4.77E-03	-1.17E-02	1.78E-02	-2.87E-02	-2.47E-03	-2.17E-02	-4.30E-03	2.61E-06	6.03E-03	-3.56E-02	-3.39E-03	3.03E-03	9.08E-03	-2.94E-02	1.98E-02	-5.26E-03	-1.94E-03	-1.02E-03	1.75E-02	-1.55E-02	2.14E-03	-1.03E-02	-1.21E-02	-2.38E-02	8.99E-03	3.14E-02	-3.31E-02	-3.71E-03	7.26E-03	-8.70E-03	-9.85E-03
LACMHC2001-289	298.3									8.58E-02	2.83E-02	-5.71E-03	1.15E-01	-8.83E-02	3.60E-02	-3.80E-02	3.77E-02	3.73E-02	-3.77E-02	1.34E-02	-2.75E-02	1.95E-02	2.34E-02	1.86E-02	-9.47E-03	-7.38E-03	1.91E-02	-3.46E-02	-1.05E-03	-1.89E-02	-1.16E-02	5.61E-03	4.39E-03	-3.00E-02	-8.51E-03	5.49E-03	1.37E-02	-3.08E-02	2.05E-02	3.01E-03	-3.07E-03	2.41E-04	1.56E-02	-2.09E-02	1.27E-04	6.77E-03	-1.10E-02	-2.29E-02	1.21E-02	3.20E-02	-3.45E-02	-2.90E-03	5.57E-03	-2.18E-03	-8.43E-03
LACMHC2001-302	294.8									7.03E-02	-2.67E-03	6.16E-04	1.25E-01	-8.81E-02	2.47E-02	-2.59E-02	3.69E-02	2.09E-02	-4.61E-02	4.83E-03	-2.72E-02	4.94E-03	2.35E-02	1.94E-02	-2.38E-02	-5.74E-03	-2.85E-04	-2.06E-02	-3.06E-04	-1.75E-02	-6.05E-03	1.51E-03	4.35E-03	-2.59E-02	-5.91E-03	-3.05E-03	1.33E-02	-3.17E-02	2.69E-02	7.44E-03	-5.07E-03	6.23E-03	1.62E-02	5.14E-04	-3.39E-03	3.24E-03	-6.74E-03	-3.28E-02	1.71E-02	2.32E-02	-3.05E-02	1.18E-04	1.64E-03	-1.09E-03	-1.09E-02
LACMHC2001-303	287.8									7.23E-02	1.31E-02	1.13E-02	1.10E-01	-7.41E-02	4.66E-02	-3.61E-02	3.86E-02	3.26E-02	-3.61E-02	8.56E-03	-2.74E-02	2.70E-02	9.94E-03	2.20E-02	6.23E-05	-1.63E-02	1.34E-02	-3.29E-02	3.59E-03	-2.21E-02	-8.34E-03	7.10E-03	-2.55E-04	-2.44E-02	-1.70E-03	6.82E-03	1.68E-02	-2.97E-02	2.99E-02	-3.77E-03	-7.87E-03	5.45E-03	1.95E-02	-1.34E-02	-1.00E-02	9.64E-03	-2.40E-03	-2.66E-02	1.36E-02	1.96E-02	-3.03E-02	-1.03E-02	4.46E-03	9.19E-04	-1.24E-02
LACMHC2001-307	294.8									4.93E-02	7.62E-03	1.18E-02	7.60E-02	-6.30E-02	2.73E-02	-3.11E-02	2.52E-02	1.82E-02	-2.59E-02	3.65E-03	-2.75E-02	1.40E-02	-9.29E-03	2.40E-02	-1.39E-02	-8.83E-03	-3.00E-04	-3.50E-02	9.91E-03	-1.51E-02	-1.86E-02	4.87E-03	3.60E-03	-3.13E-02	-6.17E-04	-3.24E-03	9.07E-03	-2.98E-02	3.38E-02	5.51E-03	-2.43E-03	3.11E-03	1.16E-02	-5.22E-03	-8.39E-03	-2.07E-04	-1.11E-03	-2.85E-02	7.41E-03	1.74E-02	-2.34E-02	6.01E-03	4.54E-03	6.59E-03	-1.47E-02
LACMHC2001-311	292.6									5.45E-02	3.50E-02	1.78E-02	1.81E-01	-4.62E-02	4.75E-02	-4.14E-02	4.69E-02	4.01E-02	-4.22E-02	8.65E-03	-3.50E-02	3.00E-02	3.67E-03	2.36E-02	-1.61E-02	1.33E-03	1.35E-02	-3.21E-02	3.35E-03	-1.18E-02	-1.15E-02	8.13E-03	2.46E-03	-1.31E-02	-5.28E-03	7.14E-03	1.83E-02	-2.72E-02	3.13E-02	-1.58E-02	-1.05E-02	1.04E-02	3.13E-02	-8.85E-03	-4.19E-03	3.64E-03	1.04E-03	-3.29E-02	2.01E-02	1.42E-02	-4.25E-02	-2.56E-03	2.96E-03	-1.12E-02	-7.01E-03
LACMHC2001-407	294.7									7.15E-02	1.30E-02	-5.04E-03	9.27E-02	-6.95E-02	4.17E-02	-3.96E-02	3.36E-02	2.54E-02	-1.65E-02	1.62E-02	-9.92E-03	1.69E-02	1.31E-02	2.27E-02	-1.44E-02	-1.09E-02	1.61E-02	-2.85E-02	4.77E-03	-1.62E-02	-8.00E-03	1.10E-02	2.86E-03	-1.80E-02	-1.17E-02	2.65E-03	3.55E-03	-2.97E-02	3.20E-02	-5.02E-03	-5.26E-03	2.15E-03	1.03E-02	-1.90E-02	-6.49E-03	-6.95E-04	-7.07E-03	-2.40E-02	1.17E-02	2.28E-02	-2.95E-02	-4.71E-03	3.98E-03	-3.75E-03	-1.47E-02
LACMHC2001-411	292.3									6.80E-02	1.53E-02	-5.83E-03	1.29E-01	-6.52E-02	3.27E-02	-4.17E-02	3.08E-02	1.70E-02	-3.72E-02	3.54E-03	-1.48E-02	1.37E-02	2.44E-02	1.65E-02	-1.52E-02	-1.70E-02	1.19E-02	-3.29E-02	-5.31E-03	-1.80E-02	-1.21E-02	1.38E-02	1.83E-03	-2.42E-02	-6.22E-03	6.39E-03	4.79E-03	-1.88E-02	1.94E-02	3.56E-03	2.98E-03	-2.49E-03	3.58E-03	-9.36E-03	-1.78E-02	3.12E-03	-2.67E-03	-2.45E-02	1.62E-02	1.29E-02	-2.74E-02	-1.24E-02	2.69E-03	-7.08E-03	-1.32E-02
LACMHC2001-417	294.8									6.57E-02	6.94E-03	2.31E-02	1.08E-01	-6.98E-02	1.88E-02	-2.76E-02	3.46E-02	2.61E-02	-2.92E-02	1.06E-03	-3.45E-02	1.11E-02	2.75E-02	1.15E-02	9.53E-04	-1.63E-02	9.16E-03	-2.26E-02	5.23E-03	-2.99E-02	-4.18E-03	4.01E-03	6.86E-03	-4.14E-02	-9.60E-03	2.59E-03	9.43E-03	-1.87E-02	2.42E-02	-1.57E-02	-7.80E-03	1.34E-03	2.99E-02	-8.98E-03	-7.21E-03	-7.18E-03	-1.14E-02	-2.72E-02	6.50E-03	2.43E-02	-2.05E-02	-4.83E-03	6.90E-03	-8.21E-03	-1.65E-02
LACMHC2001-429	294.9									6.34E-02	5.24E-03	2.20E-02	7.92E-02	-7.16E-02	3.30E-02	-3.34E-02	2.88E-02	2.88E-02	-2.81E-02	1.51E-02	-2.27E-02	2.34E-02	1.56E-02	1.63E-02	-1.76E-02	4.26E-03	1.02E-02	-2.87E-02	-9.53E-03	-1.14E-02	-1.46E-03	6.87E-03	-6.71E-03	-1.83E-02	-8.32E-03	4.38E-03	3.65E-03	-3.43E-02	2.87E-02	6.60E-03	5.70E-03	-1.51E-03	7.64E-03	-9.57E-03	-2.26E-03	-3.58E-03	6.16E-04	-2.94E-02	1.10E-02	1.67E-02	-2.10E-02	3.82E-03	-5.27E-03	-5.80E-03	-1.78E-02
LACMHC2001-246	294.0									6.17E-02	2.56E-02	2.78E-02	1.40E-01	-5.45E-02	3.41E-02	-4.01E-02	5.02E-02	1.71E-02	-4.18E-02	8.30E-03	-1.76E-02	2.17E-02	2.56E-02	2.28E-02	-1.90E-03	-5.86E-03	6.52E-03	-3.56E-02	-5.36E-03	-1.02E-02	1.12E-02	6.76E-03	-5.05E-03	-2.42E-02	-6.11E-03	1.73E-03	1.74E-02	-3.37E-02	2.30E-02	-4.20E-03	4.19E-03	-7.33E-03	4.65E-03	-1.17E-02	-2.38E-03	-2.04E-03	-8.73E-03	-3.19E-02	9.23E-03	1.69E-02	-3.45E-02	6.59E-04	1.05E-02	-5.67E-03	-1.94E-02
LACMHC2001-101	288.0									6.96E-02	3.98E-03	2.71E-02	7.73E-02	-7.29E-02	1.23E-02	-3.12E-02	4.90E-02	2.20E-02	-3.48E-02	1.60E-02	-2.25E-02	1.35E-02	-1.69E-03	2.07E-02	-4.96E-03	-1.53E-02	8.17E-03	-2.79E-02	2.95E-03	-1.88E-02	-7.75E-03	1.10E-02	-2.34E-03	-2.95E-02	-1.48E-02	3.08E-03	1.75E-02	-2.29E-02	2.73E-02	-1.82E-04	-4.14E-03	-1.27E-03	8.28E-03	-1.27E-02	-1.15E-02	-9.94E-03	-2.92E-03	-3.00E-02	2.06E-02	1.89E-02	-2.59E-02	7.76E-04	4.36E-03	-9.51E-03	-6.95E-03
LACMHC2001-103	290.5									6.12E-02	2.57E-02	1.79E-02	8.09E-02	-7.26E-02	3.42E-02	-3.34E-02	4.43E-02	2.77E-02	-2.21E-02	1.54E-02	-2.32E-02	1.33E-02	1.11E-02	1.98E-02	-8.71E-03	-1.05E-02	5.54E-03	-2.28E-02	1.78E-03	-1.67E-02	-4.20E-03	1.17E-02	6.64E-03	-3.63E-02	-5.20E-03	1.74E-03	2.56E-03	-3.26E-02	2.97E-02	-3.18E-03	-1.09E-02	3.84E-03	9.28E-03	-1.66E-02	-6.70E-03	-5.14E-03	-8.08E-03	-3.43E-02	1.32E-02	2.61E-02	-2.30E-02	-4.61E-03	9.42E-03	-1.08E-02	-8.10E-03
LACMHC2001-105	288.2									6.99E-02	1.32E-02	4.54E-03	1.11E-01	-8.82E-02	2.99E-02	-2.44E-02	4.32E-02	1.51E-02	-5.70E-02	5.43E-03	-1.46E-02	1.75E-02	2.53E-02	1.35E-02	-1.48E-02	-6.15E-03	1.50E-02	-4.27E-02	-1.11E-02	-1.42E-02	-2.00E-03	1.35E-02	-5.81E-03	-2.55E-02	-1.21E-02	3.59E-03	6.62E-03	-2.69E-02	2.24E-02	-8.15E-03	2.82E-03	-3.73E-05	1.11E-02	-1.93E-03	-9.56E-03	1.76E-04	-6.12E-03	-3.34E-02	1.31E-02	1.67E-02	-2.66E-02	-8.42E-03	6.21E-03	-3.90E-03	-1.82E-02
LACMHC2001-106	294.0									5.66E-02	1.67E-02	-1.67E-02	9.61E-02	-9.00E-02	4.22E-02	-2.63E-02	4.18E-02	3.57E-02	-3.42E-02	1.32E-02	-2.13E-02	2.16E-02	1.47E-02	1.78E-02	-9.65E-03	-1.66E-02	1.34E-02	-3.56E-02	-2.82E-03	-2.51E-02	-8.09E-03	1.31E-02	2.76E-03	-3.24E-02	-1.24E-03	6.38E-03	4.12E-03	-2.56E-02	1.80E-02	-6.98E-04	-2.93E-03	1.63E-03	1.67E-02	-1.49E-02	-1.01E-02	-2.00E-03	-6.54E-03	-3.06E-02	1.19E-02	2.61E-02	-3.02E-02	-7.27E-03	4.76E-03	-2.97E-03	-7.18E-03
LACMHC2001-259	298.5									5.63E-02	1.90E-02	3.04E-02	1.02E-01	-7.73E-02	4.31E-02	-5.00E-02	3.87E-02	2.40E-02	-3.25E-02	3.66E-03	-1.42E-02	1.04E-02	2.43E-02	2.68E-02	-1.66E-02	-1.44E-02	1.49E-02	-3.05E-02	-1.29E-02	-1.88E-02	-1.25E-03	9.95E-03	7.48E-03	-3.78E-02	-3.99E-03	-1.16E-03	1.36E-03	-2.97E-02	1.96E-02	-9.39E-03	1.89E-04	-2.38E-03	1.54E-02	-5.12E-03	-6.13E-03	-2.74E-03	-1.59E-02	-3.31E-02	6.72E-03	2.57E-02	-2.44E-02	-8.08E-03	3.97E-03	-6.63E-03	-1.20E-02
LACMHC2001-264	296.5									7.84E-02	-3.04E-03	3.88E-02	1.22E-01	-8.44E-02	3.32E-02	-2.82E-02	5.05E-02	2.51E-02	-5.55E-02	1.07E-03	-2.58E-02	2.15E-02	3.77E-02	1.45E-02	-1.58E-02	-1.48E-02	9.24E-03	-2.42E-02	-1.28E-02	-2.16E-02	-1.17E-03	-6.43E-03	7.63E-03	-2.99E-02	-3.89E-03	-2.35E-03	1.62E-02	-2.99E-02	1.63E-02	-2.30E-03	-3.05E-03	4.36E-03	3.02E-02	-5.08E-03	-7.99E-03	-2.47E-03	-6.64E-03	-2.52E-02	1.03E-02	1.88E-02	-3.30E-02	7.46E-03	4.54E-03	-8.91E-03	-1.48E-02
LACMHC2001-271	295.6									8.41E-02	1.38E-02	5.24E-03	8.45E-02	-9.80E-02	1.98E-02	-2.81E-02	4.01E-02	3.30E-02	-2.85E-02	1.59E-02	-2.15E-02	-6.10E-03	3.23E-02	3.20E-02	-1.55E-02	-1.14E-02	1.98E-02	-2.91E-02	-9.08E-03	-1.09E-02	-9.63E-04	-5.68E-03	3.40E-03	-2.11E-02	3.66E-04	-1.92E-03	1.31E-02	-1.33E-02	2.37E-02	9.40E-03	8.58E-03	9.81E-03	2.77E-02	-1.51E-02	-6.10E-03	-5.29E-03	-2.07E-02	-2.45E-02	8.04E-03	2.88E-02	-1.73E-02	-6.46E-03	3.77E-03	-7.48E-04	-1.52E-02
LACMHC2001-273	294.1									6.14E-02	-5.89E-03	-1.39E-02	9.75E-02	-9.09E-02	1.86E-02	-4.02E-02	4.33E-02	2.70E-02	-2.29E-02	1.60E-02	-1.16E-02	1.64E-02	1.10E-03	1.97E-02	-1.31E-02	-6.90E-03	1.01E-02	-3.23E-02	-1.27E-02	-1.72E-02	4.53E-03	1.66E-04	8.13E-03	-1.60E-02	-5.86E-03	1.10E-03	6.66E-03	-3.50E-02	1.79E-02	-4.32E-03	-2.20E-03	1.44E-04	1.53E-02	-6.49E-03	-8.45E-03	8.35E-03	-3.97E-03	-3.56E-02	7.13E-03	3.17E-02	-2.42E-02	-1.14E-03	3.11E-03	-1.54E-03	-1.13E-02
LACMHC2001-277	295.8									5.52E-02	-1.02E-02	1.73E-02	8.04E-02	-8.53E-02	3.16E-02	-2.75E-02	3.36E-02	3.28E-02	-3.01E-02	1.05E-02	-1.56E-02	2.20E-02	-5.46E-03	1.20E-02	-1.43E-02	-2.16E-02	2.11E-02	-2.94E-02	-7.39E-03	-1.59E-02	-3.21E-03	3.52E-03	-4.76E-03	-1.64E-02	-4.67E-03	1.96E-03	6.42E-03	-2.71E-02	2.49E-02	-3.26E-03	-2.67E-03	8.12E-04	1.42E-02	-8.70E-03	-1.27E-02	-4.63E-03	-8.83E-03	-3.03E-02	1.31E-02	1.79E-02	-2.86E-02	4.87E-03	5.19E-03	-1.07E-03	-4.46E-03
LACMHC2001-11	292.0									7.50E-02	2.29E-02	7.18E-03	9.62E-02	-9.16E-02	3.24E-02	-2.51E-02	4.70E-02	3.70E-02	-4.39E-02	4.58E-03	-1.32E-02	2.20E-02	2.79E-02	1.41E-02	-2.48E-02	-7.09E-03	1.78E-02	-2.90E-02	-1.56E-03	-1.57E-02	-2.65E-04	6.55E-03	6.92E-03	-2.84E-02	-5.94E-03	-1.54E-03	8.48E-03	-3.71E-02	1.30E-02	-1.79E-03	-8.08E-05	-3.49E-03	1.81E-02	-6.19E-03	4.22E-03	-2.48E-03	-6.24E-03	-2.87E-02	5.16E-03	2.49E-02	-2.37E-02	-2.17E-03	3.07E-03	-2.04E-03	-1.23E-02
LACMHC2001-121	292.4									6.65E-02	1.97E-02	1.62E-02	9.96E-02	-8.32E-02	3.82E-02	-4.40E-02	4.29E-02	1.82E-02	-4.04E-02	9.41E-03	-8.78E-03	1.58E-02	1.25E-02	2.01E-02	-6.73E-03	-1.62E-02	8.19E-03	-3.59E-02	2.43E-03	-1.03E-02	-2.63E-03	-8.83E-04	4.54E-03	-1.80E-02	1.32E-03	5.56E-03	7.23E-03	-3.50E-02	2.95E-02	-1.55E-03	2.26E-03	-4.54E-04	2.60E-03	-7.27E-03	2.05E-04	2.21E-03	-9.22E-03	-2.51E-02	1.22E-02	1.84E-02	-3.55E-02	1.59E-03	4.52E-03	-3.23E-03	-8.33E-03
LACMHC2001-152	297.1									7.50E-02	1.64E-02	2.09E-02	1.24E-01	-7.48E-02	4.78E-02	-3.92E-02	4.91E-02	2.59E-02	-3.46E-02	-1.98E-03	-2.38E-02	2.08E-02	3.10E-02	2.10E-02	-7.14E-03	9.04E-03	2.32E-03	-3.70E-02	-6.67E-03	-1.26E-02	-3.88E-03	-9.86E-03	1.29E-02	-2.71E-02	-1.67E-03	4.05E-03	5.11E-03	-3.08E-02	2.46E-02	-8.86E-03	-9.07E-05	-6.01E-03	3.02E-02	-9.88E-03	1.21E-03	-3.52E-03	-1.35E-02	-2.95E-02	5.32E-03	2.29E-02	-2.84E-02	-1.78E-03	4.63E-03	-8.46E-03	-3.34E-03
LACMHC2001-161	293.8									6.93E-02	3.98E-03	1.45E-02	1.07E-01	-5.92E-02	3.90E-02	-3.81E-02	4.14E-02	2.89E-02	-3.23E-02	1.02E-02	-1.77E-02	1.10E-02	5.51E-03	2.06E-02	-2.34E-02	-1.15E-02	1.40E-02	-3.22E-02	4.88E-03	-1.57E-02	1.84E-03	-6.08E-04	1.46E-02	-3.09E-02	-1.07E-02	4.61E-03	5.21E-04	-3.66E-02	2.66E-02	-4.99E-03	-2.41E-03	-4.83E-03	1.55E-02	-6.04E-03	-2.65E-03	-8.35E-03	-5.32E-03	-3.76E-02	1.42E-02	8.75E-03	-3.08E-02	-8.81E-03	7.51E-03	-5.98E-03	-7.67E-03
LACMHC2001-163	287.3									7.34E-02	-1.97E-03	4.57E-03	1.07E-01	-8.94E-02	2.72E-02	-3.77E-02	4.65E-02	8.97E-03	-3.34E-02	4.81E-04	-2.06E-02	2.19E-02	1.55E-02	1.64E-02	-2.39E-02	-1.36E-02	1.43E-02	-4.46E-02	-8.17E-03	-3.14E-02	-4.09E-03	-7.13E-04	7.30E-03	-1.93E-02	-4.67E-03	-8.99E-03	7.68E-03	-3.17E-02	2.89E-02	8.52E-03	1.10E-02	-9.52E-03	1.20E-02	-2.78E-03	-4.60E-03	-1.21E-04	-7.62E-03	-3.44E-02	5.85E-03	2.27E-02	-2.64E-02	1.19E-06	3.79E-03	-5.18E-03	-1.13E-02
LACMHC2001-170	287.6									5.63E-02	-5.35E-03	7.27E-03	9.83E-02	-5.89E-02	3.56E-02	-4.73E-02	4.38E-02	2.61E-02	-2.17E-02	1.50E-02	-2.76E-02	1.93E-02	3.30E-03	3.76E-02	-1.52E-02	-4.70E-03	4.93E-03	-4.50E-02	4.46E-03	-2.53E-02	-1.05E-03	1.36E-03	7.40E-03	-3.36E-02	-4.03E-03	1.79E-03	1.25E-02	-3.34E-02	2.09E-02	-3.76E-03	2.33E-03	-3.44E-03	1.56E-02	-1.31E-02	-2.20E-02	-2.56E-03	-5.19E-03	-2.86E-02	2.29E-02	1.90E-02	-2.26E-02	-1.09E-02	6.05E-03	-7.14E-03	-5.68E-03
LACMHC2001-174	288.3									6.66E-02	1.15E-02	-6.53E-03	1.33E-01	-6.14E-02	4.36E-02	-4.04E-02	4.26E-02	2.22E-02	-4.69E-02	1.62E-03	-2.30E-02	1.26E-02	1.96E-02	1.58E-02	-1.24E-02	-1.01E-02	1.06E-02	-3.21E-02	-1.60E-03	-1.08E-02	-3.38E-03	-6.93E-04	9.39E-03	-2.82E-02	-8.65E-03	1.65E-03	1.05E-02	-2.64E-02	2.81E-02	-3.96E-03	3.38E-04	-3.94E-03	1.17E-02	-6.48E-03	-3.35E-03	-1.61E-03	-1.05E-02	-2.96E-02	1.14E-02	1.92E-02	-3.11E-02	-2.02E-03	5.06E-03	-1.07E-02	-9.52E-03
LACMHC2001-220	287.3									6.91E-02	1.37E-02	-1.38E-02	1.14E-01	-8.22E-02	4.00E-02	-3.03E-02	4.71E-02	1.93E-02	-5.38E-02	1.13E-02	-1.75E-02	1.72E-02	1.77E-02	1.05E-02	-2.18E-02	-2.81E-02	1.95E-02	-2.16E-02	-2.06E-03	-1.23E-02	3.17E-04	8.48E-03	9.34E-03	-2.34E-02	-4.43E-03	1.64E-03	1.34E-02	-3.24E-02	1.52E-02	-1.62E-02	3.07E-03	4.74E-03	1.51E-02	-5.90E-03	-2.25E-03	-2.92E-03	-8.88E-03	-2.92E-02	9.43E-03	2.11E-02	-3.62E-02	2.27E-03	7.17E-03	-4.15E-03	-1.05E-02
LACMHC2001-228	296.2									4.66E-02	1.64E-02	-7.52E-04	1.22E-01	-8.36E-02	2.55E-02	-5.73E-02	4.94E-02	2.64E-02	-3.00E-02	4.26E-03	-2.32E-02	4.03E-03	1.66E-02	2.85E-02	-2.01E-02	-1.25E-03	9.53E-03	-2.13E-02	9.47E-04	-1.03E-02	-4.37E-03	6.36E-03	5.28E-03	-2.98E-02	-1.55E-03	2.09E-03	1.18E-02	-2.75E-02	2.58E-02	-1.08E-03	1.35E-03	1.06E-02	8.75E-03	-6.60E-03	-4.00E-04	-1.23E-03	-6.48E-03	-3.02E-02	1.99E-03	2.13E-02	-3.06E-02	-7.43E-03	8.88E-03	-1.16E-02	3.53E-03
LACMHC2001-235	298.1									6.31E-02	3.44E-02	-9.82E-03	1.42E-01	-8.49E-02	6.22E-02	-4.78E-02	3.65E-02	2.43E-02	-5.07E-02	1.50E-02	-2.20E-02	2.44E-02	2.60E-02	2.12E-02	-1.28E-02	-8.15E-03	1.11E-02	-3.16E-02	-7.93E-03	-1.58E-02	6.28E-03	2.26E-03	4.93E-03	-1.91E-02	-8.53E-03	4.39E-04	6.37E-03	-3.18E-02	1.04E-02	4.81E-03	9.76E-04	-4.11E-03	1.23E-02	-3.44E-03	-8.78E-03	4.92E-03	-6.67E-03	-2.78E-02	1.21E-02	1.78E-02	-3.02E-02	6.28E-04	1.34E-03	-4.91E-03	-1.88E-02
LACMHC2001-242	296.1									5.15E-02	1.23E-02	2.35E-02	1.07E-01	-6.36E-02	3.28E-02	-4.60E-02	3.53E-02	2.63E-02	-2.35E-02	4.90E-03	-1.47E-02	1.97E-02	2.11E-02	3.16E-02	-4.64E-03	-2.43E-02	1.11E-02	-3.98E-02	-2.55E-03	-1.73E-02	-7.96E-03	-5.81E-03	1.02E-02	-3.73E-02	1.73E-03	-1.51E-03	5.46E-03	-1.79E-02	1.26E-02	-9.75E-03	4.86E-03	9.65E-04	1.13E-02	-1.23E-02	-7.69E-03	-1.07E-02	-7.34E-03	-2.94E-02	8.36E-03	2.09E-02	-1.75E-02	-2.94E-03	7.83E-03	-7.08E-03	-1.28E-02
Panthera leo males																																																								
MNHN1962-2849	322.6	43.5	71.1	116.0	259.8	144.5	60.2	27.8	38.3	1.44E-02	-1.83E-02	5.27E-03	2.17E-02	3.57E-02	7.38E-03	3.23E-03	1.53E-02	1.29E-03	-7.58E-03	-7.19E-03	-1.66E-03	-4.52E-03	-1.40E-02	-1.23E-02	2.46E-03	1.24E-03	-5.21E-03	-3.11E-04	5.98E-04	4.77E-03	-8.73E-03	-2.81E-03	6.29E-03	-7.00E-03	9.43E-03	-4.31E-03	-1.70E-03	1.49E-03	-5.98E-03	9.19E-04	-3.95E-04	2.59E-03	-6.20E-03	-6.92E-03	3.53E-03	6.48E-03	-2.52E-03	1.78E-03	-7.50E-03	-7.43E-03	2.24E-03	7.34E-04	9.97E-04	8.60E-04	7.52E-04
SMF92.324		319.7	33.8	69.4	103.7	250.9	140.9	60.9	23.2	34.4	-4.94E-03	-9.20E-03	1.89E-02	-3.96E-02	2.61E-02	-4.39E-03	-4.95E-03	1.80E-02	-2.06E-02	1.56E-02	-1.23E-02	-1.24E-03	-4.90E-03	-4.34E-03	-1.13E-02	-5.89E-04	5.21E-03	-7.78E-03	1.48E-03	3.67E-03	-4.92E-03	-1.23E-02	-6.87E-03	1.15E-02	1.53E-03	3.92E-03	-5.46E-03	-5.39E-03	2.96E-03	1.69E-03	5.80E-03	-1.55E-03	3.81E-03	-5.85E-03	-1.19E-03	5.54E-03	1.77E-03	-2.21E-03	-1.19E-03	-3.72E-03	-2.38E-03	1.23E-02	5.47E-04	-5.03E-04	-2.77E-03	7.16E-03
NRM594655		312.2	39.3	74.7	101.0	210.7	126.4	57.7	25.6	37.6	2.62E-02	-1.69E-02	2.95E-02	-1.11E-02	1.85E-02	2.54E-03	-9.62E-04	1.04E-02	-1.76E-04	4.78E-03	3.43E-03	6.25E-03	-9.86E-03	-1.32E-02	-1.31E-02	-3.69E-03	-2.50E-03	-3.62E-03	8.06E-03	-5.06E-03	3.35E-04	-8.49E-03	-4.81E-03	4.50E-03	3.02E-03	3.93E-03	-6.84E-03	-3.88E-04	2.01E-02	-1.23E-02	3.57E-03	-1.19E-04	-2.51E-03	3.87E-04	-3.07E-03	5.64E-03	-3.33E-03	-1.14E-04	-1.23E-03	-5.88E-03	1.61E-03	3.62E-04	4.26E-03	-2.65E-03	3.38E-03	1.85E-03
NRM595062		316.3	34.8	66.4	100.3	216.5	128.7	61.1	24.8	36.6	1.98E-02	-8.23E-03	4.63E-02	8.42E-03	2.63E-02	1.64E-02	-1.55E-04	1.74E-02	5.63E-03	-5.93E-03	-5.49E-03	4.61E-03	1.62E-03	1.16E-03	-1.43E-02	8.52E-03	-8.82E-04	-4.17E-03	2.24E-03	-1.34E-02	-1.69E-03	-6.19E-03	-4.95E-03	-2.85E-04	4.94E-03	5.12E-03	-1.80E-04	-4.65E-03	6.88E-03	-7.67E-03	3.33E-03	1.71E-03	-2.50E-03	-3.22E-03	-7.54E-04	1.89E-03	-1.17E-04	-3.24E-03	1.81E-03	-4.18E-03	1.11E-03	1.13E-04	2.69E-04	-3.73E-03	-1.94E-03	8.56E-04
NRM595061		291.8	30.7	70.3	99.4	210.7	127.4	60.3	21.8	32.8	2.73E-02	-1.21E-03	2.91E-02	6.89E-03	2.96E-02	7.41E-03	7.43E-03	1.04E-02	-2.18E-03	-3.86E-03	-7.88E-03	3.01E-04	-2.30E-04	-9.24E-03	-3.13E-03	1.20E-02	5.43E-03	-8.07E-03	8.29E-03	-6.22E-03	-4.49E-03	-7.03E-03	9.14E-04	-1.59E-03	4.94E-03	-1.10E-03	-3.02E-03	-3.84E-04	7.50E-03	-5.36E-03	3.14E-03	-1.62E-03	-1.58E-03	-5.30E-03	-1.34E-03	5.68E-03	3.12E-03	-5.88E-03	4.73E-04	-1.15E-02	-5.85E-04	-2.64E-03	2.93E-04	6.69E-04	-8.43E-04	-1.37E-03
NRM595060		297.3	38.0	75.7	104.3	209.7	125.9	61.2	24.5	35.4	1.91E-02	-9.70E-03	1.96E-02	1.08E-02	1.28E-02	8.65E-03	9.98E-03	8.45E-03	-1.45E-02	-1.58E-02	-1.55E-03	6.53E-03	1.11E-02	-2.46E-03	-5.92E-03	-2.75E-03	2.18E-03	-5.57E-03	-5.59E-03	-1.23E-02	8.66E-03	-1.16E-02	-4.39E-03	2.48E-03	6.38E-03	-1.46E-03	-8.10E-04	-4.73E-04	8.06E-03	-1.24E-02	-2.93E-03	7.61E-03	-5.31E-03	-4.36E-03	-2.62E-03	-1.44E-03	4.11E-03	-3.15E-03	3.80E-03	-5.46E-03	-1.21E-03	-5.02E-03	-8.24E-04	7.58E-04	2.27E-03	5.65E-04
NRM595220		306.8	36.8	67.3	100.7	217.6	127.0	58.0	25.7	39.1	1.12E-02	4.74E-03	3.19E-02	6.48E-03	1.72E-02	5.03E-03	-3.90E-03	7.15E-03	9.80E-03	-4.10E-03	1.99E-03	1.02E-02	-9.10E-03	3.80E-03	3.74E-04	-5.78E-03	2.42E-03	-6.60E-05	1.76E-02	-1.06E-02	-6.42E-03	2.22E-04	-6.75E-03	2.60E-03	2.24E-03	5.12E-03	6.86E-03	-3.34E-03	4.53E-03	-6.36E-03	-6.67E-03	5.89E-03	1.94E-03	-1.64E-03	-3.15E-04	-1.27E-03	-4.43E-03	8.20E-03	-2.82E-04	-3.83E-03	-5.00E-03	1.39E-03	-8.12E-04	-1.64E-04	1.37E-03	9.01E-04
BM31.2.1.4		344.3	47.9	72.6	110.3	246.7	145.2	67.6	26.8	38.6	3.34E-02	-1.74E-02	1.64E-02	-5.57E-03	2.15E-02	-7.31E-03	-5.36E-03	5.67E-03	4.12E-03	7.07E-03	-4.08E-03	5.25E-03	-7.74E-03	-7.75E-03	-9.20E-03	-3.56E-03	-5.96E-03	-4.17E-03	-2.30E-03	1.14E-03	-1.01E-03	-5.39E-03	-4.51E-04	-2.80E-03	1.65E-03	-1.09E-03	-2.95E-03	-5.16E-03	6.44E-03	-1.46E-03	3.68E-04	2.54E-03	1.94E-04	-3.36E-03	-1.35E-03	6.60E-03	1.96E-05	-2.68E-03	-6.82E-03	-1.13E-02	-1.40E-03	1.73E-03	-7.37E-04	-1.78E-03	4.67E-05	2.51E-03
BM35.3.1.16		306.8	36.8	66.3	100.7	217.6	127.0	58.0	25.7	39.1	1.18E-02	-1.91E-02	2.57E-02	-2.32E-03	1.89E-02	-4.89E-04	-1.49E-02	2.69E-03	-7.79E-04	1.21E-02	1.51E-03	6.48E-03	-8.36E-03	-9.59E-03	-7.12E-03	7.04E-04	-2.01E-03	-5.87E-03	6.85E-03	3.03E-03	2.93E-03	-1.08E-02	5.37E-04	2.38E-03	3.36E-03	-3.89E-03	6.59E-04	-5.30E-03	8.31E-03	-9.57E-03	3.51E-04	-1.54E-03	2.92E-03	2.52E-03	-2.97E-04	3.87E-03	1.37E-03	-6.79E-03	3.55E-03	-8.29E-03	-2.36E-03	4.60E-03	-1.17E-03	7.41E-04	3.15E-03	7.39E-03
BM93.5.21.1		335.6	42.2	83.6	114.3	233.6	140.4	71.8	28.5	41.5	2.70E-02	-1.91E-02	-4.40E-03	-1.82E-02	4.19E-03	2.85E-03	-1.18E-02	6.15E-03	1.02E-02	1.76E-02	1.06E-03	6.01E-03	-8.75E-03	-1.49E-02	-1.54E-02	-7.55E-04	-3.62E-03	3.84E-04	9.97E-04	-8.02E-03	1.26E-02	-3.86E-03	-1.77E-03	3.85E-03	2.07E-03	-1.09E-03	-2.20E-03	-1.51E-04	8.54E-03	-7.27E-03	-1.20E-03	-1.11E-03	3.79E-03	-2.92E-03	3.13E-05	4.05E-03	-4.11E-03	-1.71E-03	3.51E-03	-5.89E-03	-2.89E-03	6.65E-03	-7.23E-03	2.20E-03	-5.68E-04	-9.78E-04
BM35.9.1.129	310.3	36.4	65.7	103.6	218.0	131.3	59.9	23.6	36.7	1.67E-02	-2.02E-02	2.78E-02	6.51E-03	1.82E-02	-4.62E-03	-2.50E-03	5.38E-03	3.08E-04	8.21E-03	-7.89E-03	6.72E-04	-5.97E-04	-9.10E-05	-1.89E-02	6.51E-03	2.84E-03	-1.35E-04	5.26E-03	1.16E-03	-6.24E-03	-2.85E-03	-2.16E-03	-1.26E-03	5.13E-03	-2.60E-04	-2.84E-03	7.69E-04	5.46E-03	-4.99E-03	9.80E-04	2.64E-03	-3.40E-03	-7.10E-03	-1.20E-03	3.13E-04	2.17E-03	1.94E-03	-3.60E-03	-8.97E-03	3.35E-03	5.21E-04	9.33E-04	1.79E-03	-2.36E-05	2.81E-03
ZMB55248		322.7	38.9	78.6	113.3	223.1	138.1	60.5	28.7	41.3	1.61E-02	-2.92E-02	2.01E-02	-3.80E-02	1.65E-02	-4.40E-03	-1.12E-02	-9.11E-04	3.45E-03	3.44E-02	6.23E-03	-2.12E-03	-6.44E-03	-1.56E-02	-9.16E-03	-3.48E-03	-3.63E-03	3.18E-03	1.10E-02	-1.38E-02	3.97E-03	1.45E-03	-2.99E-03	-5.77E-04	-4.22E-04	1.05E-02	-1.69E-03	-3.90E-03	1.81E-02	-6.89E-03	7.61E-03	-2.86E-03	9.16E-03	-5.87E-03	3.93E-04	4.77E-03	-1.85E-03	4.65E-03	-4.56E-03	-4.88E-03	-1.57E-03	1.30E-02	-2.60E-03	-1.85E-03	3.18E-03	8.38E-04
ZMB55291		325.0	37.8	74.6	108.6	244.5	145.2	68.3	27.4	41.8	2.38E-02	-3.44E-02	9.56E-03	-2.72E-02	1.52E-02	5.74E-03	-4.51E-03	4.31E-03	1.25E-02	2.14E-02	5.66E-03	-2.40E-03	-1.37E-02	-1.82E-02	-4.00E-03	1.01E-02	-1.06E-02	1.95E-03	6.36E-03	1.30E-02	8.65E-03	-4.83E-03	3.67E-03	-2.59E-03	3.99E-04	1.42E-03	-6.08E-03	3.76E-03	-1.06E-03	1.58E-03	1.92E-03	-8.37E-03	1.00E-03	5.95E-03	2.86E-04	6.94E-03	4.93E-04	7.71E-04	8.75E-05	-5.04E-03	-4.71E-03	8.57E-03	-4.04E-04	-4.59E-04	2.95E-03	4.67E-03
ZMB55261		295.5	31.0	58.4	96.5	221.5	125.7	60.2	24.0	35.3	-3.42E-03	-1.23E-02	1.06E-02	-2.72E-02	2.10E-02	-5.26E-04	-1.13E-02	-7.02E-03	-1.43E-02	1.79E-02	-1.11E-02	-3.40E-03	-5.08E-03	-1.18E-02	-1.31E-02	8.71E-03	-1.00E-02	-3.12E-03	4.76E-03	9.50E-03	-2.84E-03	-2.49E-03	1.09E-04	2.88E-03	7.30E-04	1.06E-03	1.03E-03	-7.02E-03	8.72E-04	5.15E-03	4.97E-03	-5.87E-03	7.67E-05	-1.67E-03	1.34E-03	7.11E-03	1.31E-03	6.76E-03	-1.71E-03	-1.33E-02	-4.37E-03	4.92E-03	5.20E-03	-2.78E-03	3.46E-03	3.12E-03
ZMB34263		312.1	32.6	74.6	106.8	235.8	132.6	60.3	27.1	40.6	1.04E-02	-1.35E-02	5.47E-03	-1.69E-02	3.13E-02	-2.02E-03	-1.86E-02	8.10E-03	1.36E-02	1.58E-02	8.63E-03	-2.36E-03	-1.68E-02	-1.08E-02	-5.41E-03	7.85E-03	-1.53E-02	5.02E-03	-2.19E-03	-1.19E-03	9.10E-03	-1.90E-03	6.91E-04	-1.37E-03	2.84E-03	7.63E-05	-5.16E-03	-2.07E-03	5.81E-03	1.22E-03	-4.79E-04	1.31E-03	2.29E-03	-3.11E-03	-1.48E-03	1.20E-03	2.04E-03	-3.00E-04	4.37E-03	-3.63E-03	-2.74E-03	1.08E-02	2.54E-03	-1.86E-03	2.52E-03	1.27E-04
ZMB55265		319.1	33.9	69.5	103.9	251.1	140.6	60.8	24.6	34.4	7.68E-03	-2.76E-02	2.84E-02	-5.53E-02	1.51E-02	-1.92E-02	5.12E-04	-9.06E-03	-1.38E-02	2.70E-02	-1.19E-02	5.33E-03	5.81E-03	-5.48E-03	-1.19E-02	1.03E-02	-5.06E-03	-4.89E-03	3.73E-03	8.34E-03	-1.95E-03	6.42E-04	7.50E-04	-1.08E-03	1.59E-03	1.67E-03	1.74E-03	-1.09E-02	1.07E-02	1.18E-03	6.56E-03	-5.44E-03	8.40E-04	-3.10E-03	2.60E-03	6.76E-03	6.79E-04	2.94E-03	2.12E-03	-5.59E-03	-7.00E-03	4.16E-03	3.64E-03	-3.56E-03	3.21E-03	-5.73E-04
NRM581971		345.1	41.9	72.9	108.5	263.4	147.3	64.1	26.2	38.6	2.20E-02	-2.25E-02	1.08E-02	3.80E-02	4.29E-02	1.06E-02	-3.26E-03	1.32E-02	-1.48E-02	-7.18E-03	-6.54E-03	-6.87E-03	-1.16E-02	-8.68E-03	-1.45E-02	4.81E-04	-3.33E-04	-3.89E-03	-8.19E-03	4.55E-04	4.98E-04	-9.19E-03	-4.72E-03	-1.28E-03	1.37E-02	-4.33E-03	-4.65E-03	-2.10E-03	-8.70E-04	-5.88E-03	3.37E-03	5.21E-03	-5.00E-03	5.76E-05	2.41E-03	8.88E-03	2.30E-03	-8.87E-03	8.93E-04	-1.53E-02	-3.35E-03	-2.99E-03	3.69E-03	1.84E-03	3.58E-03	1.32E-03
NRM591310		334.2	40.1	76.2	114.2	242.2	137.5	63.3	25.1	38.9	1.39E-02	-2.85E-02	1.08E-02	-3.98E-03	1.42E-02	7.47E-03	5.87E-03	7.46E-03	-1.00E-02	5.50E-03	-3.81E-03	-5.82E-03	-7.73E-03	-9.68E-03	-1.67E-02	2.78E-03	-4.82E-03	-3.48E-04	1.16E-04	5.79E-04	8.84E-03	-1.44E-02	-3.48E-03	-3.02E-03	8.78E-03	-5.69E-03	-3.91E-04	-7.84E-04	8.05E-03	-6.38E-03	2.78E-03	-2.34E-03	-1.62E-03	1.68E-03	4.54E-03	6.05E-03	5.00E-03	-7.72E-03	8.11E-04	-1.52E-02	-3.91E-03	8.96E-05	4.93E-03	3.30E-03	-1.19E-04	1.52E-04
BM25.6.17.7		332.6	40.0	76.5	114.8	248.5	139.9	63.4	25.5	36.4	2.40E-02	-3.29E-02	-1.17E-02	-7.47E-03	2.27E-02	-3.48E-03	-9.53E-04	7.22E-03	1.76E-03	3.56E-03	-4.01E-04	1.61E-03	-1.79E-02	-8.78E-03	-1.87E-02	-1.81E-03	-8.50E-04	-6.07E-04	5.11E-04	-3.32E-03	2.99E-03	-8.65E-03	-4.72E-04	-1.99E-03	2.33E-03	5.32E-04	-6.88E-03	-3.50E-04	1.17E-02	-3.77E-03	5.86E-03	-6.54E-03	-3.44E-03	-3.52E-03	-2.05E-03	8.80E-04	3.52E-03	-6.03E-03	-3.61E-05	-6.70E-03	-9.32E-04	1.78E-03	-8.73E-04	-3.58E-03	2.25E-03	1.20E-03
BM1992.167		315.8	43.2	67.0	101.1	213.3	130.8	62.0	26.2	39.2	-1.46E-04	-1.99E-02	6.49E-03	-2.69E-02	9.13E-03	-9.81E-03	-9.79E-03	-6.20E-03	-8.89E-03	2.40E-02	-7.21E-03	1.02E-02	-1.56E-02	-1.96E-02	-7.33E-03	2.90E-03	-5.63E-03	-7.02E-03	1.74E-02	2.50E-03	5.08E-04	1.00E-02	-2.79E-04	1.77E-04	3.07E-03	5.36E-04	-4.64E-03	2.61E-04	-1.61E-03	-8.09E-03	-6.56E-03	-1.53E-03	1.05E-02	-1.09E-02	-1.22E-03	7.13E-04	1.59E-04	8.79E-04	-5.99E-04	-2.91E-04	-6.78E-03	3.91E-03	-3.92E-04	-3.88E-03	-1.14E-03	3.60E-03
BM25.6.17.10	335.5	44.1	80.0	107.4	243.8	143.0	70.2	26.8	39.7	1.36E-02	-1.90E-02	-1.11E-02	-2.46E-02	7.51E-03	-5.51E-03	6.41E-05	-6.27E-03	-7.89E-03	2.39E-02	-9.41E-03	8.75E-03	-7.58E-03	-5.16E-03	-7.01E-03	4.43E-03	-5.46E-03	-4.58E-04	8.99E-03	-2.44E-03	2.59E-05	4.80E-03	-3.16E-03	5.31E-03	-3.68E-03	2.12E-03	-4.54E-03	2.24E-03	1.07E-03	-7.29E-04	7.98E-04	-3.78E-03	7.14E-04	2.58E-03	-3.07E-03	1.68E-03	5.04E-03	-1.34E-03	-4.22E-03	-6.42E-03	-5.37E-03	6.93E-03	-5.22E-04	-4.73E-04	8.80E-04	5.05E-03
BM25.6.17.6		341.4	38.2	75.4	106.2	244.8	139.2	59.5	26.5	39.9	2.53E-02	-1.88E-02	-1.03E-02	1.35E-02	6.21E-03	-3.10E-03	-3.56E-03	8.96E-03	-1.08E-02	-8.66E-03	1.93E-03	4.09E-03	-1.03E-02	2.60E-03	-1.56E-02	-6.08E-03	-3.33E-03	1.99E-04	-7.22E-03	-6.79E-03	7.77E-03	-9.63E-03	-4.20E-03	-5.62E-05	1.54E-03	-5.04E-04	-7.38E-04	-2.51E-03	9.80E-03	-4.90E-03	-2.43E-04	-5.01E-04	-2.78E-03	-4.77E-03	7.78E-03	6.57E-03	-1.08E-03	-7.57E-03	-1.17E-03	-8.64E-03	4.06E-03	-5.66E-04	5.20E-04	2.25E-04	-5.63E-04	3.63E-03
BM25.6.17.5		330.4	43.9	78.2	108.8	245.3	140.5	66.8	24.9	38.1	2.80E-02	-1.47E-02	-2.44E-02	-7.15E-03	1.66E-02	1.35E-02	-8.46E-03	1.96E-03	1.29E-02	9.94E-03	-4.56E-03	4.70E-03	-1.55E-02	-9.84E-03	-1.10E-02	-2.71E-03	-8.63E-03	2.03E-04	9.00E-03	-3.03E-03	1.98E-03	-2.35E-03	-2.23E-03	-3.70E-03	-1.04E-03	5.02E-03	-4.60E-03	5.75E-03	1.19E-02	-6.83E-03	-3.35E-03	2.76E-03	4.67E-03	-3.14E-03	-2.69E-03	-1.06E-03	2.55E-03	2.73E-03	-8.07E-03	-4.44E-03	7.30E-04	2.37E-03	8.55E-04	-5.83E-03	5.60E-04	2.86E-03
BM25.6.17.9		335.5	44.4	82.9	115.3	249.0	140.7	64.5	26.2	42.0	2.96E-02	-1.96E-02	5.84E-03	-3.27E-03	2.32E-03	4.75E-04	1.62E-02	1.60E-02	-3.68E-03	-1.89E-02	-2.30E-03	1.01E-02	-3.03E-03	-2.84E-03	-1.18E-02	-1.06E-02	5.07E-03	3.49E-03	3.36E-03	-9.72E-03	3.36E-03	-9.06E-03	4.11E-04	6.99E-05	-3.70E-04	1.23E-03	-6.33E-03	2.98E-03	4.85E-03	-1.15E-02	-7.79E-04	-9.42E-04	-4.02E-03	2.43E-03	8.84E-03	8.53E-04	-3.89E-04	-3.21E-03	2.84E-03	-5.28E-03	3.88E-03	-5.08E-03	-6.79E-04	-3.01E-03	1.75E-03	-3.55E-03
BM25.6.17.8		341.7	50.3	71.7	109.7	250.9	147.2	69.4	26.6	41.3	3.08E-02	-5.29E-03	4.92E-03	1.61E-02	4.25E-03	5.54E-03	-2.57E-03	7.12E-03	-7.07E-03	-1.11E-02	1.61E-03	4.95E-03	-2.27E-03	-6.30E-03	-6.32E-03	-1.01E-02	5.66E-03	3.82E-03	3.03E-04	-1.18E-02	5.58E-03	-1.46E-02	-4.49E-03	-2.39E-04	1.74E-04	6.16E-03	-4.12E-03	-7.64E-04	4.17E-03	-4.91E-03	6.21E-03	-7.63E-04	-3.91E-03	1.83E-04	7.69E-03	-1.07E-03	-6.61E-04	-1.43E-03	4.74E-03	-4.38E-03	-2.22E-03	-3.17E-04	1.45E-03	5.95E-04	-1.83E-03	4.38E-04
ZMB55335		360.5	45.4	74.3	106.8	261.6	144.0	72.2	26.1	38.8	3.59E-03	-5.78E-02	3.13E-02	-1.09E-02	4.47E-02	-2.31E-02	-1.53E-02	1.16E-02	8.11E-04	1.64E-02	-6.55E-03	-3.94E-03	-1.77E-02	-1.53E-02	-1.88E-02	-3.42E-03	-2.17E-03	-2.92E-03	1.84E-03	2.74E-03	-2.16E-03	7.29E-03	-3.75E-03	2.09E-03	5.26E-03	1.64E-03	-1.77E-03	-1.04E-03	1.65E-03	-5.25E-03	3.09E-03	-1.11E-03	2.67E-03	-2.30E-03	-9.12E-04	-6.33E-03	4.22E-04	9.24E-03	-7.09E-03	4.29E-03	-8.59E-03	2.57E-03	5.30E-03	4.94E-04	-5.10E-04	1.69E-03
NRM583712		316.1	36.2	68.9	98.3	213.3	130.8	62.0	24.6	36.1	6.92E-03	-1.79E-02	1.33E-02	-6.58E-03	3.67E-02	-1.21E-02	-1.01E-02	6.04E-03	9.16E-03	1.52E-02	-4.68E-03	1.23E-03	-1.21E-02	-2.45E-03	-8.78E-03	4.13E-03	-2.72E-03	-2.95E-03	7.49E-03	1.83E-03	1.37E-03	5.43E-03	-1.26E-03	-4.07E-04	7.09E-03	4.36E-03	-4.84E-03	-2.74E-03	5.00E-03	-2.15E-03	1.06E-04	1.04E-04	5.38E-04	-8.75E-03	-7.93E-06	2.12E-03	3.75E-03	2.08E-03	3.98E-03	-4.41E-03	-7.21E-03	8.97E-04	4.29E-03	-2.85E-03	1.75E-03	-5.70E-03
MNHN1882-502	331.7	50.1	66.0	118.7	253.3	159.3	56.9	24.9	36.0	2.44E-02	-1.63E-02	1.58E-02	1.63E-02	2.19E-02	9.81E-03	2.72E-03	2.18E-02	-7.17E-04	-1.24E-02	-8.17E-03	1.65E-03	6.76E-03	-1.05E-02	-1.83E-02	-1.03E-02	-4.43E-04	-2.84E-03	-4.39E-03	-3.99E-03	-2.54E-03	-1.36E-02	-3.86E-03	-2.46E-03	8.10E-03	2.22E-03	-7.40E-03	-6.25E-03	1.36E-03	-1.05E-02	1.79E-03	2.51E-03	-2.72E-03	-9.79E-03	1.79E-02	-3.36E-03	-3.66E-03	5.34E-03	-4.43E-04	-5.48E-04	5.10E-03	-2.69E-03	4.67E-03	-4.10E-03	-2.20E-03	2.09E-03
CN1440		347.0	41.3	78.8	125.0	275.4	157.2	60.6	26.9	39.0	-2.48E-03	-3.65E-02	4.62E-03	7.14E-03	3.13E-02	-8.06E-04	-1.22E-02	1.19E-02	-6.71E-03	1.06E-02	-3.37E-03	-8.02E-03	-1.01E-02	-2.38E-02	-1.77E-02	-7.91E-03	1.29E-03	-7.82E-03	2.84E-03	3.41E-03	8.49E-03	-2.61E-03	-1.84E-03	6.72E-03	4.69E-03	5.52E-03	-4.04E-03	-1.40E-03	1.07E-02	-3.62E-03	6.71E-03	-5.35E-03	4.49E-03	-3.30E-03	1.34E-03	-9.47E-04	2.37E-03	-9.02E-04	-6.46E-03	-5.86E-03	-2.35E-03	-4.88E-03	4.79E-03	1.98E-03	-2.70E-03	4.13E-03
CN6043		326.4	41.9	74.1	119.1	253.8	142.5	63.2	26.4	36.9	1.62E-02	-1.64E-02	4.04E-02	1.09E-02	4.23E-02	-2.85E-03	-1.35E-02	1.20E-02	-1.20E-02	1.93E-02	-7.65E-03	-4.06E-03	-1.38E-02	-1.57E-02	-6.68E-03	-3.01E-04	6.49E-03	-9.53E-03	5.49E-04	1.89E-03	-3.28E-03	-2.12E-03	-5.45E-03	-2.38E-03	9.33E-03	-6.08E-03	-3.39E-03	3.86E-03	2.96E-03	-4.80E-03	8.84E-03	1.41E-03	-2.02E-03	-5.05E-04	6.58E-04	5.78E-04	4.27E-03	-8.00E-03	-1.84E-03	-4.21E-03	-8.30E-03	6.04E-04	4.80E-03	2.40E-03	1.62E-03	-1.90E-03
CN7231		360.5	40.2	76.3	110.1	257.4	156.7	69.2	27.9	40.2	-6.84E-03	-2.07E-02	5.75E-03	-2.97E-02	5.18E-02	-1.80E-02	-6.56E-03	7.41E-03	-1.28E-02	2.63E-02	-1.28E-02	2.19E-03	-1.73E-02	-1.95E-02	-7.27E-03	2.96E-03	-1.71E-03	-7.81E-03	5.35E-03	3.26E-03	-9.44E-04	7.83E-03	-5.60E-03	2.60E-03	2.64E-03	-3.78E-05	3.96E-03	-6.86E-03	3.03E-03	-6.81E-03	7.69E-03	-2.83E-03	4.35E-03	2.04E-03	3.59E-03	6.04E-04	3.64E-03	1.34E-04	4.45E-03	-5.03E-03	-1.06E-02	-2.03E-03	3.72E-03	-1.89E-04	-6.04E-04	3.04E-03
BM no number	338.8	45.1	69.7	111.0	247.7	139.9	63.7	24.9	38.4	1.83E-02	-2.75E-02	2.26E-02	7.35E-03	2.89E-02	-1.65E-02	1.79E-02	2.41E-02	-1.90E-02	-2.88E-02	-8.98E-03	-1.53E-03	-9.72E-03	-1.18E-02	-1.55E-02	-1.76E-02	9.69E-03	-1.64E-03	-1.13E-03	-1.07E-02	3.89E-03	-4.73E-03	-4.67E-03	-1.66E-03	4.94E-03	-6.53E-04	-6.49E-03	2.78E-03	6.20E-03	-2.87E-03	8.52E-03	-5.21E-03	6.10E-03	2.87E-03	1.04E-02	1.43E-02	2.98E-03	-8.79E-03	-1.02E-04	-1.28E-02	1.97E-03	-1.03E-02	7.72E-03	-1.18E-03	-1.41E-03	6.35E-04
BM19.7.15.32	312.4	38.9	68.2	104.3	218.0	129.4	62.4	24.5	35.9	-1.98E-02	-3.97E-02	2.84E-02	3.17E-03	3.78E-02	7.09E-03	-2.05E-02	-1.02E-04	1.96E-02	1.80E-02	-7.63E-03	-5.44E-03	-2.02E-02	1.17E-02	-8.72E-03	-4.48E-04	8.30E-04	-6.49E-03	2.51E-04	9.49E-03	-7.82E-03	-2.90E-04	-4.71E-03	-4.52E-03	1.05E-02	1.28E-03	-6.67E-03	-5.00E-04	7.12E-03	-8.68E-03	1.31E-03	2.54E-03	1.11E-02	-8.63E-03	-6.13E-03	-4.19E-03	-2.01E-03	7.40E-03	3.38E-03	-2.09E-03	3.04E-03	6.00E-03	3.61E-03	-5.48E-03	-3.79E-03	-5.47E-03
ZMB87163		335.7	44.9	87.3	128.6	269.8	150.2	64.1	24.4	33.7	2.28E-03	-3.60E-02	4.45E-02	1.41E-02	3.74E-02	-4.99E-03	-1.37E-02	1.68E-02	-8.09E-04	5.13E-03	9.76E-04	-5.95E-03	-1.61E-03	-3.91E-02	-1.31E-02	-7.98E-03	3.38E-03	-1.07E-02	-6.83E-03	4.73E-03	-4.05E-03	-4.13E-03	-3.97E-03	4.03E-03	3.81E-03	5.08E-03	-1.04E-02	-3.32E-03	2.30E-03	-6.94E-03	1.03E-02	-1.23E-03	-1.76E-03	2.33E-04	-1.00E-02	-5.82E-03	3.87E-04	8.73E-03	6.97E-03	7.89E-03	1.70E-03	3.69E-03	6.33E-03	8.24E-05	3.86E-03	-1.66E-03
ZMB69925		298.9	37.5	72.9	100.3	221.4	132.9	61.4	26.3	36.8	5.82E-03	-2.03E-02	4.18E-02	-1.03E-02	4.30E-02	-1.20E-02	-4.31E-03	7.06E-03	-1.38E-02	7.41E-03	-5.34E-03	-3.56E-03	-1.91E-02	-1.37E-02	-7.71E-03	-1.31E-03	2.61E-03	-3.18E-03	-2.94E-04	1.07E-02	-2.05E-03	-2.95E-03	-2.63E-03	3.20E-03	9.50E-03	-1.09E-04	-3.86E-03	-4.64E-03	-6.19E-03	3.85E-03	6.48E-03	-1.25E-03	3.62E-03	-3.16E-03	6.14E-03	7.84E-03	2.32E-03	-2.88E-03	2.26E-03	-5.31E-03	-7.75E-03	-5.82E-04	6.35E-03	-6.09E-04	5.80E-04	-1.35E-03
MNCN4260		328.9	37.9	71.7	102.6	236.1	138.7	68.7	25.5	39.8	1.41E-02	-7.75E-04	2.16E-02	2.86E-02	2.94E-02	9.38E-03	-1.09E-02	7.85E-03	-1.35E-02	1.72E-03	3.91E-03	-4.65E-04	-4.09E-04	-7.13E-03	-1.00E-02	-8.79E-03	1.09E-02	-3.07E-03	-5.97E-03	-1.03E-02	-2.22E-03	1.46E-03	-3.05E-03	-1.85E-03	4.99E-03	5.55E-04	-3.29E-03	-3.25E-03	-7.89E-03	1.06E-03	2.22E-03	-2.37E-03	-2.46E-04	-2.67E-03	5.47E-03	3.81E-03	-2.25E-03	2.49E-03	6.62E-03	-2.53E-03	-2.36E-03	-3.23E-03	6.01E-03	-1.14E-03	3.99E-04	8.86E-04
CN1570		319.1	42.4	67.4	106.2	235.5	143.0	63.0	24.7	38.1	2.31E-02	-2.77E-02	1.50E-03	4.43E-02	2.43E-02	6.33E-03	-2.85E-02	-2.45E-03	3.95E-03	1.08E-02	-5.06E-03	1.05E-02	-2.58E-03	-1.89E-03	-1.30E-02	-4.07E-05	5.95E-03	-2.32E-03	7.72E-03	-5.27E-03	-1.05E-02	-2.81E-03	4.01E-03	-4.57E-03	8.11E-03	-6.24E-03	-1.14E-02	9.28E-03	5.85E-03	-1.19E-02	-4.18E-03	1.24E-02	-5.54E-04	5.65E-03	-5.07E-03	9.74E-04	-1.03E-03	-1.68E-03	-3.92E-03	-3.39E-03	5.88E-03	2.18E-04	1.96E-03	7.42E-04	-2.87E-03	5.71E-03
CN5			310.0	40.8	79.4	103.7	226.4	130.7	62.7	26.5	34.5	4.20E-03	-1.85E-02	1.37E-02	2.17E-02	2.48E-02	6.07E-03	-9.56E-03	6.26E-03	8.30E-03	1.97E-02	-6.26E-03	4.17E-04	-9.06E-03	-5.95E-03	-6.16E-03	1.66E-03	1.93E-02	-8.24E-03	2.00E-02	-9.23E-03	3.40E-04	1.01E-02	-5.72E-03	8.77E-04	4.83E-03	6.62E-04	-3.31E-03	3.49E-03	1.10E-02	-5.57E-03	-1.01E-03	8.53E-03	3.48E-03	5.68E-03	2.55E-04	4.46E-03	2.25E-03	6.11E-03	-6.15E-03	-1.17E-03	-4.25E-04	-2.13E-04	4.41E-03	2.96E-03	-3.02E-03	5.60E-03
BM36.5.26.6		327.8	48.8	72.3	108.7	232.4	128.6	62.0	27.6	37.8	2.98E-02	-1.60E-02	1.05E-02	2.40E-02	1.90E-02	1.31E-02	-6.53E-03	1.48E-02	1.26E-02	-9.33E-03	-1.61E-03	1.35E-03	-2.00E-03	4.35E-03	-1.18E-02	-1.13E-02	4.62E-04	4.09E-04	-1.12E-05	1.84E-04	-2.00E-03	-1.03E-02	-2.36E-04	3.71E-03	4.84E-03	4.15E-04	-4.17E-03	2.09E-03	5.00E-03	-6.36E-03	-4.60E-03	9.58E-04	-3.20E-03	2.21E-04	-2.62E-03	-2.82E-03	-9.68E-04	-2.76E-03	8.17E-03	1.09E-03	8.71E-03	-2.50E-03	4.30E-03	-5.14E-04	2.35E-03	1.43E-03
RMNH663		284.0	38.2	70.1	97.6	203.6	129.0	60.7	25.8	39.4	1.91E-02	-7.63E-03	-5.67E-03	4.18E-03	-7.67E-03	4.29E-03	-1.03E-02	5.76E-03	2.87E-03	2.21E-03	1.23E-02	2.86E-03	-1.11E-02	-5.79E-03	-7.98E-03	5.91E-04	-2.85E-03	-1.13E-03	7.76E-03	-1.60E-02	1.29E-03	-3.36E-03	2.02E-04	-3.89E-03	-1.84E-04	5.11E-03	-2.69E-03	7.67E-04	9.52E-03	-8.08E-03	-5.86E-03	4.61E-03	1.13E-03	-8.25E-03	-5.81E-03	3.72E-03	4.86E-05	4.50E-03	-2.40E-03	-4.75E-03	1.05E-05	2.25E-03	5.54E-04	-3.12E-03	-1.50E-03	-1.13E-03
CN3737		316.6	35.8	66.9	104.5	221.2	135.8	62.5	24.9	39.0	9.47E-04	-1.87E-02	4.36E-02	-2.03E-02	2.91E-02	-1.01E-02	-1.93E-02	1.16E-02	-8.34E-03	3.40E-02	-7.17E-03	2.83E-03	-5.96E-03	-1.23E-02	-7.26E-03	9.59E-03	3.12E-03	-1.26E-02	1.54E-03	5.91E-03	-5.15E-03	-4.44E-03	-5.00E-03	2.75E-03	7.15E-03	-1.46E-03	1.46E-03	-1.43E-03	-2.19E-03	-5.64E-03	-9.75E-05	2.29E-03	-1.33E-03	-2.78E-03	2.04E-03	-2.48E-04	-7.81E-04	-1.63E-03	-5.37E-03	-4.34E-03	-8.82E-03	7.80E-03	5.57E-04	-3.45E-03	5.78E-04	2.39E-03
CN3503		335.5	34.3	77.2	112.7	249.6	143.1	59.8	26.4	40.6	9.48E-03	-1.77E-02	6.65E-02	-2.78E-02	3.42E-02	-5.80E-04	-2.91E-03	1.29E-02	-2.93E-02	2.03E-02	-1.77E-02	-1.42E-03	-4.32E-03	-1.46E-02	-8.94E-03	9.24E-03	1.49E-04	-1.50E-02	5.16E-03	5.85E-03	-2.42E-03	-4.05E-03	-7.90E-04	1.24E-03	8.92E-03	-2.37E-03	-1.14E-03	-1.49E-03	-1.27E-03	-6.39E-03	-7.13E-03	5.94E-03	-1.79E-03	-4.84E-05	2.40E-03	5.52E-03	-4.57E-03	-1.56E-03	5.93E-03	-3.57E-03	-3.11E-03	-9.42E-04	2.30E-03	-4.57E-03	1.02E-03	5.20E-03
CN3505		303.2	35.9	69.0	103.9	217.4	126.6	61.0	25.8	38.8	5.64E-03	-8.30E-03	2.20E-02	-9.18E-03	1.10E-02	-9.25E-03	-5.02E-03	-3.98E-03	-3.80E-03	1.06E-02	4.68E-03	8.13E-04	-1.30E-03	-6.67E-03	-1.11E-02	-5.48E-03	3.25E-03	-7.57E-03	2.31E-03	1.57E-03	1.98E-03	-3.83E-03	-3.63E-03	2.24E-03	4.97E-03	1.30E-04	-1.77E-03	-6.14E-03	6.13E-03	-5.68E-03	2.30E-03	4.35E-03	-2.60E-03	-1.65E-03	-1.89E-04	1.45E-03	-5.40E-05	2.43E-03	1.01E-02	-6.25E-03	-6.29E-03	5.98E-03	2.37E-03	-1.89E-03	-1.23E-03	9.61E-03
CN3794		332.9	33.2	72.8	107.9	226.0	137.5	65.3	27.4	39.7	1.34E-02	-2.61E-02	3.06E-02	-2.73E-02	2.38E-02	-1.35E-02	-2.91E-03	8.45E-03	-1.58E-02	1.35E-02	-1.47E-03	3.96E-03	-1.98E-03	-7.46E-03	-1.38E-02	5.54E-03	8.48E-03	-1.00E-02	-5.99E-03	4.65E-04	-2.82E-03	-6.30E-03	-7.97E-03	3.39E-03	1.08E-02	-2.76E-03	-3.09E-03	-1.75E-03	7.00E-03	-1.85E-03	-1.36E-03	4.88E-03	-2.97E-03	-1.02E-03	-2.85E-03	5.34E-04	4.05E-03	9.36E-04	1.76E-03	-2.54E-03	-5.15E-03	2.43E-03	1.30E-03	-2.22E-03	2.91E-03	-4.34E-04
BM35.2.14.4		291.2	33.8	72.0	98.4	201.5	126.0	57.5	28.0	40.9	2.97E-02	-3.72E-03	1.50E-02	1.69E-02	1.46E-02	4.28E-04	-3.44E-03	1.01E-02	1.67E-02	2.64E-03	1.14E-02	7.79E-05	-5.89E-03	3.51E-03	-3.33E-03	6.08E-04	4.04E-03	-4.45E-03	6.60E-03	-1.39E-02	-4.11E-03	-1.07E-02	-2.46E-03	-1.26E-03	-2.00E-04	6.00E-03	4.87E-03	-1.85E-03	1.06E-02	-6.21E-03	7.97E-04	5.02E-03	-4.75E-03	-5.63E-03	-6.96E-03	3.32E-03	2.65E-03	1.29E-03	4.79E-04	-5.89E-03	1.79E-03	1.97E-03	-8.97E-04	6.16E-05	-1.62E-03	-4.50E-03
BM1938.9.9.1	299.7	34.3	66.1	100.3	216.7	122.6	57.4	26.3	39.4	2.56E-02	1.91E-03	9.36E-04	2.61E-02	-4.37E-03	3.45E-03	-5.41E-03	1.55E-02	2.34E-03	7.40E-03	4.36E-03	6.16E-03	-3.06E-03	-4.31E-03	-1.20E-02	-2.28E-03	1.59E-03	-6.37E-03	4.66E-03	-3.22E-03	5.00E-03	-1.83E-02	-1.20E-03	2.61E-03	1.37E-03	2.03E-03	-2.67E-05	-4.09E-03	6.36E-03	1.06E-03	-3.91E-03	1.16E-03	8.04E-04	-2.75E-03	-3.85E-03	1.38E-02	1.46E-03	-7.34E-03	-2.68E-03	-1.11E-02	5.63E-03	1.71E-03	-2.76E-04	4.89E-04	3.16E-03	-2.62E-03
BM34.4.1.14		340.9	43.0	74.5	112.2	260.2	147.2	65.0	26.1	39.3	5.10E-03	-1.19E-02	2.48E-02	-1.14E-02	2.13E-02	-6.70E-03	-7.16E-03	-1.33E-03	-1.86E-02	1.35E-02	-6.21E-03	4.49E-03	7.12E-03	-1.31E-02	-1.83E-02	-2.51E-03	2.40E-03	-4.47E-03	-4.01E-03	5.87E-03	-2.96E-04	-7.66E-03	-9.52E-03	2.97E-03	1.14E-02	2.15E-03	-3.59E-03	-5.70E-03	7.13E-03	-6.26E-03	3.84E-03	1.52E-03	-8.37E-03	1.04E-03	1.31E-03	3.04E-03	3.10E-03	1.67E-04	-3.51E-03	-9.80E-04	2.03E-03	1.90E-04	3.96E-03	-1.06E-03	-2.08E-03	1.07E-02
BM1937.2.12.1	325.0	36.2	81.0	104.1	211.4	134.8	61.2	28.2	43.0	9.89E-03	-2.63E-03	6.02E-02	-1.60E-02	1.09E-02	-3.63E-03	-3.73E-03	1.36E-02	-5.79E-04	9.55E-03	1.79E-03	8.80E-03	4.08E-03	-2.78E-03	-1.10E-02	-3.76E-03	-2.79E-03	-4.52E-04	4.72E-03	-6.64E-03	-1.70E-03	-5.14E-03	-3.65E-03	1.15E-05	2.93E-03	2.53E-03	2.78E-03	-1.92E-03	8.67E-03	-4.28E-03	3.50E-03	-9.76E-04	-1.97E-03	1.72E-03	5.75E-03	9.83E-03	-3.57E-03	-1.66E-03	1.26E-03	-8.59E-03	-5.40E-04	2.13E-03	1.08E-03	-1.28E-03	-5.54E-04	1.97E-03
BM31.11.1.5		334.6	44.5	76.1	109.7	254.4	151.2	65.7	26.5	37.8	2.00E-02	8.71E-03	2.27E-02	3.63E-03	1.30E-02	1.19E-02	-2.82E-03	1.18E-02	-8.83E-03	2.17E-03	-8.08E-03	-8.94E-04	-2.28E-03	-2.37E-03	-1.59E-02	-4.54E-03	1.97E-03	-9.42E-04	6.70E-03	-7.28E-04	3.05E-03	-1.88E-02	-4.70E-03	-2.47E-03	1.34E-02	-2.31E-03	-3.71E-03	-2.02E-03	3.89E-03	-3.05E-03	1.98E-03	5.83E-04	-4.45E-04	2.65E-03	9.17E-03	4.26E-03	4.37E-04	-1.51E-03	3.47E-03	-6.14E-03	3.22E-03	-3.34E-03	8.25E-03	-1.77E-03	1.29E-03	-1.23E-03
BM34.4.1.13		319.0	39.6	67.9	106.4	246.1	140.8	61.3	26.6	39.0	1.27E-02	1.75E-03	3.66E-02	3.98E-02	2.22E-02	9.65E-03	-1.63E-02	8.96E-03	-1.97E-02	9.57E-03	-3.73E-03	-1.84E-03	2.75E-03	-6.58E-03	-1.59E-02	8.76E-03	6.65E-03	-8.33E-03	1.77E-03	-1.19E-04	1.88E-03	-8.73E-03	-2.71E-03	1.93E-03	1.03E-02	2.83E-03	-3.40E-03	-1.36E-03	4.22E-03	-6.83E-03	8.88E-04	2.25E-03	-5.75E-03	1.67E-03	2.21E-03	6.00E-03	-2.66E-06	-4.69E-03	-2.01E-03	-6.02E-03	8.92E-04	-3.43E-03	4.12E-03	2.88E-04	-1.18E-03	-2.93E-03
BM31.11.1.4		329.2	44.2	67.9	105.2	243.8	141.2	63.7	26.4	37.6	1.44E-02	6.46E-03	1.05E-02	5.58E-02	1.10E-02	2.00E-02	-1.03E-02	8.09E-03	-7.60E-03	-9.14E-03	-4.19E-03	-3.30E-03	1.21E-03	5.19E-03	-1.82E-02	6.19E-05	4.97E-03	-1.14E-03	1.66E-04	-6.58E-03	2.95E-04	-1.75E-02	-4.76E-03	-2.03E-03	8.58E-03	1.11E-03	-8.38E-04	-4.20E-03	5.55E-03	-6.73E-03	1.60E-03	-2.57E-03	-2.63E-03	-1.55E-03	4.97E-03	4.81E-03	2.91E-04	-5.58E-03	-1.63E-03	-5.60E-03	3.91E-03	-7.66E-03	5.56E-03	2.28E-03	2.49E-03	6.90E-04
BM30.11.5.1		329.8	43.3	73.3	111.4	236.5	137.0	64.7	25.5	41.0	2.22E-02	6.64E-04	1.43E-02	8.41E-03	2.70E-02	1.78E-03	-2.64E-03	-3.32E-03	-7.24E-03	1.18E-02	-1.16E-02	6.46E-03	-1.56E-02	3.62E-03	-7.53E-03	-4.24E-03	-8.61E-03	2.75E-03	5.93E-03	-7.45E-04	1.85E-03	-5.89E-03	2.04E-03	9.56E-04	5.48E-03	-3.60E-03	1.60E-03	-4.37E-03	3.86E-03	-8.60E-03	-1.31E-03	3.64E-03	-3.14E-04	-2.31E-04	-2.22E-03	3.22E-03	1.40E-03	-3.83E-03	8.24E-04	-5.31E-03	-3.99E-03	4.76E-03	-1.56E-03	2.45E-04	5.39E-04	3.55E-03
BM1938.12.8.17	327.7	34.4	71.2	106.7	239.2	145.3	65.6	26.0	36.5	1.62E-02	-4.72E-03	4.27E-02	2.40E-02	2.89E-02	6.32E-03	-6.06E-03	8.84E-03	-2.19E-03	1.15E-02	-9.42E-03	5.95E-03	9.96E-04	-2.40E-03	-1.11E-02	-9.14E-04	-2.23E-03	2.48E-03	4.40E-03	-1.48E-03	-1.02E-02	-1.16E-02	-3.43E-03	1.60E-03	5.98E-03	1.74E-03	3.08E-03	-4.00E-03	1.96E-02	-7.71E-03	2.60E-03	-5.60E-03	4.01E-03	4.83E-03	2.52E-03	5.20E-03	-3.10E-03	-7.09E-03	-9.49E-04	-8.09E-03	2.09E-03	1.48E-03	-2.25E-04	5.85E-04	-4.58E-04	3.79E-03
BM1938.12.8.14	320.3	42.1	71.4	103.4	224.2	136.1	66.9	27.2	38.7	2.35E-02	-1.32E-02	1.45E-04	1.38E-02	1.79E-02	7.01E-03	-7.98E-04	6.09E-04	1.10E-02	9.27E-03	-5.99E-04	-1.63E-03	-6.36E-03	5.45E-03	-1.54E-02	-7.21E-03	1.12E-02	-1.41E-03	7.24E-03	-4.18E-03	1.86E-03	-1.78E-02	-2.08E-03	-2.64E-03	2.94E-03	1.79E-03	3.65E-03	-5.54E-03	9.99E-03	-3.44E-03	2.21E-04	9.09E-04	7.17E-04	2.01E-03	-1.50E-03	3.85E-03	1.92E-04	-6.26E-03	3.95E-03	-4.47E-03	-5.89E-04	-7.88E-05	-4.14E-03	-3.83E-04	-1.62E-03	-1.95E-03
BM1938.12.8.20	329.2	44.7	72.5	106.5	234.2	139.6	64.6	25.6	38.0	2.28E-02	-7.40E-03	2.50E-03	1.20E-02	2.61E-02	4.70E-03	-1.26E-03	4.05E-03	-4.37E-05	6.44E-03	-3.52E-03	-2.69E-03	-3.87E-03	3.03E-03	-1.12E-02	-7.59E-03	-2.20E-03	8.95E-04	2.62E-03	5.31E-03	-2.58E-03	-8.64E-03	2.21E-03	-6.95E-03	9.73E-03	-1.59E-03	1.55E-03	-4.45E-03	8.18E-03	-2.89E-03	5.33E-03	-6.39E-03	-1.36E-03	1.50E-03	-1.57E-03	3.97E-03	5.61E-03	-4.24E-03	5.13E-03	-5.61E-03	7.26E-04	-7.99E-04	1.79E-03	7.73E-04	-4.90E-04	4.58E-03
BM1938.12.8.21	301.9	38.5	69.8	99.0	212.6	122.7	57.4	24.3	37.2	2.32E-02	1.05E-04	9.43E-03	4.80E-03	1.13E-02	7.27E-03	-1.83E-03	1.04E-02	-2.29E-03	-1.25E-02	-1.89E-03	1.31E-03	-4.24E-03	5.77E-03	-6.74E-03	-9.87E-04	-6.10E-03	-1.14E-03	-1.40E-04	-8.88E-03	3.61E-03	-6.09E-03	-5.10E-04	-3.38E-03	8.80E-05	2.92E-03	1.71E-03	-2.15E-03	4.35E-03	-5.36E-03	-2.50E-03	-8.56E-05	2.12E-03	-5.88E-03	-3.89E-03	4.29E-03	3.52E-03	-5.89E-03	5.33E-03	-5.72E-04	-1.35E-03	-2.94E-03	-3.11E-03	2.47E-03	1.81E-03	-2.36E-03
BM27.2.9.4		333.4	41.0	80.2	110.6	232.4	140.3	63.7	24.5	39.6	3.17E-02	-3.85E-03	7.21E-03	-9.41E-03	5.79E-03	5.77E-03	3.90E-03	8.26E-03	-7.52E-03	1.67E-02	-1.40E-02	9.61E-03	-1.12E-02	6.74E-03	-1.21E-02	9.75E-05	-2.41E-03	-4.18E-03	1.14E-02	-3.60E-04	3.11E-03	-9.79E-03	-4.94E-03	3.05E-03	6.05E-03	-8.18E-04	-2.92E-03	-1.37E-04	-1.10E-03	-1.11E-03	6.04E-04	1.35E-03	-6.46E-03	5.48E-03	1.10E-03	7.27E-03	4.75E-03	-4.62E-03	2.75E-03	-3.94E-03	-6.82E-03	4.21E-03	3.20E-03	2.68E-04	2.50E-03	2.50E-03
BM35.3.14.2		313.0	36.0	63.2	100.7	222.1	129.3	57.5	25.1	39.4	-1.04E-02	-1.31E-02	-1.73E-02	2.54E-02	3.04E-02	4.90E-03	-1.47E-02	-4.16E-03	-1.29E-03	1.35E-02	-9.64E-04	-4.83E-03	-9.63E-03	-3.39E-03	-8.99E-03	8.02E-03	-4.99E-03	-3.52E-03	1.70E-03	7.50E-03	4.05E-03	-4.18E-03	-1.56E-04	1.55E-03	2.64E-03	2.91E-03	3.84E-04	-1.67E-03	1.27E-02	-4.71E-03	-5.54E-03	2.49E-03	6.94E-03	-5.82E-03	-7.49E-03	7.08E-03	4.20E-03	-1.89E-04	1.44E-03	-6.53E-03	-2.63E-03	1.82E-04	6.69E-04	1.14E-03	2.54E-03	9.67E-04
BM36.2.28.11	290.1	38.6	66.3	97.7	195.4	121.8	61.8	22.8	35.6	3.21E-02	3.06E-03	-3.27E-03	-5.02E-03	2.33E-02	4.43E-03	2.51E-03	8.40E-05	7.58E-03	1.81E-02	5.16E-03	-3.54E-03	-1.14E-02	7.63E-03	-5.27E-03	2.25E-03	-3.53E-03	7.12E-03	-1.62E-03	4.47E-03	6.16E-03	-2.73E-03	-1.33E-03	5.42E-03	-8.29E-05	3.47E-03	-2.30E-03	-1.89E-04	1.12E-02	1.15E-03	1.03E-03	-4.56E-03	1.32E-03	-1.06E-03	-6.73E-04	6.07E-03	3.20E-03	-3.69E-03	7.04E-03	-4.83E-03	-3.61E-03	-2.08E-03	-1.74E-04	8.75E-04	-2.42E-03	8.37E-03
BM75.945		349.6	44.6	73.1	108.1	247.0	147.0	68.5	24.8	37.4	1.78E-02	-1.74E-02	-2.20E-03	8.27E-03	1.23E-02	8.88E-03	-7.95E-03	5.18E-03	-1.33E-02	-6.37E-03	-8.34E-03	-8.87E-03	-5.28E-03	-4.94E-04	-2.04E-02	8.79E-03	-6.56E-03	1.39E-03	9.19E-03	-6.11E-03	-5.59E-03	-7.58E-03	-3.31E-03	4.44E-03	6.30E-03	-1.66E-03	-3.66E-03	8.91E-04	8.43E-03	7.18E-03	-1.12E-03	-1.86E-03	9.35E-03	-2.72E-04	3.66E-03	9.63E-03	1.66E-03	-3.81E-03	-2.91E-03	-4.27E-03	-2.84E-03	-7.04E-03	6.74E-03	2.02E-04	-2.71E-03	3.97E-03
BM36.2.28.5		324.6	45.7	72.8	107.2	222.9	131.2	61.9	23.4	38.7	2.33E-02	-1.39E-02	1.34E-02	-1.84E-03	1.08E-02	1.06E-02	-6.11E-03	-3.32E-03	3.60E-03	1.09E-02	-2.42E-03	2.71E-03	-3.18E-03	1.48E-03	-1.02E-02	-5.00E-03	-2.93E-03	2.12E-05	9.33E-03	-2.79E-03	7.15E-05	1.95E-03	-1.03E-03	2.36E-03	1.87E-03	1.00E-03	-6.58E-03	-2.70E-03	3.18E-03	-1.74E-03	6.41E-04	-2.30E-03	3.14E-04	-5.81E-04	-6.18E-03	-3.42E-03	4.38E-03	6.13E-04	-7.62E-04	-3.16E-03	-2.29E-03	-3.00E-03	3.52E-03	-2.24E-03	-1.79E-03	2.24E-03
BM36.2.28.10	297.8	37.9	75.8	104.1	210.5	125.8	61.3	24.5	35.7	2.90E-02	-6.97E-04	7.70E-02	1.81E-02	2.17E-02	-1.10E-02	4.69E-03	1.32E-02	-6.59E-03	5.86E-03	2.45E-03	-3.22E-04	5.73E-03	3.84E-03	-8.13E-03	-1.08E-03	9.33E-03	-7.10E-03	8.45E-04	8.51E-04	2.21E-03	-1.01E-02	1.27E-03	-8.56E-03	7.22E-03	7.93E-04	6.45E-03	-7.59E-04	3.48E-05	-5.58E-03	2.95E-03	1.35E-03	-4.01E-03	-5.13E-03	9.63E-04	1.10E-02	-4.00E-03	-3.30E-03	6.68E-04	-1.02E-02	-3.29E-03	1.40E-03	2.06E-03	9.46E-04	1.24E-04	7.52E-04
BM27.2.9.3		309.2	43.2	70.3	99.5	222.9	132.0	60.8	24.8	37.6	2.88E-02	6.21E-03	-9.37E-03	3.17E-02	2.45E-02	1.64E-02	-1.67E-02	6.41E-04	3.95E-03	5.93E-03	8.40E-04	2.22E-03	-8.87E-03	2.03E-03	-1.27E-02	-2.22E-03	-3.16E-03	6.32E-05	1.81E-03	-1.24E-02	-4.21E-03	-1.42E-02	9.39E-04	-6.48E-03	-1.31E-03	5.64E-03	-1.92E-03	-4.57E-04	9.34E-03	-8.51E-03	-3.89E-03	2.96E-03	1.68E-06	-9.19E-03	-2.44E-03	4.60E-03	2.00E-03	-3.20E-03	-2.19E-03	-6.53E-03	5.90E-03	-1.16E-03	-4.93E-03	-2.24E-04	-2.10E-05	-2.20E-03
BM47.665		334.7	44.8	71.2	106.1	223.4	140.9	66.7	26.0	39.6	2.66E-02	3.12E-04	6.51E-03	1.51E-02	-9.22E-04	-1.00E-02	-5.20E-03	1.56E-02	-3.31E-03	8.04E-04	5.43E-03	7.06E-03	-6.15E-03	1.11E-02	-1.60E-02	-1.22E-02	3.46E-03	5.29E-03	2.09E-03	-1.37E-02	-5.06E-03	-1.05E-02	-1.51E-03	-7.85E-04	9.45E-03	2.74E-03	2.78E-03	-5.32E-03	1.63E-02	-6.45E-03	2.23E-03	2.48E-03	5.54E-04	-8.84E-03	-1.31E-03	4.75E-03	4.00E-03	-5.05E-03	-2.21E-03	-4.25E-03	8.89E-03	6.46E-04	2.61E-03	1.12E-03	-3.28E-05	-5.99E-03
BM31.1.2.5		307.4	38.5	77.1	108.1	226.8	128.4	58.9	23.4	37.5	3.46E-02	-1.90E-02	2.28E-04	3.17E-02	1.40E-02	1.04E-02	3.34E-03	8.32E-03	3.20E-03	-3.05E-02	4.99E-03	-2.32E-03	-7.13E-03	-2.02E-03	-1.69E-02	-1.73E-03	7.71E-03	6.41E-04	6.35E-03	-1.35E-02	-3.35E-03	-9.65E-03	6.08E-04	-6.89E-03	2.49E-03	5.98E-04	-8.23E-03	4.28E-03	1.27E-02	-4.92E-03	1.32E-04	7.42E-03	-7.44E-03	-3.03E-03	1.96E-03	3.53E-03	3.29E-04	-7.05E-03	3.88E-03	-6.34E-03	8.70E-03	-3.12E-03	-6.52E-03	-9.48E-04	-5.92E-03	-8.37E-04
BM31.1.3.1		324.4	37.6	71.5	102.7	236.4	139.0	68.6	25.3	39.5	2.14E-02	-1.23E-02	6.09E-02	9.88E-03	2.37E-02	9.23E-04	1.25E-02	8.09E-03	-1.55E-02	1.04E-02	-1.38E-02	9.13E-04	2.58E-03	9.83E-04	-1.06E-02	2.62E-04	4.70E-03	-5.74E-03	6.43E-03	1.72E-03	-7.89E-03	-1.12E-02	1.68E-03	-2.07E-03	1.40E-03	2.75E-03	-6.03E-03	-1.49E-04	2.23E-03	-5.37E-03	1.37E-03	2.53E-04	-6.48E-03	1.05E-03	5.34E-05	1.66E-03	-5.05E-03	-3.19E-03	6.09E-03	-6.05E-03	-6.36E-04	3.58E-03	-5.60E-04	-2.56E-03	-1.14E-03	2.17E-03
BM35.9.3.2		335.7	38.1	72.3	104.0	238.9	140.0	68.8	26.6	40.8	2.00E-02	-1.06E-02	9.64E-03	3.11E-02	2.12E-02	-4.97E-03	-1.13E-02	3.55E-03	6.90E-03	1.52E-03	-4.60E-03	6.01E-04	-1.31E-03	3.71E-03	-8.74E-03	-6.95E-03	4.66E-03	-5.50E-03	1.08E-02	-5.91E-03	1.99E-03	-1.18E-02	4.05E-03	4.99E-03	1.98E-03	1.15E-03	-4.26E-03	-5.90E-03	7.94E-03	-3.32E-03	1.20E-03	4.62E-03	-3.77E-03	-1.04E-02	-1.83E-03	4.45E-04	-3.35E-03	-4.02E-03	3.79E-03	-5.62E-03	-2.94E-03	4.66E-03	-1.32E-03	1.99E-03	2.92E-03	-7.43E-04
BM35.9.3.1		319.2	45.2	74.2	111.0	237.7	146.7	67.9	24.4	38.0	3.29E-02	3.56E-03	-1.15E-02	4.56E-02	4.30E-03	1.35E-02	2.30E-03	1.03E-02	6.59E-04	-7.57E-03	3.77E-03	-1.43E-03	-9.81E-03	1.12E-02	-6.87E-03	-1.74E-02	4.41E-03	7.09E-04	9.00E-03	-1.28E-02	-2.18E-03	-2.82E-03	-4.69E-03	-2.44E-03	-1.65E-03	2.71E-03	1.10E-03	3.02E-04	1.74E-02	-1.28E-02	3.55E-03	-1.28E-03	4.13E-04	-3.12E-03	-3.44E-03	-2.05E-04	2.44E-03	-7.17E-03	-1.21E-04	-5.87E-03	5.07E-03	-4.29E-03	-1.83E-03	1.20E-03	-5.17E-03	-3.64E-03
BM27.2.1.1		345.2	41.0	78.7	115.1	246.8	150.3	66.1	26.1	38.5	1.65E-02	-1.33E-03	7.07E-03	2.98E-02	1.67E-02	5.35E-03	1.53E-03	1.42E-02	-5.24E-03	-2.33E-03	-1.16E-02	-1.78E-04	1.13E-04	2.49E-03	-4.19E-03	-4.54E-03	2.09E-02	-1.64E-02	1.49E-02	-2.78E-03	-8.85E-03	-1.42E-02	-1.12E-02	4.20E-03	2.13E-03	1.47E-03	3.38E-03	-4.71E-03	1.03E-02	-7.41E-03	5.99E-03	-8.38E-03	-2.07E-03	3.69E-03	-4.00E-04	-5.02E-04	2.27E-03	-7.92E-03	2.67E-03	-7.48E-03	4.53E-03	-1.28E-03	1.48E-03	3.05E-03	-3.73E-03	1.55E-03
BM23.5.15.1		314.7	31.3	68.8	106.6	228.4	133.3	66.7	25.8	36.3	1.91E-02	-6.36E-03	4.57E-02	7.26E-03	2.09E-02	1.38E-02	3.91E-03	1.16E-02	1.79E-03	4.56E-03	-4.92E-03	-7.09E-03	3.09E-04	2.35E-03	-7.63E-03	8.94E-04	1.10E-02	-1.97E-03	6.07E-03	3.24E-03	1.14E-03	-1.62E-02	-5.08E-03	1.42E-03	9.74E-04	5.56E-03	-4.42E-03	-5.04E-04	1.06E-02	-2.74E-03	1.18E-03	7.05E-05	-5.06E-04	-3.21E-03	2.27E-03	1.45E-02	-2.71E-03	-5.84E-03	5.14E-03	-1.15E-02	-4.36E-03	1.63E-03	2.36E-03	-1.33E-03	-3.59E-04	3.30E-04
BM51.606		293.0	37.1	65.3	96.1	214.1	125.8	56.7	23.5	36.3	2.17E-02	-2.88E-03	2.99E-02	1.36E-02	1.25E-02	-1.33E-03	7.71E-04	1.04E-02	-7.64E-04	-5.52E-03	-6.33E-03	3.53E-04	-2.25E-03	3.99E-03	-8.58E-03	-3.70E-03	5.14E-03	-1.46E-05	9.71E-03	-6.27E-04	1.53E-04	-2.30E-03	-3.82E-03	-8.77E-04	4.23E-03	-1.79E-03	2.02E-04	-2.91E-03	6.96E-03	2.91E-03	-1.52E-03	3.55E-03	-3.16E-03	-4.01E-03	1.79E-03	4.44E-03	-2.62E-03	-6.36E-03	5.25E-03	-4.21E-03	-1.95E-03	2.84E-03	4.43E-03	-1.97E-04	-2.29E-03	-6.67E-04
BM87.5.16.1		315.9	36.9	72.2	104.3	225.6	127.4	59.9	25.6	38.1	1.73E-02	-2.89E-02	3.08E-02	-4.21E-02	3.71E-02	-5.80E-03	-6.08E-03	1.26E-02	1.31E-02	1.47E-02	-2.19E-03	3.70E-03	-1.23E-03	-1.54E-02	-3.48E-04	-6.45E-03	6.63E-04	-5.23E-03	2.88E-03	-3.39E-03	-3.33E-03	-4.14E-03	-1.16E-03	4.77E-03	1.90E-03	5.11E-03	-1.56E-03	-4.12E-03	5.71E-03	-7.78E-03	-8.63E-04	-2.82E-03	3.55E-03	-7.80E-03	-4.78E-03	3.55E-03	2.57E-03	-3.59E-03	-2.16E-03	-5.13E-05	-4.31E-03	1.02E-02	-1.27E-03	1.11E-03	4.07E-04	2.07E-03
BM1893.5.20.1	327.8	39.1	79.7	109.9	243.8	140.8	63.7	28.0	39.2	2.06E-02	-7.87E-03	2.14E-02	-1.11E-02	3.60E-02	-3.32E-03	-5.93E-03	2.39E-03	-1.60E-02	1.36E-02	-4.26E-03	2.92E-03	-1.07E-02	-8.26E-03	-1.23E-02	-1.05E-03	9.84E-04	-5.86E-03	-3.71E-03	1.82E-03	4.10E-03	-4.53E-03	-7.87E-04	4.71E-03	4.18E-04	-7.26E-05	-2.27E-03	-5.77E-03	3.80E-03	-6.49E-03	-6.08E-04	-4.45E-04	9.38E-04	-2.30E-03	-4.42E-04	4.57E-03	6.67E-04	-3.16E-03	3.88E-03	-5.66E-03	-4.83E-03	3.99E-03	-2.24E-03	2.29E-03	1.47E-03	2.07E-03
BM1952.10.20.19	327.7	40.8	74.9	113.6	241.2	135.4	62.9	24.7	37.1	-2.64E-02	-3.28E-02	6.11E-02	5.01E-02	6.57E-02	7.65E-03	-2.32E-02	1.26E-02	1.56E-03	1.71E-02	-8.12E-03	-5.88E-03	-2.92E-03	-7.35E-03	-7.16E-03	1.16E-02	7.66E-04	-7.91E-03	-8.28E-04	1.49E-03	4.14E-03	4.15E-03	1.67E-03	-9.76E-04	7.33E-03	4.88E-03	-6.00E-03	-4.07E-03	1.34E-02	-3.20E-03	4.91E-03	2.08E-03	3.20E-03	-9.20E-03	6.39E-03	8.98E-03	-1.48E-03	2.27E-03	-1.46E-02	-9.51E-03	-1.08E-02	-9.01E-04	1.08E-02	4.20E-04	4.64E-03	-2.79E-04
BM1887.5.16.2	322.9	34.2	70.5	104.2	230.7	125.5	63.4	26.4	39.7	2.13E-02	-6.96E-03	3.35E-02	-1.89E-02	2.41E-02	-6.38E-03	5.11E-03	7.67E-03	-2.06E-03	6.36E-03	-4.11E-03	4.36E-03	-2.92E-03	-1.79E-03	-1.22E-02	3.31E-03	-5.58E-03	2.22E-03	-2.42E-03	3.03E-03	-8.29E-04	-2.46E-03	3.62E-04	3.36E-03	4.44E-03	-9.86E-04	1.05E-03	-8.36E-03	3.79E-03	-6.71E-03	1.06E-03	3.12E-04	-4.90E-03	-3.20E-03	-2.06E-03	4.99E-03	5.96E-04	-3.59E-03	4.01E-03	-4.40E-03	-4.02E-03	9.40E-03	-1.43E-03	-3.31E-04	-1.69E-03	2.88E-03
BM58.217		325.9	38.5	75.3	106.0	241.6	136.7	59.2	26.1	39.9	7.54E-03	2.12E-03	-7.99E-03	2.42E-02	1.39E-02	2.18E-02	-1.63E-02	8.05E-03	5.43E-03	5.73E-03	-8.64E-04	-5.47E-03	-1.59E-02	3.00E-03	-1.42E-02	3.69E-03	-1.13E-03	-1.47E-03	8.47E-03	-2.12E-03	8.13E-03	-8.69E-03	1.61E-03	-3.61E-03	3.02E-03	-1.37E-03	1.77E-03	1.35E-03	1.64E-02	-3.26E-03	-3.93E-03	5.03E-04	5.41E-03	-7.29E-03	-9.07E-04	3.87E-03	2.98E-03	-3.39E-03	1.88E-03	-4.53E-03	-1.16E-03	1.39E-04	1.44E-03	-2.89E-03	-7.36E-04	-6.83E-04
BM58.221		333.5	36.6	72.7	105.5	225.8	136.3	62.7	28.0	40.0	2.83E-02	-1.32E-02	-9.57E-03	-1.20E-02	1.25E-02	-8.92E-04	2.09E-03	1.09E-02	9.30E-03	-5.81E-03	-3.58E-04	-2.05E-03	-2.73E-03	2.01E-03	-1.05E-02	8.09E-04	8.78E-03	-6.94E-03	3.44E-03	-6.66E-03	3.44E-03	-1.17E-02	-2.47E-03	3.59E-03	4.34E-03	1.16E-03	3.09E-03	-2.40E-03	1.02E-02	-8.98E-03	1.98E-03	-2.84E-03	-4.98E-03	-3.58E-03	-5.60E-03	-2.70E-03	4.85E-03	-2.01E-03	1.00E-02	-1.24E-03	-3.20E-03	-2.90E-03	-7.91E-04	5.03E-04	3.23E-04	-2.05E-03
BM58.222		317.5	30.5	72.8	103.6	230.4	135.3	62.4	27.1	40.6	1.78E-02	1.12E-03	5.40E-02	4.18E-03	1.50E-02	-2.55E-03	-2.90E-03	9.12E-03	-7.41E-03	-4.71E-03	-7.40E-03	8.58E-03	-7.48E-04	5.42E-03	-1.19E-02	4.20E-03	4.12E-03	-7.08E-03	-7.20E-04	-4.56E-04	-2.20E-03	-6.24E-03	-5.63E-03	-2.19E-03	2.81E-03	4.83E-03	-3.54E-03	-2.23E-03	5.04E-03	-2.92E-04	-5.55E-03	8.39E-03	-7.18E-03	-6.29E-03	3.27E-03	1.15E-02	-3.24E-03	1.33E-04	3.75E-03	-9.59E-03	-5.06E-03	-2.20E-03	3.15E-03	-1.46E-03	-2.19E-03	-2.00E-03
BM58.214		315.1	34.5	75.7	108.3	237.5	136.1	62.2	24.1	40.2	2.66E-02	6.65E-04	1.53E-02	2.97E-02	8.19E-03	3.97E-03	-9.26E-03	1.30E-02	-3.58E-03	-2.03E-02	-4.61E-03	-2.91E-04	-2.31E-03	6.93E-03	-1.94E-02	-3.86E-03	8.42E-03	-3.04E-03	9.40E-05	-1.07E-02	9.80E-03	-1.46E-02	-6.34E-03	2.83E-03	7.19E-03	1.61E-03	-1.13E-03	-4.21E-03	8.38E-03	-4.23E-03	4.48E-03	1.23E-03	-2.17E-03	-3.42E-03	9.44E-04	3.11E-03	2.81E-03	-4.36E-03	4.46E-03	-8.05E-03	-5.88E-03	3.32E-03	4.22E-03	-7.12E-04	-2.22E-03	-2.98E-04
BM58.223		296.5	37.4	72.8	98.9	220.3	132.9	61.3	26.1	36.8	3.00E-02	8.42E-04	7.46E-03	-1.37E-02	8.23E-03	2.11E-03	-4.10E-03	8.63E-04	-3.35E-03	7.23E-03	-1.16E-03	1.43E-03	-6.92E-03	-5.67E-03	-1.17E-02	2.45E-03	6.80E-03	-5.32E-03	8.90E-03	-6.09E-03	6.56E-03	1.40E-03	-2.93E-03	4.43E-03	4.24E-03	1.32E-03	-6.36E-04	-1.37E-03	7.87E-03	-1.83E-04	2.40E-04	2.75E-03	2.10E-03	-1.60E-03	4.27E-03	5.82E-03	2.78E-03	-3.07E-03	8.52E-04	2.28E-03	2.21E-04	1.91E-03	-6.26E-04	5.69E-04	-4.88E-03	1.36E-03
BM45.170		336.7	42.2	73.5	111.3	260.1	145.3	68.7	27.7	39.9	4.15E-02	-7.86E-03	3.69E-03	1.06E-02	1.31E-02	3.38E-03	-8.58E-03	1.15E-02	3.53E-03	-2.61E-04	-1.12E-03	-4.86E-03	-1.25E-02	-8.16E-03	-1.05E-02	-5.53E-04	4.34E-03	-8.35E-03	1.11E-03	5.91E-04	-2.81E-03	-9.95E-03	-2.35E-04	-7.70E-04	7.17E-03	1.85E-03	1.60E-03	-3.31E-03	4.93E-03	-3.21E-03	4.39E-03	-4.56E-03	-4.79E-03	-8.05E-04	4.80E-04	-2.33E-03	4.46E-03	-6.48E-03	7.24E-03	-4.16E-03	-4.26E-04	-9.21E-04	2.40E-03	-4.51E-04	-3.05E-03	5.80E-03
BM45.169		310.7	28.4	71.3	104.8	243.5	133.6	61.4	25.2	36.6	1.87E-02	9.03E-03	3.17E-02	3.51E-02	2.29E-02	4.95E-03	-5.10E-04	8.56E-03	-2.58E-02	-1.15E-02	-5.98E-03	3.56E-03	3.93E-03	1.37E-02	-2.05E-02	9.01E-03	1.04E-02	-5.26E-03	-1.24E-03	-1.12E-02	-2.86E-03	-1.39E-02	1.89E-03	-2.72E-03	1.56E-02	-2.47E-03	2.75E-03	-9.35E-03	7.67E-03	-4.44E-03	7.01E-03	-6.85E-03	-6.75E-03	3.40E-03	9.60E-03	8.25E-03	2.60E-03	-9.70E-03	6.95E-03	-1.35E-02	3.12E-03	-2.64E-03	3.33E-03	-4.55E-04	-4.28E-03	6.65E-03
BM45.168		323.3	42.3	80.2	108.2	250.3	138.7	66.1	26.0	38.0	4.82E-02	2.56E-03	1.91E-02	2.54E-02	6.02E-03	1.72E-02	5.16E-03	1.49E-02	8.91E-03	-8.56E-03	-8.87E-03	5.66E-03	1.56E-03	-1.70E-03	-3.38E-03	-5.59E-04	8.45E-03	-4.06E-03	6.47E-03	-1.43E-02	-3.45E-03	-1.39E-02	-7.97E-04	7.06E-04	1.07E-02	-4.44E-03	4.54E-04	-1.24E-03	2.59E-03	-8.44E-03	3.30E-03	5.70E-03	-9.65E-03	-2.10E-03	2.93E-03	-1.07E-03	4.03E-03	-7.18E-03	3.31E-03	-5.52E-03	5.62E-03	-9.52E-04	5.59E-03	9.30E-05	-1.61E-04	3.45E-03
BM45.171		330.8	40.0	78.2	109.0	242.3	139.2	66.7	26.2	39.3	3.48E-02	-7.17E-03	-4.24E-03	3.69E-04	2.05E-03	-5.77E-03	-7.55E-03	8.97E-03	-1.70E-03	-6.99E-03	-9.06E-03	1.25E-02	-1.97E-03	1.91E-03	-4.53E-03	-1.46E-03	8.96E-06	1.28E-03	7.24E-03	-1.29E-02	2.52E-03	-1.06E-02	-1.69E-03	2.32E-03	5.41E-03	-5.62E-04	7.93E-03	-6.63E-04	9.20E-03	-7.22E-03	-1.96E-03	5.19E-03	-9.14E-04	-1.74E-03	-6.32E-03	-1.88E-03	3.32E-03	-4.03E-03	1.47E-03	-5.39E-03	1.98E-04	3.19E-05	-1.19E-03	2.63E-04	-4.63E-03	2.45E-04
BM1938.10.18.8	281.9	35.4	58.6	93.2	191.6	119.9	60.7	24.5	35.0	2.05E-02	-5.11E-03	2.95E-02	3.04E-04	5.11E-03	1.28E-03	8.38E-03	2.90E-03	1.91E-03	2.17E-03	5.56E-03	-6.82E-04	3.91E-03	-3.30E-03	-1.34E-02	-2.32E-05	1.03E-02	-1.04E-02	-1.80E-03	-3.20E-03	1.24E-03	-2.99E-03	-1.27E-03	-1.19E-04	4.37E-03	-3.40E-04	5.61E-03	-6.41E-03	1.09E-02	-6.69E-03	9.17E-03	4.55E-03	-5.11E-03	-7.95E-03	1.85E-03	1.57E-03	-1.72E-03	-3.02E-03	1.48E-04	-4.75E-03	-4.05E-03	2.33E-03	9.26E-04	2.05E-03	4.07E-04	1.14E-03
BM1938.10.18.2	307.2	43.5	59.4	92.5	244.6	133.9	60.6	25.7	38.8	2.22E-02	-1.74E-03	2.29E-02	7.70E-03	2.37E-02	-2.61E-04	3.00E-03	7.02E-03	-1.46E-02	-6.96E-03	-8.05E-03	-3.17E-04	-6.39E-04	-2.13E-02	-1.35E-02	-2.49E-03	6.25E-03	-8.72E-03	-4.32E-03	1.28E-03	5.31E-03	-1.52E-02	-4.82E-04	4.43E-03	6.59E-03	-1.30E-03	6.17E-03	-8.43E-03	6.80E-03	-8.17E-03	8.36E-04	-1.63E-03	-3.39E-03	-1.94E-03	-2.69E-03	-2.55E-03	2.28E-04	-3.03E-03	5.85E-03	4.39E-04	-5.66E-03	-1.63E-03	2.63E-03	2.53E-03	-4.36E-03	-2.70E-03
BM1938.10.18.10	310.3	29.7	71.1	104.6	230.8	128.3	62.5	28.2	39.0	1.52E-02	1.12E-02	1.68E-02	7.94E-03	1.68E-02	3.64E-03	4.82E-03	8.51E-03	-9.10E-03	-1.09E-02	-2.45E-03	1.08E-03	2.43E-03	2.86E-03	-6.59E-03	1.26E-02	1.06E-03	-8.07E-03	-2.88E-04	-7.33E-03	7.62E-04	-1.07E-02	-3.80E-04	5.07E-03	5.22E-03	4.81E-03	-1.53E-03	-4.49E-03	6.09E-03	-5.10E-03	1.63E-03	6.31E-04	1.37E-03	-6.55E-03	-1.15E-03	2.67E-03	1.86E-05	-4.00E-03	8.62E-03	-6.04E-03	-1.39E-03	-2.45E-03	9.17E-04	-8.84E-04	9.66E-04	-2.22E-03
BM1938.10.18.11	303.3	39.8	74.6	111.5	232.5	135.8	61.3	27.2	39.1	4.05E-02	-6.57E-03	5.32E-03	-1.36E-02	4.04E-03	9.09E-03	8.15E-03	1.17E-02	8.88E-03	-5.70E-03	1.58E-03	-2.69E-03	-4.59E-03	-1.08E-02	-4.43E-03	-6.87E-03	7.66E-03	-2.57E-03	5.03E-05	-1.61E-02	-8.27E-03	-1.02E-02	-7.06E-03	3.11E-03	1.23E-03	5.17E-03	9.17E-04	-1.18E-03	9.62E-03	-1.00E-02	3.70E-04	3.01E-03	-2.49E-03	-3.25E-03	-5.04E-03	-7.63E-04	2.67E-03	-2.60E-04	2.06E-03	-6.16E-04	2.12E-03	-1.17E-04	-8.82E-04	-7.21E-04	-9.06E-04	-6.33E-04
BM58.225		325.4	41.7	74.6	103.8	236.6	137.5	60.2	26.9	39.3	2.00E-02	1.99E-05	1.22E-02	1.86E-02	2.80E-02	9.13E-03	-1.61E-02	7.46E-03	1.50E-02	9.73E-04	-7.22E-06	4.46E-03	-1.05E-02	-6.67E-03	-1.06E-02	-1.90E-04	6.41E-03	-5.48E-04	2.72E-03	-1.02E-02	-6.03E-03	-6.62E-03	-3.17E-03	-2.69E-03	5.28E-03	2.80E-04	-2.02E-04	-5.81E-03	2.09E-02	-1.24E-03	-2.72E-03	9.63E-04	-9.07E-04	-1.13E-03	-8.41E-03	1.13E-03	5.46E-03	-2.37E-03	-7.75E-04	-3.33E-03	6.60E-03	6.68E-03	1.07E-03	1.07E-03	-5.72E-04	1.66E-03
BM1938.10.18.6	293.6	37.9	70.7	97.6	212.1	128.4	61.7	28.2	40.0	2.87E-02	-2.67E-04	5.00E-02	1.54E-02	1.06E-02	7.04E-03	6.81E-03	1.36E-02	-7.66E-03	-6.82E-03	-3.13E-03	-3.90E-03	1.19E-03	-1.08E-03	-6.58E-03	-3.13E-03	8.02E-03	-4.61E-03	1.62E-03	-4.72E-03	-3.97E-03	-9.19E-03	-9.96E-04	-2.41E-03	3.78E-03	8.25E-04	5.17E-03	-3.92E-03	1.88E-05	-3.47E-03	-1.88E-03	4.63E-03	-2.86E-03	-8.29E-05	2.59E-03	3.95E-03	-5.59E-03	9.76E-04	6.69E-03	-4.16E-03	1.45E-03	-1.78E-03	-8.35E-04	-1.74E-03	5.44E-04	4.27E-04
BM1938.10.18.9	307.1	40.6	74.5	106.8	217.3	135.7	62.6	25.9	35.7	4.57E-02	-1.20E-02	5.16E-03	9.86E-05	3.68E-03	2.71E-03	1.30E-02	5.07E-03	-2.23E-03	3.33E-03	3.25E-03	9.01E-03	-2.49E-03	4.88E-03	-1.24E-02	-6.77E-03	9.24E-03	-2.01E-03	6.59E-03	-5.23E-03	7.49E-04	-7.63E-03	-2.98E-04	3.46E-03	1.15E-03	-1.08E-03	-1.38E-03	-6.59E-03	1.05E-02	-7.49E-03	9.25E-03	-2.10E-04	-7.78E-03	-2.75E-03	-1.48E-03	4.62E-03	1.14E-03	-4.35E-03	-8.40E-04	-2.50E-03	2.07E-03	3.86E-03	3.29E-05	-4.97E-04	-1.71E-03	2.12E-03
BM1938.10.18.13	287.4	35.2	67.1	99.3	212.9	124.5	55.5	23.9	37.7	2.50E-02	-1.04E-03	4.95E-02	1.78E-02	3.39E-03	1.03E-02	-2.40E-03	6.99E-03	-9.94E-03	-3.32E-03	-3.02E-03	-3.50E-03	6.66E-03	-2.35E-03	-1.69E-03	-1.35E-03	1.07E-02	-1.30E-02	6.89E-03	2.95E-03	-5.95E-04	-5.92E-03	-3.83E-03	1.34E-03	1.01E-02	-1.38E-03	-4.29E-03	-1.07E-03	5.77E-03	-7.13E-03	1.47E-03	5.20E-03	-8.29E-03	-4.39E-03	-6.66E-03	4.65E-03	2.06E-03	2.85E-03	-5.35E-03	-1.03E-02	-3.77E-03	-3.09E-03	3.64E-03	-6.50E-04	-4.13E-03	5.86E-03
BM1938.10.18.24	287.8	35.0	68.3	95.7	228.0	128.7	54.6	25.9	36.1	1.60E-02	7.64E-03	1.33E-02	5.48E-03	2.19E-02	1.62E-02	-9.17E-03	9.89E-03	-1.79E-03	1.55E-03	3.85E-03	2.42E-03	-8.19E-03	-9.18E-03	-2.07E-02	-2.03E-03	5.84E-03	-1.41E-03	2.74E-04	-9.60E-03	-2.65E-03	-1.34E-02	-5.99E-03	3.04E-03	7.36E-03	1.85E-03	9.40E-04	-2.79E-03	1.81E-02	-8.36E-03	-5.29E-03	4.84E-04	-5.02E-04	-4.73E-03	3.05E-03	2.48E-03	1.44E-03	-4.07E-03	5.83E-03	-3.72E-03	3.39E-03	4.96E-03	-6.35E-04	2.92E-04	-7.14E-04	3.22E-04
BM1938.10.18.18	315.0	40.8	76.5	105.2	207.3	127.3	65.3	26.7	37.7	3.44E-02	-3.17E-03	1.50E-02	-8.64E-03	8.81E-03	8.16E-03	1.73E-03	2.35E-03	-1.00E-03	1.71E-03	-8.58E-04	5.42E-03	1.09E-04	2.73E-03	-3.69E-03	-4.28E-03	1.00E-02	-6.93E-03	2.70E-03	-4.67E-03	2.41E-03	4.70E-04	-3.46E-03	7.61E-04	1.96E-03	2.73E-03	-2.45E-03	-5.34E-03	2.98E-03	-4.08E-03	-2.13E-04	3.39E-03	-8.35E-03	-8.55E-03	-1.15E-02	4.13E-03	-3.48E-04	2.46E-03	1.57E-03	-1.60E-03	-2.04E-03	2.18E-03	3.51E-04	-4.10E-03	3.84E-03	-1.87E-03
BM1938.10.18.19	304.8	39.3	67.2	105.9	234.0	132.4	59.7	25.7	36.5	1.37E-02	6.23E-03	3.75E-02	2.71E-03	2.08E-02	5.72E-03	8.91E-03	6.92E-03	-8.67E-03	-4.74E-03	-1.02E-02	-3.95E-03	7.39E-03	-7.37E-03	-1.31E-02	2.33E-04	1.13E-02	-4.97E-03	-4.94E-03	-6.61E-04	4.38E-03	-7.01E-03	-1.24E-03	1.51E-03	4.17E-03	2.22E-03	3.93E-03	-6.32E-03	4.14E-03	-6.00E-03	1.75E-04	-4.07E-03	-5.54E-03	-4.77E-03	5.44E-03	-4.61E-03	-4.28E-03	-1.25E-03	1.07E-02	-3.53E-03	6.01E-04	-3.00E-03	-2.83E-03	1.87E-03	-3.73E-04	5.22E-03
BM no number	340.3	41.0	75.6	110.2	239.7	140.3	65.1	24.0	38.6	1.85E-02	-1.13E-02	3.35E-02	3.94E-03	3.44E-02	-5.92E-03	2.98E-03	-1.03E-03	-1.03E-02	-3.93E-03	-6.66E-03	-2.62E-04	-3.43E-04	4.60E-04	-1.80E-03	9.35E-03	1.32E-02	-4.56E-03	1.06E-02	-2.61E-03	4.01E-03	-3.11E-03	-3.98E-03	-5.26E-03	4.24E-03	2.86E-03	2.97E-03	-7.92E-03	8.08E-03	-1.94E-03	-6.94E-04	3.18E-03	-3.99E-03	-7.86E-03	-3.27E-03	6.35E-03	-2.65E-03	7.38E-03	7.71E-03	-8.51E-03	-1.34E-02	5.06E-03	-6.11E-04	-3.10E-03	-1.94E-03	-1.18E-03
BM1938.10.18.30	301.1	34.7	74.1	104.7	216.2	129.3	58.8	24.7	38.7	1.72E-02	-1.18E-02	3.33E-02	1.40E-02	3.69E-02	4.04E-03	-2.02E-03	7.05E-03	-1.36E-05	-1.16E-03	-2.92E-03	2.43E-04	-1.08E-02	9.71E-03	-5.08E-03	4.84E-03	3.29E-03	1.94E-03	4.02E-03	-1.37E-02	2.63E-03	1.06E-03	-1.66E-03	-2.43E-03	9.16E-04	-2.06E-03	-3.27E-03	-6.39E-03	2.49E-03	-1.22E-02	1.49E-03	8.27E-03	-2.82E-03	-1.02E-02	7.59E-04	-3.31E-03	-9.07E-05	2.05E-03	6.98E-03	-6.93E-03	-5.45E-03	4.93E-03	8.71E-04	1.77E-03	-3.07E-03	-1.63E-04
BM1938.10.18.25	274.8	40.3	65.2	96.5	204.1	117.1	53.3	24.6	36.8	4.28E-02	7.09E-04	2.07E-02	2.80E-02	4.33E-03	5.76E-03	6.04E-03	2.95E-03	-7.67E-03	-1.88E-02	-9.15E-05	2.35E-03	6.81E-04	-5.03E-05	-6.59E-03	-2.30E-03	9.01E-03	-1.10E-03	6.82E-03	-1.19E-02	-3.27E-03	-2.20E-03	-2.63E-03	-9.64E-04	5.74E-04	-3.33E-04	-1.24E-03	-2.16E-03	1.55E-02	-1.04E-02	-2.18E-03	8.85E-03	-8.08E-03	-9.91E-03	2.81E-03	-6.77E-03	5.44E-04	5.48E-04	3.26E-03	-2.87E-03	5.20E-03	9.14E-04	-1.58E-03	-2.77E-03	-1.78E-03	3.00E-04
BM1938.10.18.28	267.9	38.2	67.3	95.9	208.3	119.2	52.6	24.9	36.9	3.57E-02	1.03E-02	3.84E-02	2.62E-02	2.62E-02	-5.37E-03	2.33E-03	-1.92E-03	7.22E-03	-1.29E-02	1.65E-03	3.18E-03	1.60E-05	-5.69E-03	-5.53E-03	1.97E-03	1.81E-02	-6.54E-03	1.53E-02	-1.10E-03	-5.21E-04	-7.56E-03	5.78E-03	-5.62E-03	-4.30E-04	-5.40E-03	-2.73E-03	-4.10E-03	1.15E-03	-6.05E-03	1.31E-03	7.49E-03	-1.31E-02	-5.61E-03	1.99E-03	-8.35E-04	6.60E-04	1.38E-03	-7.12E-04	-1.11E-03	-4.98E-03	1.49E-03	-5.29E-04	-1.54E-03	-2.53E-04	2.01E-03
BM1938.10.18.29	311.0	37.7	69.6	105.8	231.5	132.1	61.7	25.6	36.0	1.58E-02	-1.04E-02	1.93E-02	-8.11E-04	2.55E-02	3.64E-03	-7.54E-03	1.37E-02	-8.31E-03	-4.91E-03	-2.05E-03	-5.97E-03	9.14E-05	-5.03E-03	-8.15E-03	4.43E-03	4.57E-03	-7.09E-03	-7.49E-05	-7.31E-03	-9.77E-04	-4.97E-03	-1.92E-03	-4.27E-03	6.96E-03	2.80E-03	-2.49E-03	1.19E-03	1.29E-02	3.76E-03	-1.07E-03	-2.32E-04	-5.34E-03	-4.31E-03	-6.48E-03	1.10E-03	1.64E-03	2.07E-03	1.34E-03	1.07E-03	1.66E-04	3.82E-03	7.29E-04	-3.13E-04	-8.25E-04	2.94E-03
BM1952.10.20.17	304.8	29.3	72.1	99.8	219.4	128.9	61.4	26.4	37.1	3.23E-02	-1.71E-02	2.18E-02	-1.03E-02	1.71E-02	-1.01E-02	1.63E-03	1.16E-02	-7.92E-03	9.80E-03	-6.57E-03	4.98E-03	-4.62E-03	-5.87E-03	-1.26E-02	7.24E-03	6.53E-03	-8.82E-04	6.20E-03	-5.44E-03	2.10E-03	-5.92E-03	3.33E-03	-7.53E-03	7.68E-03	-2.51E-03	-6.75E-03	-3.19E-03	9.91E-03	-3.33E-03	8.11E-04	-2.38E-03	1.55E-03	1.15E-03	3.83E-03	9.66E-03	1.89E-03	-3.90E-03	7.51E-03	-1.17E-02	-2.53E-03	5.03E-03	-3.64E-03	2.92E-03	2.81E-04	-1.91E-03
BM1937.7.8.4	302.3	51.2	69.6	102.4	231.1	128.5	57.7	25.6	35.4	2.29E-02	-1.37E-03	2.85E-03	2.05E-02	1.48E-02	5.72E-03	2.21E-03	9.41E-03	-1.50E-03	-7.40E-03	9.69E-03	4.07E-03	-1.71E-03	1.01E-03	-1.23E-02	-1.47E-02	8.24E-03	5.24E-03	4.83E-03	-9.64E-03	6.84E-03	-7.20E-03	-7.04E-04	-3.06E-03	4.46E-03	-1.19E-03	-2.49E-03	-4.36E-03	9.94E-03	-1.44E-03	5.31E-03	-2.92E-05	3.45E-03	-5.80E-04	1.15E-03	-3.21E-03	3.62E-03	-1.89E-03	3.59E-03	5.67E-03	7.53E-04	-1.63E-03	1.64E-03	-2.46E-03	-3.93E-04	-1.78E-03
BM61.447		318.7	35.9	69.1	101.0	234.3	133.8	60.7	24.0	36.7	6.55E-03	-9.68E-03	1.38E-02	-1.73E-03	2.52E-02	2.98E-03	-1.08E-02	1.46E-02	1.41E-03	-8.23E-03	-3.03E-03	8.00E-03	5.74E-03	5.50E-03	-8.28E-03	-5.88E-03	7.36E-03	-2.15E-03	-3.62E-03	-1.16E-02	4.96E-03	-7.83E-03	-2.23E-03	1.11E-03	2.48E-03	7.13E-04	1.98E-03	-6.07E-03	9.37E-03	1.03E-03	5.33E-03	-7.72E-03	-6.86E-03	-4.93E-03	1.78E-04	7.45E-03	5.12E-03	-6.49E-03	5.46E-03	-8.49E-03	-1.12E-03	-1.74E-03	-9.61E-05	-8.08E-04	5.94E-04	2.93E-03
BM32.7.6.86		303.8	41.9	71.3	104.7	231.5	130.3	60.5	23.6	37.3	1.31E-02	1.85E-03	1.20E-02	1.69E-02	1.72E-02	1.43E-02	-7.88E-03	-6.83E-04	-5.25E-03	-2.52E-03	-1.99E-03	3.36E-03	2.53E-04	-6.38E-03	-7.40E-03	-3.83E-03	2.20E-03	-2.36E-03	8.00E-03	-1.82E-03	-4.12E-03	-7.79E-03	2.63E-03	6.15E-04	2.64E-03	-2.42E-03	-3.86E-03	-9.98E-03	8.22E-03	-1.22E-03	9.77E-04	-6.21E-03	4.29E-03	-4.61E-03	-3.52E-03	4.01E-03	2.33E-03	-7.02E-03	3.39E-03	-3.11E-03	-2.81E-03	1.31E-03	3.17E-03	-4.02E-04	7.36E-05	1.51E-03
BM1938.8.11.1	311.6	27.2	65.7	99.3	229.7	128.1	63.9	26.1	39.4	1.73E-02	-1.20E-02	8.23E-02	1.52E-02	2.72E-02	-2.25E-03	7.59E-04	3.78E-03	-1.48E-02	2.72E-03	-5.88E-03	-7.55E-03	3.09E-03	-2.72E-03	-1.36E-02	5.21E-03	9.46E-03	-1.12E-02	8.29E-04	-6.49E-04	-1.56E-03	-3.71E-03	-2.62E-04	-4.98E-03	8.97E-03	2.77E-03	4.64E-04	-5.58E-03	1.44E-03	-3.90E-03	7.29E-03	2.82E-03	-8.14E-03	-6.54E-03	5.47E-04	7.82E-03	-2.98E-03	-4.10E-03	7.76E-03	-9.62E-03	-3.77E-03	-9.09E-04	3.14E-03	-9.04E-04	-6.35E-04	4.35E-04
BM31.4.1.8		296.2	37.1	65.2	96.7	206.9	118.9	53.8	25.1	37.5	2.02E-02	3.88E-03	3.94E-02	-1.14E-02	2.45E-03	2.12E-03	1.07E-02	8.66E-03	-4.57E-03	2.04E-03	-1.59E-03	5.90E-03	5.52E-03	-6.22E-03	-7.41E-03	8.28E-03	7.63E-03	-4.94E-03	7.75E-03	-2.16E-03	6.18E-03	-4.91E-03	-7.81E-04	5.64E-03	6.59E-03	4.18E-03	-5.02E-03	2.30E-03	1.48E-03	-2.97E-03	-3.85E-04	4.80E-04	-1.45E-03	-5.32E-04	-1.50E-03	7.65E-03	-3.69E-04	-1.56E-03	-1.13E-03	-8.92E-03	-4.01E-03	2.16E-03	3.77E-03	-3.20E-04	1.27E-03	-2.64E-03
BM36.3.14.25	317.8	40.8	73.7	103.4	228.5	134.9	60.7	27.5	38.9	7.63E-03	8.76E-04	1.37E-02	2.87E-02	1.65E-02	1.26E-02	-1.10E-02	1.34E-02	-7.72E-03	-1.60E-03	-4.94E-03	8.61E-03	-7.72E-04	1.95E-03	-1.25E-02	-8.01E-03	-6.42E-03	-3.90E-03	6.22E-03	-1.25E-02	-3.56E-03	-1.51E-02	-6.07E-04	2.22E-03	4.51E-03	2.78E-04	2.04E-03	-6.37E-04	7.29E-03	-5.24E-03	-1.94E-03	6.61E-03	-3.20E-03	-4.38E-03	6.22E-03	1.05E-02	-2.05E-03	-6.60E-03	6.04E-03	-1.16E-02	3.23E-03	-3.39E-03	-2.91E-03	1.38E-03	-2.75E-03	4.97E-03
BM3.11.7.28		338.5	44.7	73.8	102.0	232.4	141.0	60.0	27.8	39.8	3.34E-02	-3.97E-03	-2.94E-03	1.46E-02	3.49E-03	1.22E-02	-2.86E-03	6.50E-03	1.49E-02	-2.58E-03	6.86E-03	1.49E-03	-1.67E-03	1.83E-03	-7.91E-03	-3.83E-03	-4.23E-03	-6.39E-04	6.79E-03	-9.58E-03	-1.42E-03	-1.56E-02	-1.18E-03	-4.28E-04	3.23E-03	-8.78E-04	2.86E-03	-2.49E-03	1.18E-02	-1.02E-02	6.86E-03	2.33E-05	-1.12E-03	-2.22E-03	-2.65E-03	3.77E-03	3.04E-03	-5.03E-03	4.70E-03	-4.21E-03	1.00E-02	2.54E-03	1.99E-03	1.96E-03	-2.56E-03	1.66E-03
ZMB55316		275.3	33.4	58.9	92.6	188.5	117.7	54.4	24.1	36.3	-1.01E-02	-1.82E-02	2.90E-02	-1.19E-02	2.29E-02	-6.29E-03	-1.49E-02	-7.38E-04	-3.28E-03	2.11E-02	3.92E-03	1.11E-03	-5.48E-03	1.03E-03	-1.87E-03	-4.33E-03	6.37E-04	-6.61E-04	6.36E-03	1.34E-03	4.73E-03	7.91E-03	1.31E-04	-2.00E-03	2.38E-03	2.87E-03	-2.09E-03	-2.04E-03	7.48E-03	-3.38E-03	-2.80E-04	5.67E-03	-2.08E-03	-6.04E-03	-5.38E-03	-3.95E-03	-1.86E-03	1.08E-03	-4.04E-03	-2.68E-03	-4.95E-03	6.90E-03	-4.62E-05	1.09E-03	5.13E-03	2.88E-03
ZMB55250		285.5	32.9	68.6	95.4	205.9	121.6	61.2	24.0	35.8	9.97E-03	-2.06E-02	1.75E-03	-4.62E-02	2.15E-02	5.46E-03	-5.42E-03	-4.38E-03	8.93E-03	3.46E-02	4.40E-03	1.84E-03	-5.00E-03	-1.14E-02	-1.53E-03	8.05E-03	1.01E-03	-1.19E-02	3.39E-03	1.20E-02	3.09E-03	6.81E-03	-5.10E-03	6.46E-03	-4.75E-03	5.17E-03	6.16E-04	-3.37E-03	1.77E-03	1.68E-03	1.41E-03	-3.05E-03	3.41E-03	-6.11E-03	-9.98E-03	3.18E-03	5.95E-03	4.19E-03	1.15E-03	-4.12E-03	-8.86E-03	5.78E-03	-1.83E-03	-1.58E-03	4.88E-04	5.70E-03
ZMB55247		282.7	32.5	69.7	96.9	210.9	128.5	59.7	23.6	35.2	1.01E-02	-5.17E-03	6.45E-03	-2.87E-03	2.65E-02	1.42E-03	-5.97E-03	-6.67E-03	4.06E-03	1.37E-02	8.67E-04	9.85E-04	-1.10E-02	-4.32E-03	-4.16E-03	5.77E-03	8.88E-04	-7.10E-03	6.25E-03	-6.09E-03	1.13E-03	-2.15E-03	2.42E-04	-2.13E-03	7.13E-04	4.11E-03	-2.00E-03	2.02E-03	8.78E-03	1.91E-03	2.16E-03	-4.02E-03	2.71E-03	-9.43E-03	1.00E-03	5.45E-03	1.20E-03	-4.62E-03	-1.69E-03	-8.07E-03	-2.72E-03	3.40E-03	2.28E-04	-2.07E-05	2.13E-03	1.77E-03
ZMB28557		325.3	44.9	77.8	102.2	223.3	141.1	62.4	25.8	36.2	1.42E-02	-3.69E-02	-1.60E-02	-4.07E-02	1.65E-02	-6.52E-03	-1.27E-02	-2.39E-03	3.72E-03	3.52E-02	-1.02E-03	6.73E-04	-1.22E-02	-1.87E-02	-7.14E-04	-5.04E-03	-3.02E-03	-9.09E-03	5.14E-03	4.34E-03	1.21E-02	-6.47E-04	-2.18E-03	-5.40E-03	7.04E-05	8.63E-04	2.15E-03	-6.95E-03	-1.46E-03	-4.80E-03	2.62E-03	-8.69E-03	2.69E-03	-1.61E-03	-6.19E-03	5.06E-03	4.47E-03	-2.06E-03	1.42E-03	8.19E-04	-2.19E-03	6.77E-03	-1.35E-03	9.06E-04	1.48E-03	4.29E-03
ZMB55313		318.3	37.5	73.0	101.3	219.1	128.6	58.6	26.6	39.7	1.12E-02	-1.68E-02	5.31E-03	-3.38E-02	8.40E-03	-3.17E-03	-1.25E-02	3.17E-03	1.16E-02	1.60E-02	4.82E-03	7.41E-03	-1.43E-02	-1.37E-02	-1.85E-02	3.20E-03	-8.34E-03	-7.26E-03	9.62E-03	4.32E-03	5.98E-03	-4.55E-03	-1.86E-03	2.37E-03	-8.96E-04	2.88E-03	-8.23E-04	1.82E-03	1.48E-02	-3.72E-04	-3.48E-04	-7.31E-05	1.12E-03	-3.29E-03	-1.99E-03	4.28E-03	-2.32E-04	1.30E-03	3.89E-03	-4.04E-03	6.02E-04	3.28E-03	4.07E-03	-1.23E-04	3.63E-03	5.01E-03
ZMB55312		340.0	38.2	75.9	109.7	246.4	150.2	65.8	26.6	38.1	3.25E-03	-3.21E-02	2.04E-02	-2.86E-02	2.63E-02	2.60E-03	-5.38E-03	9.30E-03	4.81E-03	2.10E-02	-6.40E-03	-1.19E-03	-1.34E-02	-1.14E-02	-1.05E-02	3.68E-03	-7.71E-03	-1.85E-03	6.56E-03	-5.69E-04	-1.08E-03	-3.89E-04	-5.97E-03	3.61E-04	5.84E-03	-7.05E-04	-3.99E-03	1.19E-03	3.38E-03	2.22E-03	6.96E-03	-1.05E-02	1.27E-03	4.10E-03	2.95E-03	-1.40E-04	1.54E-03	-2.47E-03	-4.41E-03	8.90E-04	-4.76E-03	4.07E-03	5.58E-03	2.85E-04	1.48E-03	-4.87E-04
ZMB7657		321.9	39.5	73.1	118.2	242.7	139.4	58.3	28.1	39.7	1.67E-02	-1.74E-02	4.27E-02	1.80E-02	3.96E-02	4.50E-03	-2.29E-02	2.17E-02	9.32E-03	-1.14E-02	4.38E-03	-8.56E-03	-1.24E-02	-2.02E-02	-1.07E-02	2.63E-03	9.57E-03	-1.23E-02	-1.63E-03	-5.20E-03	1.06E-02	-9.83E-03	-3.27E-03	1.78E-03	-1.36E-03	-1.66E-03	1.23E-03	-4.74E-03	-6.42E-04	-4.14E-03	4.08E-03	-4.12E-04	-1.24E-04	-8.67E-03	7.08E-03	1.23E-03	-4.28E-03	-8.34E-04	8.88E-03	-7.36E-03	-3.89E-03	-4.06E-03	5.20E-03	1.88E-03	1.36E-03	1.56E-03
ZMB35037		297.1	37.3	65.4	97.0	209.3	118.8	54.6	25.2	37.7	1.66E-02	-1.51E-02	1.27E-02	-2.36E-02	1.96E-02	-2.68E-03	-5.08E-03	-3.98E-03	9.00E-03	3.56E-02	4.36E-03	2.37E-03	-1.04E-02	-5.71E-03	-4.39E-03	6.31E-03	3.02E-04	2.03E-03	5.43E-03	3.38E-03	3.42E-03	5.03E-03	-2.43E-03	2.01E-03	4.04E-03	1.52E-03	2.54E-03	6.86E-04	1.51E-02	5.32E-04	-1.81E-03	3.74E-03	-9.91E-04	-4.50E-03	-2.21E-03	3.98E-03	-1.32E-03	-3.93E-03	-9.75E-04	-8.87E-03	1.36E-03	8.30E-03	1.07E-03	1.79E-03	1.48E-03	6.80E-04
ZMB28555		311.1	40.7	66.0	93.3	217.0	123.1	61.6	22.6	35.6	3.26E-02	-3.18E-02	-1.06E-02	-1.53E-02	1.51E-02	-5.15E-03	-7.31E-03	2.48E-03	3.13E-03	1.38E-02	2.68E-05	-3.82E-04	-8.25E-03	-1.69E-02	-6.32E-03	-9.25E-03	2.41E-04	-1.20E-03	-1.98E-03	3.55E-03	-2.52E-05	3.72E-03	-4.50E-03	1.61E-03	4.29E-03	1.85E-03	-1.53E-03	-3.70E-03	5.12E-03	-2.40E-03	2.27E-03	9.00E-04	3.51E-03	-3.45E-03	-5.90E-04	-5.77E-03	3.49E-03	3.18E-03	-4.73E-03	5.17E-03	4.06E-03	3.29E-03	1.05E-03	-2.26E-03	5.24E-03	-1.45E-03
MNHN1911-2301	321.0	36.7	71.4	103.6	238.3	131.4	58.8	25.5	37.6	4.46E-02	-9.06E-03	5.32E-02	2.44E-02	1.96E-02	-8.47E-03	1.99E-03	2.22E-02	-1.07E-02	-1.70E-02	-2.27E-03	-2.44E-03	-1.49E-03	4.96E-03	-6.31E-03	-4.98E-03	5.78E-03	-6.23E-03	-4.88E-03	-9.47E-03	-8.77E-04	-1.73E-02	-3.87E-03	1.42E-03	9.21E-03	-1.90E-03	-3.66E-03	-7.88E-03	8.35E-03	-6.18E-03	1.07E-04	8.60E-04	-2.54E-03	-3.26E-03	-1.03E-03	3.81E-03	5.74E-03	-5.68E-03	4.31E-03	-1.12E-02	2.67E-03	-3.05E-03	5.32E-03	7.58E-04	-9.33E-04	2.26E-03
MNHNA573		329.3	43.7	83.4	113.6	245.6	144.0	61.4	23.0	37.0	2.07E-02	-2.58E-02	1.90E-02	1.15E-02	7.16E-03	-3.36E-03	-4.97E-03	1.57E-02	-8.89E-03	1.41E-02	-7.32E-03	4.24E-04	-2.03E-03	-6.15E-03	-6.78E-03	-1.84E-02	3.67E-03	2.70E-04	3.87E-03	-2.02E-03	3.92E-03	-1.18E-02	6.58E-03	-5.98E-03	1.13E-02	2.45E-03	-6.88E-04	-1.49E-03	9.02E-03	-5.41E-03	-1.38E-03	-4.32E-03	4.06E-03	3.95E-04	3.90E-03	-8.08E-03	1.01E-03	-3.64E-03	-5.10E-03	3.42E-03	-3.88E-03	-1.34E-03	5.89E-03	-4.42E-05	3.13E-03	-1.11E-04
MNHN1962-2853	312.7	41.2	82.0	111.4	229.1	136.7	60.2	25.4	37.9	4.21E-02	-1.14E-02	1.76E-02	7.75E-04	1.36E-02	8.42E-03	-5.96E-03	1.61E-02	2.00E-03	-6.44E-03	-2.54E-03	4.55E-03	-1.32E-04	-1.59E-02	-9.39E-03	-4.19E-03	4.36E-04	-1.27E-03	1.20E-02	-1.26E-02	1.08E-02	-1.78E-02	-1.00E-03	-2.31E-03	6.11E-03	-5.18E-03	-2.36E-03	-1.64E-03	9.38E-03	-1.09E-02	3.58E-04	-5.90E-03	-2.16E-03	3.80E-03	3.76E-03	-9.39E-04	4.39E-03	-8.65E-03	-5.18E-03	-8.72E-03	-3.47E-03	-2.64E-03	-6.47E-04	-2.36E-03	-1.60E-03	1.91E-03
SMNS18931		329.1	38.4	77.5	109.5	238.4	137.0	61.4	27.4	36.9	1.98E-02	-1.10E-02	3.46E-02	9.94E-04	3.29E-02	-5.30E-03	6.43E-03	9.37E-03	-1.64E-03	3.10E-03	-9.41E-03	-2.27E-03	-2.46E-03	-6.69E-03	-1.45E-02	4.44E-03	-8.77E-03	-4.35E-03	3.40E-03	-9.13E-03	-5.13E-03	-1.53E-02	4.12E-03	-1.14E-02	1.00E-02	-4.31E-03	-1.38E-03	-9.43E-03	6.95E-03	2.59E-03	5.56E-03	-1.79E-03	-6.22E-03	6.53E-03	-6.18E-04	-1.52E-03	3.76E-04	-2.73E-03	2.01E-03	-7.42E-03	-1.40E-03	-2.81E-04	-2.92E-03	9.39E-04	1.82E-03	7.56E-04
SMNS31903		332.7	45.3	69.2	104.7	226.1	133.8	63.7	23.6	36.3	3.32E-02	-1.93E-02	8.89E-03	1.88E-03	2.02E-02	3.26E-03	6.81E-04	9.26E-03	1.20E-03	1.42E-02	-4.64E-03	3.20E-03	-8.76E-03	-1.63E-03	-3.84E-03	-2.38E-03	5.92E-03	4.25E-05	2.77E-03	-2.06E-04	6.85E-03	-8.50E-03	-2.96E-03	-3.02E-03	-3.16E-04	-2.34E-03	-6.29E-03	2.14E-03	8.36E-03	-3.12E-03	-1.10E-03	1.13E-04	8.11E-04	1.42E-03	-9.56E-04	3.93E-03	3.17E-03	-1.71E-03	-1.86E-03	-9.31E-04	-6.05E-03	1.68E-03	-6.70E-04	-1.76E-03	1.52E-03	-2.48E-03
NRM582480		302.7	34.2	66.4	98.0	209.4	124.6	56.5	25.6	37.1	1.60E-02	-1.18E-02	4.90E-02	-9.14E-03	3.29E-02	-4.90E-03	6.23E-03	1.70E-02	-2.52E-02	5.47E-03	-6.43E-03	-8.57E-04	-7.70E-03	-6.32E-03	-1.59E-03	-8.34E-03	6.37E-03	-8.17E-03	-2.61E-03	2.60E-04	-1.61E-03	-4.11E-03	-1.14E-02	5.33E-03	7.13E-03	1.19E-03	-2.23E-03	-2.20E-03	5.55E-03	-1.16E-02	-1.37E-03	4.01E-03	-1.04E-03	-7.35E-03	3.27E-03	2.51E-03	-3.18E-04	-5.05E-03	9.94E-03	-9.61E-03	-6.30E-04	-1.47E-03	1.81E-03	1.04E-03	3.81E-03	-1.58E-03
RMNH80e		334.6	44.9	87.2	128.7	269.9	150.1	64.0	24.3	33.7	3.04E-02	-1.85E-02	1.89E-02	1.98E-02	2.89E-02	3.75E-03	-1.07E-02	1.56E-02	9.29E-04	-8.68E-03	-3.38E-03	2.32E-03	-5.49E-03	-1.56E-02	-1.60E-02	-7.36E-03	6.66E-03	-3.08E-03	2.71E-03	-1.12E-02	2.28E-03	-1.68E-02	-9.39E-04	-1.19E-03	7.59E-03	5.84E-03	-8.89E-03	-7.16E-04	-1.57E-03	-1.14E-03	5.87E-03	-1.11E-03	7.08E-03	4.34E-04	6.53E-03	6.15E-03	-1.05E-03	2.33E-03	3.82E-03	-4.90E-03	-6.38E-03	-2.54E-03	7.17E-03	-2.46E-03	-2.89E-03	6.18E-04
RMNH1781		321.5	37.7	79.9	111.1	226.1	132.3	62.6	26.4	36.2	3.06E-02	-4.74E-03	5.25E-02	9.39E-03	2.67E-02	4.56E-04	-5.43E-03	1.86E-02	-9.79E-03	-3.61E-03	-5.25E-03	6.65E-03	3.23E-04	4.05E-03	-1.48E-02	-3.63E-03	8.33E-03	-3.22E-03	3.48E-03	-7.34E-03	-5.89E-04	-6.08E-03	2.21E-03	-7.39E-03	6.03E-03	-7.40E-03	-1.04E-04	-3.12E-03	6.53E-03	-5.12E-03	8.26E-04	-8.47E-03	-7.49E-03	-8.05E-03	4.26E-03	2.28E-03	-1.03E-03	-1.28E-03	2.80E-03	-2.97E-03	2.66E-03	-2.03E-03	7.34E-04	3.73E-03	1.38E-03	4.14E-03
RMNH1781B		328.8	41.8	79.5	105.3	224.0	133.7	55.6	26.3	36.3	3.32E-02	-1.08E-02	3.83E-03	2.90E-02	1.16E-02	1.67E-02	-2.73E-02	9.34E-03	3.67E-03	2.46E-03	-3.46E-03	4.83E-03	-1.06E-02	-7.27E-03	-1.51E-02	8.53E-03	-4.42E-03	-3.03E-03	1.11E-03	-2.06E-03	2.64E-03	-1.11E-02	-1.20E-03	-5.19E-03	9.15E-03	-5.12E-03	5.41E-04	-9.00E-03	9.24E-03	-4.16E-03	2.74E-03	5.63E-03	-7.37E-03	-3.45E-03	-1.12E-03	2.26E-03	2.80E-03	-4.03E-03	-3.37E-03	-5.34E-03	6.04E-03	-4.47E-03	2.85E-03	6.75E-04	1.18E-03	-2.49E-03
BM31.1.5.1		301.6	35.6	63.8	98.1	229.8	135.1	56.7	24.5	37.6	2.82E-02	-1.19E-03	3.33E-02	-5.97E-03	3.20E-02	5.28E-03	-1.36E-03	1.21E-02	4.05E-03	1.62E-02	-5.44E-03	-5.52E-03	-7.90E-03	-1.38E-02	-1.12E-02	1.68E-03	-1.19E-02	2.96E-03	5.40E-03	5.39E-03	-1.17E-03	-7.11E-03	7.19E-03	-1.66E-03	4.39E-03	1.62E-03	-5.26E-03	-3.73E-03	2.48E-04	-8.03E-04	5.10E-03	-1.10E-02	5.71E-03	-3.08E-03	2.89E-03	9.67E-04	2.90E-03	-4.14E-03	5.77E-03	-2.10E-03	-5.09E-03	5.46E-03	4.30E-03	2.07E-03	1.51E-03	6.67E-03
BM31.4.13.1		303.2	41.8	62.4	102.0	220.1	132.3	54.6	24.0	36.4	2.49E-02	8.17E-03	2.68E-02	-2.71E-03	2.55E-02	1.25E-02	-4.98E-04	8.31E-03	5.57E-03	8.39E-03	-3.60E-03	-4.45E-03	-3.23E-03	-1.31E-02	-1.03E-02	-6.08E-04	-1.02E-03	-7.66E-04	5.12E-03	2.87E-04	5.68E-03	-4.65E-03	-9.38E-04	4.42E-03	3.39E-03	3.37E-04	-4.29E-03	-5.88E-03	6.98E-03	-3.12E-03	1.50E-03	-4.77E-03	8.96E-04	-2.32E-03	6.67E-03	6.53E-03	2.95E-03	-5.04E-03	4.00E-04	-3.52E-03	-3.51E-03	1.07E-04	-9.56E-04	5.88E-04	-2.51E-03	4.88E-03
BM30.6.6.1		304.4	41.6	62.7	100.0	223.8	133.5	55.8	22.7	37.6	1.96E-02	-4.02E-03	5.75E-03	-6.86E-03	9.76E-03	8.30E-04	-2.57E-03	1.16E-02	2.02E-03	5.74E-03	-2.50E-03	-2.24E-03	-8.07E-03	-1.54E-02	-1.16E-02	-8.30E-03	-3.93E-03	-2.87E-03	7.49E-03	1.65E-03	3.52E-03	-5.26E-03	4.33E-03	-1.85E-03	5.60E-03	1.20E-04	-8.93E-03	-2.27E-03	2.36E-03	-6.90E-04	1.25E-03	-7.16E-03	4.77E-03	-8.71E-04	5.30E-03	3.83E-03	5.13E-03	-7.39E-03	4.31E-03	-3.03E-03	-1.01E-03	1.37E-03	1.40E-03	-3.86E-05	3.64E-03	1.98E-03
BM31.1.5.2		313.7	40.4	66.8	101.8	222.4	134.1	58.5	24.2	38.6	2.65E-02	-8.08E-04	1.34E-02	8.40E-04	1.41E-02	7.70E-03	-8.97E-03	1.55E-02	1.37E-02	-4.07E-03	2.50E-03	-2.29E-03	-7.21E-03	-5.04E-03	-1.30E-02	-8.56E-03	-2.26E-03	2.07E-03	3.81E-03	-8.31E-03	9.41E-03	-4.71E-03	-6.30E-04	-5.81E-03	5.48E-03	9.65E-04	-6.36E-03	-3.49E-03	8.14E-03	7.76E-04	4.85E-03	-7.02E-03	2.33E-03	-2.71E-03	8.50E-03	5.45E-03	4.86E-03	-4.02E-03	4.08E-03	-5.25E-03	-1.68E-03	6.18E-04	3.47E-03	-2.51E-03	-7.54E-04	4.15E-03
MNHN626A		286.7	37.1	57.4	98.5	221.2	132.6	53.5	24.1	33.7	-5.24E-03	-4.86E-03	1.30E-02	-1.23E-03	4.41E-02	-2.76E-02	-3.55E-03	-3.51E-03	1.34E-02	-7.66E-03	-7.07E-03	1.40E-02	-4.66E-03	4.33E-04	-1.33E-02	-9.92E-03	1.37E-03	4.89E-03	1.12E-02	1.69E-03	8.69E-03	9.38E-03	-2.36E-03	-8.04E-03	8.21E-03	-4.67E-03	3.55E-03	-6.60E-03	9.94E-03	-6.93E-03	-2.44E-03	3.61E-03	3.65E-05	-8.02E-03	4.07E-03	-6.48E-04	3.21E-03	-3.02E-03	4.98E-03	-1.01E-04	-4.95E-03	1.85E-03	1.08E-03	-5.51E-04	-2.22E-03	-6.85E-03
MNHN1962-2851	289.0	37.7	57.8	98.7	225.1	133.1	53.6	23.6	33.6	3.27E-02	-5.50E-03	1.64E-02	-6.03E-03	3.17E-02	-3.07E-03	-1.82E-03	-3.73E-04	1.73E-04	1.60E-02	-6.25E-03	-3.87E-03	-1.70E-03	-1.82E-02	-1.84E-02	4.55E-03	2.87E-04	-3.34E-03	3.45E-03	8.14E-03	4.49E-03	7.64E-03	-2.59E-04	3.82E-03	1.16E-02	-1.30E-03	1.64E-03	-7.04E-03	2.21E-03	-4.00E-03	2.38E-03	-2.19E-03	-2.90E-03	-4.24E-03	-2.06E-03	4.62E-03	2.52E-03	-6.77E-03	5.81E-03	3.08E-03	-1.62E-03	2.71E-03	1.01E-03	2.92E-03	1.52E-03	1.92E-03
MNHN no number	297.1	36.6	64.8	96.3	208.2	117.8	54.1	24.9	36.8	1.52E-02	-1.51E-02	3.28E-02	-3.42E-03	2.51E-02	-9.21E-03	4.67E-03	1.31E-03	-3.78E-03	1.22E-02	-4.88E-03	-1.75E-03	-1.36E-02	-1.48E-03	-6.18E-03	-2.26E-03	3.94E-03	-3.83E-03	5.51E-03	4.35E-03	-2.42E-04	-2.65E-03	1.66E-03	-8.75E-04	3.13E-03	9.93E-04	-6.84E-03	2.28E-03	7.68E-03	-6.39E-03	2.83E-03	-5.08E-04	-5.56E-03	-5.08E-03	-3.02E-03	6.10E-03	-1.69E-03	-5.09E-03	-3.92E-03	-4.46E-03	-7.61E-03	4.54E-03	2.21E-03	-6.13E-04	1.55E-03	-6.88E-04
BM21.7.23.1		306.5	34.3	68.8	102.4	223.4	130.4	56.2	25.8	37.9	2.79E-02	2.40E-03	5.08E-02	4.11E-03	2.04E-02	-4.49E-03	-1.86E-03	9.93E-03	-7.26E-03	-4.45E-03	-1.02E-02	-3.80E-03	-5.36E-03	-1.94E-03	-1.06E-02	2.73E-03	3.04E-04	-7.74E-03	6.06E-03	7.36E-05	3.87E-04	-9.94E-03	7.51E-03	-1.65E-03	6.58E-03	-6.57E-03	1.75E-03	-4.16E-03	3.49E-03	-1.94E-03	5.95E-05	8.44E-04	-2.63E-03	-8.42E-03	8.61E-03	8.67E-03	-4.39E-03	-2.61E-03	3.60E-04	-1.14E-02	-4.31E-03	-1.47E-03	-2.30E-03	1.03E-03	-2.20E-03	4.02E-03
ZMB55277		313.5	38.5	69.0	104.2	232.4	136.3	59.1	27.6	40.5	1.97E-02	-2.41E-02	2.06E-02	-3.71E-02	2.48E-02	-5.30E-03	-2.03E-03	9.70E-03	5.95E-03	1.15E-02	-7.93E-03	5.29E-03	-1.10E-02	-2.05E-02	-1.75E-02	-1.27E-04	-2.89E-03	-1.02E-02	1.35E-02	-3.11E-03	-2.76E-03	1.64E-03	-4.90E-03	3.40E-03	4.04E-04	2.04E-03	1.23E-03	-4.94E-03	2.20E-03	1.20E-03	-4.39E-03	3.09E-03	2.97E-03	-3.47E-03	2.26E-03	-3.17E-03	-5.41E-05	4.19E-03	1.16E-03	-5.86E-04	-7.68E-03	2.76E-03	-2.63E-03	-1.32E-03	-5.47E-04	4.74E-03
ZMB55333		312.9	41.7	73.2	107.0	257.6	143.1	56.9	23.1	34.9	3.24E-02	-1.26E-02	-8.88E-03	-3.95E-02	1.82E-02	7.46E-03	3.21E-03	8.00E-03	-7.76E-05	1.71E-02	-7.12E-03	7.78E-03	-6.40E-03	-1.05E-02	-6.62E-03	1.25E-03	2.17E-03	-4.23E-03	4.13E-03	-1.25E-02	4.67E-03	-2.75E-03	2.53E-03	-2.29E-03	3.45E-03	-1.02E-03	-5.81E-04	-2.89E-03	-1.19E-03	-9.66E-03	6.33E-03	-1.07E-03	9.72E-04	-5.05E-03	4.22E-04	-3.47E-03	2.60E-03	1.53E-03	-2.45E-03	-3.21E-03	-3.98E-03	5.15E-03	4.08E-03	-4.01E-03	3.08E-04	2.41E-03
ZMB55280		280.9	31.3	64.4	97.7	198.0	118.2	58.2	22.4	35.1	1.34E-02	-2.20E-02	1.82E-02	-2.03E-02	7.81E-03	-1.17E-02	-4.08E-03	6.57E-03	-6.53E-03	8.32E-03	2.09E-03	-5.05E-03	-9.19E-03	-1.14E-02	-1.29E-02	1.19E-04	6.87E-03	1.43E-03	2.86E-03	6.52E-03	3.76E-03	-6.66E-03	-3.41E-03	7.38E-04	6.49E-03	1.31E-03	-2.11E-03	-1.85E-04	5.12E-04	-5.90E-03	2.08E-03	-1.13E-02	-2.37E-03	-2.47E-03	3.16E-03	6.88E-03	1.30E-03	-5.51E-03	5.35E-04	-5.97E-03	-5.06E-03	2.77E-03	4.14E-03	4.92E-04	3.31E-04	4.64E-03
ZMB55285		301.6	35.0	67.2	103.3	230.1	126.9	57.7	23.4	35.3	1.04E-02	-1.93E-02	2.55E-02	-2.37E-02	2.53E-02	-9.90E-03	-1.90E-03	7.83E-04	-8.18E-03	1.44E-02	5.69E-04	6.49E-03	-5.13E-03	-7.37E-03	-1.15E-02	1.23E-03	-7.27E-03	-6.48E-03	3.01E-03	1.75E-03	-5.06E-04	1.30E-03	-1.03E-03	2.53E-03	2.55E-03	-6.59E-04	1.05E-03	-6.32E-03	2.79E-03	6.32E-03	-1.64E-03	-3.17E-03	-5.33E-04	-5.46E-03	5.04E-03	7.58E-03	1.08E-03	1.60E-03	1.91E-03	-5.19E-03	-7.80E-03	7.34E-04	3.93E-03	8.48E-04	2.07E-03	2.37E-03
ZMB55275		312.4	41.3	67.4	108.2	243.1	132.7	58.0	24.2	35.2	1.74E-02	-5.42E-03	5.75E-03	-1.97E-02	2.99E-02	1.66E-03	-7.50E-04	2.47E-03	-9.47E-03	1.81E-03	-1.24E-02	4.82E-03	-4.78E-03	-8.79E-03	-1.43E-02	2.64E-04	-1.18E-02	-4.74E-03	2.52E-03	6.06E-03	1.17E-02	-1.82E-03	-5.25E-05	3.59E-03	7.28E-03	2.43E-05	-5.44E-03	-5.64E-03	-7.66E-04	-1.75E-03	-5.96E-04	-8.95E-04	-1.62E-03	-2.86E-03	2.45E-03	1.24E-03	5.40E-03	2.43E-03	6.96E-04	-7.07E-03	-1.08E-02	7.67E-04	2.29E-03	-2.77E-03	2.85E-03	3.48E-03
ZMB55267		315.2	34.4	68.1	108.6	244.0	137.3	57.1	24.2	35.2	2.11E-02	-1.49E-02	-1.98E-03	-3.21E-03	2.57E-02	4.41E-03	-1.10E-03	7.91E-03	-1.08E-02	-2.71E-03	-1.53E-02	-8.66E-03	-5.14E-03	3.97E-03	-2.46E-02	1.44E-03	-9.11E-04	-7.00E-03	4.11E-03	-9.33E-03	7.42E-03	-2.52E-04	-3.01E-03	8.52E-04	5.73E-03	4.75E-03	-5.78E-03	-1.01E-02	7.94E-03	1.72E-04	5.80E-03	6.32E-03	2.05E-04	-7.19E-03	6.52E-04	2.80E-03	4.28E-04	-7.43E-03	-2.48E-04	-5.18E-03	-4.76E-03	9.95E-04	1.26E-03	-4.38E-03	4.19E-03	-4.74E-03
ZMB55278		288.6	37.5	57.8	98.3	223.3	132.7	53.4	24.2	34.1	1.89E-02	-5.71E-03	1.36E-02	3.50E-03	1.67E-02	8.50E-03	7.94E-03	1.17E-02	-1.55E-03	-3.53E-03	-3.98E-03	-2.51E-03	6.57E-03	-3.71E-03	-8.11E-03	6.90E-03	5.11E-03	-1.41E-02	5.93E-03	2.28E-03	3.22E-03	-5.31E-03	5.68E-03	-2.04E-03	4.00E-03	4.72E-05	-6.11E-04	-1.07E-02	6.09E-03	4.19E-03	-7.31E-04	-2.66E-03	-9.88E-04	-7.05E-03	1.03E-03	1.15E-02	2.74E-03	-1.94E-03	5.92E-03	-6.14E-03	7.85E-04	2.37E-03	2.78E-04	1.65E-03	2.73E-03	-3.00E-03
MNHN1986-462	280.5	37.6	70.3	98.0	201.5	127.0	60.5	24.7	36.4	1.96E-02	5.46E-03	-1.06E-02	-2.81E-03	-1.01E-02	-1.25E-03	-6.78E-03	-5.61E-03	1.49E-02	8.10E-03	9.62E-03	-8.34E-03	-1.17E-02	-7.47E-03	-3.72E-03	-5.31E-03	1.01E-02	-2.40E-03	1.11E-02	-8.97E-03	5.60E-03	-5.74E-03	-1.55E-03	-3.23E-03	5.39E-03	-2.54E-03	2.52E-03	5.17E-04	1.24E-02	-5.67E-05	-4.09E-03	4.69E-03	5.03E-03	-1.04E-03	1.43E-03	6.04E-03	3.78E-03	-3.05E-03	6.52E-03	-5.43E-03	1.68E-03	2.16E-03	1.93E-03	2.03E-03	-1.41E-03	1.56E-03
MNHN1926-248	310.3	35.5	80.3	140.6	264.0	147.9	59.6	23.2	38.3	-4.25E-03	-2.10E-02	2.92E-02	1.92E-03	2.87E-02	-9.83E-03	1.73E-03	4.44E-03	-1.92E-02	7.46E-03	-9.04E-03	-1.56E-03	-1.84E-03	-1.37E-02	-1.37E-02	-1.72E-03	-1.13E-03	-6.43E-03	3.41E-03	-2.92E-04	1.20E-04	-1.58E-02	2.48E-04	4.92E-04	5.56E-03	-1.11E-03	-1.13E-02	-7.23E-04	-1.87E-03	5.98E-04	8.12E-05	-3.73E-03	5.27E-03	-1.90E-03	1.43E-02	8.48E-03	-5.41E-04	-2.60E-03	-3.31E-03	-8.90E-03	-4.29E-03	1.62E-03	6.47E-03	-1.19E-03	-6.27E-04	2.70E-03
MNHN2001-2137	313.0	42.1	60.7	105.5	228.7	132.8	63.0	27.0	39.0	8.09E-03	-1.11E-02	8.44E-03	1.08E-02	2.60E-02	5.35E-03	-8.00E-03	2.53E-03	-3.15E-03	1.00E-02	-2.32E-03	6.37E-03	-3.15E-03	-6.86E-04	-1.46E-02	1.95E-03	1.55E-03	-4.32E-03	1.34E-03	1.84E-03	-3.80E-04	-1.04E-02	-2.26E-03	3.71E-03	3.92E-03	-1.19E-03	-2.88E-04	-1.85E-03	9.55E-03	3.20E-03	-2.98E-03	-1.30E-03	1.23E-03	-5.34E-03	5.03E-04	4.77E-03	1.69E-03	-7.95E-03	6.28E-03	-7.23E-03	-4.37E-03	-1.28E-03	-7.74E-04	-1.46E-03	-5.06E-04	2.09E-03
Panthera leo females																																																								
NRM595063		249.3	29.5	63.4	92.6	175.2	114.1	54.6	22.9	32.0	1.47E-02	-1.17E-02	5.70E-03	-3.96E-02	1.44E-02	-1.03E-02	1.15E-02	-1.43E-02	-3.40E-04	1.73E-02	5.83E-03	9.68E-03	-5.90E-03	-1.20E-02	-4.63E-03	-2.66E-03	3.91E-03	-3.39E-03	1.21E-02	1.84E-03	8.90E-03	-3.98E-03	-5.60E-03	1.02E-02	1.54E-03	2.30E-03	4.07E-03	-1.65E-03	8.71E-03	-9.11E-03	1.27E-03	4.43E-03	-6.25E-03	-1.97E-03	-4.49E-03	1.07E-02	1.08E-03	-3.39E-03	-1.04E-03	-5.35E-03	-8.79E-03	4.82E-03	-1.41E-03	-1.43E-03	-2.64E-03	1.41E-02
NRM595163		270.0	33.7	68.8	92.0	193.4	125.0	61.1	23.9	36.0	7.10E-03	1.39E-02	7.20E-05	-6.18E-03	2.50E-02	2.89E-03	-9.08E-03	-6.90E-03	-7.62E-04	9.00E-03	2.09E-03	-1.48E-03	-7.84E-03	2.00E-03	-8.77E-03	4.32E-03	-3.56E-05	-4.89E-03	4.05E-03	-1.86E-03	1.01E-02	2.26E-03	-5.11E-03	7.40E-03	7.58E-03	2.01E-03	-9.42E-04	1.57E-03	6.28E-03	-9.77E-04	-5.89E-03	9.58E-03	-2.53E-03	-5.35E-03	-7.24E-04	7.74E-03	-1.05E-03	-2.35E-03	-6.61E-03	2.58E-04	-1.11E-02	1.56E-03	7.84E-04	7.41E-04	7.68E-04	-2.15E-03
NRM595066		258.5	35.4	65.8	93.7	188.1	109.6	52.0	24.6	36.8	1.40E-02	3.46E-03	-1.76E-03	8.60E-03	7.17E-03	9.55E-04	-2.08E-03	9.87E-03	-7.03E-03	-2.58E-03	1.02E-02	1.12E-02	-1.07E-02	-1.48E-03	-1.01E-02	-2.26E-03	-3.67E-03	7.60E-04	9.29E-03	-1.17E-02	8.60E-04	-4.05E-03	-7.59E-03	5.22E-03	5.92E-03	5.57E-03	2.48E-03	-3.09E-03	9.47E-03	-1.06E-02	-2.54E-04	8.96E-03	2.98E-06	-3.19E-03	-2.36E-03	3.38E-03	6.03E-03	-4.56E-03	-6.40E-04	-4.49E-03	-1.76E-03	1.14E-03	4.21E-04	-1.20E-03	1.47E-03	-1.25E-04
NRM595194		255.8	31.0	72.2	94.7	176.8	113.2	57.1	23.8	35.0	3.22E-03	7.92E-03	2.31E-02	-3.45E-04	6.42E-03	3.44E-04	3.49E-03	2.31E-03	3.74E-03	-2.53E-06	1.26E-02	1.19E-02	-3.15E-03	-2.29E-03	-6.81E-03	-4.95E-03	3.84E-03	-5.95E-05	4.95E-03	-5.80E-03	-3.59E-03	-5.61E-03	-3.63E-04	-2.00E-03	5.49E-03	-2.89E-03	5.82E-03	-6.46E-03	1.53E-02	-6.01E-03	-9.08E-04	2.64E-03	6.05E-05	-6.28E-05	-1.86E-03	1.37E-02	-2.45E-03	-5.85E-03	3.84E-03	-4.85E-03	-2.36E-04	1.14E-03	-1.80E-03	-1.11E-03	1.69E-03	-2.31E-03
BM31.2.1.6		284.6	32.8	74.8	97.5	199.1	121.4	57.6	25.3	37.9	1.24E-02	-5.88E-04	2.65E-02	-4.29E-02	5.32E-03	-1.11E-03	-6.26E-03	-3.16E-03	-9.37E-03	2.09E-02	3.38E-04	1.03E-03	-2.71E-03	-1.25E-03	-7.84E-03	5.78E-03	-1.58E-03	1.56E-03	6.41E-03	-2.01E-03	6.34E-03	6.53E-03	2.19E-04	-3.38E-03	4.59E-03	-1.11E-04	4.09E-03	-4.07E-04	-1.40E-03	-9.11E-04	9.40E-04	1.15E-03	-6.71E-04	-6.85E-03	4.90E-03	7.33E-03	-2.38E-03	-1.82E-03	2.01E-03	-4.22E-03	-6.21E-03	1.05E-02	8.02E-04	-5.49E-04	-8.27E-04	1.88E-03
BM31.2.1.5		263.9	34.3	67.4	96.7	186.6	108.6	58.0	22.8	34.3	7.45E-03	-2.81E-02	2.55E-03	7.12E-03	1.75E-02	-4.14E-03	-1.22E-02	3.92E-03	1.24E-02	-3.61E-03	8.84E-03	-7.88E-04	1.72E-03	-7.84E-03	-3.92E-03	2.53E-03	7.77E-04	-4.81E-03	6.11E-04	4.04E-03	1.24E-02	6.20E-03	1.59E-03	1.02E-03	1.56E-03	-9.69E-04	-3.31E-03	-4.91E-03	5.42E-03	-7.63E-03	-3.30E-03	3.52E-03	-3.39E-04	-2.87E-03	-2.06E-03	-1.79E-03	1.22E-03	-5.61E-05	-3.34E-05	-4.84E-03	-1.15E-03	-1.20E-03	6.70E-04	1.33E-03	1.57E-04	-9.12E-04
ZMB87155		260.7	25.2	64.4	94.0	179.4	108.5	51.7	22.9	34.9	5.12E-03	-2.44E-02	5.05E-02	-8.39E-03	2.21E-02	-8.66E-03	-1.12E-02	-3.41E-04	9.51E-03	1.81E-02	7.01E-03	-2.67E-03	-2.99E-03	-3.96E-03	-3.52E-03	8.78E-03	8.44E-03	-2.09E-04	1.08E-02	7.43E-04	2.40E-03	4.12E-03	-9.26E-04	-5.58E-03	6.40E-03	2.11E-04	2.22E-03	-6.60E-04	1.87E-03	-1.04E-02	-4.54E-05	-5.45E-04	1.39E-03	-4.62E-03	-1.05E-03	1.20E-03	-3.33E-04	2.38E-03	-2.95E-03	-1.24E-02	-7.78E-03	6.31E-03	3.53E-03	-2.52E-03	3.53E-03	-3.35E-03
ZMB91513		264.6	29.0	68.0	95.5	187.1	112.6	57.9	23.9	38.5	1.81E-02	-2.06E-02	4.82E-02	3.58E-03	1.33E-02	-8.38E-03	-8.26E-03	8.30E-03	1.07E-02	3.72E-03	1.06E-02	2.38E-03	4.59E-03	-6.87E-03	-8.54E-04	4.39E-03	1.02E-02	-3.03E-03	-1.33E-03	-4.20E-03	4.46E-03	-2.51E-03	-2.39E-03	-5.74E-03	1.99E-03	9.61E-06	3.37E-03	3.32E-04	2.89E-03	-6.77E-03	-6.13E-03	-2.31E-03	-1.87E-03	-4.31E-03	-2.02E-03	2.57E-03	9.35E-04	-1.99E-03	5.03E-03	-6.00E-03	-2.38E-03	5.18E-03	2.40E-04	1.30E-03	3.54E-03	-1.28E-04
ZMB33924		271.7	30.6	60.6	96.6	196.2	119.5	59.8	28.3	38.5	2.13E-03	-1.81E-02	2.61E-02	-1.69E-02	1.14E-02	-5.71E-03	1.81E-03	-7.35E-03	1.30E-03	2.21E-02	7.04E-03	-2.27E-03	-1.60E-04	-1.65E-02	-3.72E-03	9.14E-03	4.95E-04	-2.37E-03	1.25E-02	-5.02E-03	-1.16E-03	9.50E-03	9.41E-03	-1.46E-02	6.10E-03	-5.09E-03	7.73E-03	-7.73E-03	2.68E-03	5.16E-03	-3.42E-03	-2.18E-03	2.04E-03	-4.87E-03	-2.78E-03	2.90E-03	-1.06E-03	4.88E-03	2.97E-03	-3.42E-03	-3.36E-03	4.16E-03	-4.11E-03	-3.24E-03	2.82E-03	-1.66E-03
ZMB91513		260.1	28.5	69.9	98.4	183.7	111.3	57.0	23.4	38.0	1.97E-02	-2.11E-02	3.27E-02	5.69E-03	1.10E-02	-8.00E-03	-1.12E-02	7.71E-03	1.28E-02	3.12E-03	1.26E-02	3.43E-03	5.59E-03	-8.32E-03	-2.10E-03	4.07E-03	7.84E-03	-2.12E-03	1.81E-04	-7.09E-03	2.08E-03	-3.12E-03	-3.44E-03	-6.49E-03	9.03E-04	7.89E-04	4.01E-03	-3.42E-04	4.63E-03	-6.87E-03	-6.30E-03	-2.45E-03	-8.43E-04	-6.28E-03	-3.91E-03	-8.68E-05	3.04E-03	-2.46E-03	4.75E-03	-4.60E-03	2.01E-03	5.48E-03	1.17E-03	6.91E-04	2.16E-03	-9.58E-04
RMNH no number	260.8	30.1	64.2	93.0	184.8	103.6	55.5	22.7	37.0	2.70E-02	-1.03E-02	4.91E-02	2.09E-02	2.22E-02	-5.22E-03	-5.17E-03	7.50E-03	-3.20E-03	-5.18E-03	5.86E-03	4.16E-03	-1.43E-03	-6.89E-03	-1.27E-02	-1.65E-03	1.10E-02	2.49E-03	4.99E-03	-9.04E-03	7.09E-04	-3.02E-03	-4.31E-03	-2.92E-03	5.36E-03	1.70E-03	-1.85E-03	-2.52E-03	7.64E-03	-9.23E-03	-4.30E-03	1.18E-03	-1.45E-03	-2.20E-03	2.67E-03	7.35E-03	-2.45E-04	-5.51E-03	1.05E-03	-7.71E-03	-2.07E-03	4.93E-03	1.94E-03	3.40E-03	1.09E-03	1.14E-03
BM25.6.17.4		275.0	34.6	68.7	93.7	192.7	113.9	57.4	23.7	36.0	9.84E-03	-1.42E-02	1.20E-02	-2.33E-02	7.33E-03	-7.93E-03	-1.20E-03	8.88E-03	-5.67E-03	6.64E-03	-8.27E-04	3.89E-03	3.46E-04	-3.77E-03	-1.33E-03	3.98E-04	-4.09E-03	4.64E-03	5.90E-03	-4.69E-03	-5.84E-03	8.32E-03	-5.51E-03	-5.44E-04	6.40E-03	7.79E-03	3.74E-03	-3.64E-04	8.92E-03	-2.24E-03	-1.19E-03	-7.26E-03	4.96E-04	-1.24E-03	-5.79E-04	-5.02E-03	3.67E-03	2.26E-03	3.31E-03	6.41E-03	-5.98E-03	4.32E-03	-5.71E-04	-2.13E-03	3.28E-03	-1.56E-03
BM19.7.7.94.2	301.3	37.2	68.4	108.0	241.0	125.1	59.2	25.1	33.7	7.85E-03	-2.81E-02	1.87E-02	2.94E-02	4.42E-02	2.29E-03	-7.62E-03	1.08E-02	-9.82E-04	-9.37E-03	-7.62E-03	2.87E-03	8.59E-03	-2.66E-02	-1.42E-02	8.63E-03	1.69E-03	-7.98E-03	7.45E-03	5.46E-03	-3.09E-03	-3.05E-03	1.69E-03	4.05E-03	1.02E-02	-3.73E-03	-1.25E-03	-1.56E-02	5.45E-03	-7.90E-03	6.72E-04	5.84E-03	-7.29E-04	-1.19E-03	-5.57E-04	-6.53E-05	9.12E-04	5.26E-03	8.17E-03	-2.49E-03	-1.69E-04	-2.06E-03	3.56E-03	2.90E-03	2.76E-03	4.39E-03
BM25.6.17.3		284.6	38.7	67.0	92.4	191.9	115.4	58.7	24.0	36.9	1.38E-02	-2.05E-02	2.46E-02	-2.01E-02	1.03E-02	-8.45E-03	-2.39E-03	3.54E-03	-4.04E-04	9.82E-03	4.20E-03	6.66E-03	-3.49E-03	-1.34E-02	-2.98E-03	-3.29E-03	2.97E-03	-3.77E-03	5.11E-03	3.10E-04	3.13E-03	8.14E-03	-1.33E-03	-1.50E-03	8.50E-03	4.27E-03	-2.37E-03	2.30E-03	3.58E-03	-7.47E-03	-5.10E-03	3.84E-03	-1.75E-03	-3.58E-03	-3.27E-03	5.22E-03	-1.12E-03	5.00E-04	-1.14E-03	-5.32E-03	-7.25E-03	2.81E-03	5.26E-04	-2.03E-03	3.46E-03	1.32E-03
BM25.6.17.1		288.8	31.2	69.7	96.7	205.8	118.2	57.9	24.2	35.8	1.64E-02	-1.61E-02	3.33E-02	7.98E-03	1.41E-02	-1.38E-02	-7.77E-03	1.32E-02	-6.33E-03	1.54E-03	1.34E-03	1.74E-03	2.00E-03	4.44E-03	-8.84E-03	3.86E-04	7.83E-03	9.40E-04	-1.13E-03	-7.17E-03	1.32E-03	-3.32E-03	-4.66E-04	-2.08E-03	7.21E-03	1.63E-03	-2.04E-03	1.59E-03	6.70E-03	-1.23E-02	-1.61E-03	2.11E-03	-3.78E-03	-4.68E-03	3.04E-03	-2.46E-03	-1.11E-03	-2.91E-03	4.24E-03	-4.27E-03	-1.69E-03	2.52E-03	2.77E-03	1.32E-03	7.87E-04	-2.80E-03
BM25.6.17.2		282.8	39.0	66.8	93.8	197.0	117.5	60.8	22.3	34.6	2.86E-02	-1.33E-02	1.94E-02	-1.33E-02	1.27E-02	-9.39E-03	1.27E-03	8.06E-03	-1.19E-03	6.95E-03	-9.93E-04	4.96E-03	-3.83E-03	3.05E-03	-1.46E-03	-1.72E-03	4.71E-03	-1.36E-03	4.76E-03	-7.98E-04	3.22E-03	6.29E-03	-4.92E-04	-1.72E-03	5.99E-04	2.67E-03	-7.19E-03	-1.35E-03	4.48E-03	-3.79E-03	2.87E-03	3.27E-04	1.49E-03	-7.13E-03	4.03E-05	-1.16E-03	7.35E-04	-2.21E-03	-5.81E-06	-1.76E-03	-2.51E-03	4.80E-03	1.08E-03	-1.38E-03	1.53E-03	-1.63E-03
BM25.6.17.11	277.3	31.5	68.7	95.1	191.7	116.2	59.6	25.1	37.2	1.47E-02	-4.58E-04	2.89E-02	1.54E-02	1.15E-02	-1.38E-02	-2.35E-03	8.40E-03	-6.54E-03	3.33E-03	2.31E-03	9.28E-04	-2.10E-03	2.01E-03	-1.87E-03	3.49E-03	2.16E-03	2.37E-03	6.58E-03	-6.71E-03	-4.51E-04	4.16E-03	3.24E-04	-4.91E-04	7.95E-03	7.15E-04	2.71E-03	-2.15E-03	5.44E-03	-8.76E-03	-2.34E-03	1.82E-03	1.33E-04	-9.05E-03	-4.56E-03	2.32E-03	2.01E-03	-5.16E-03	1.18E-03	-7.37E-03	-8.47E-03	4.92E-03	-6.93E-04	1.20E-03	-8.66E-04	9.14E-04
BM46.7.2.6		288.0	33.9	76.5	99.2	197.3	120.2	60.8	26.2	39.6	9.66E-03	-2.05E-02	3.27E-02	-6.62E-03	8.43E-03	7.24E-04	3.81E-03	-1.19E-02	5.56E-03	1.19E-02	-5.24E-04	4.57E-03	-6.11E-03	-1.58E-03	-3.73E-03	5.05E-03	-7.73E-03	8.01E-03	1.84E-02	-1.75E-03	-1.74E-03	3.96E-03	4.83E-03	-5.30E-03	3.38E-03	-1.69E-03	1.04E-03	-3.91E-03	7.13E-03	-3.60E-03	-5.86E-03	1.15E-04	8.81E-03	-4.36E-03	-5.89E-03	7.72E-03	2.04E-04	-9.12E-04	1.05E-03	-3.04E-03	-1.02E-02	4.65E-03	3.12E-04	-1.46E-03	-7.27E-04	1.07E-03
MNHN1862-54		274.3	35.7	57.1	110.5	197.1	126.6	55.4	22.5	34.8	7.58E-03	-1.21E-02	3.09E-02	4.43E-03	2.43E-02	-8.49E-03	-1.33E-02	2.19E-03	1.90E-03	-7.91E-04	3.77E-03	5.27E-04	1.19E-02	-1.60E-02	-1.57E-02	4.25E-03	-4.59E-04	-2.50E-03	2.68E-03	-3.29E-05	6.71E-03	5.99E-03	-1.13E-03	-1.17E-03	1.51E-03	9.17E-03	-1.15E-02	-5.97E-03	-2.36E-03	2.00E-03	4.93E-03	4.61E-03	2.21E-04	-1.36E-02	3.69E-03	4.28E-03	9.75E-04	5.45E-03	-3.96E-03	-1.03E-03	-7.38E-03	3.34E-03	8.22E-03	-9.87E-04	9.65E-04	3.70E-03
CN887			271.1	32.8	66.3	97.7	201.8	119.0	55.1	23.4	36.3	1.11E-02	-3.03E-02	4.08E-02	-4.38E-02	1.98E-02	-1.65E-02	-4.45E-03	-2.28E-03	-5.14E-03	1.99E-02	-3.19E-03	1.22E-04	1.77E-04	-1.80E-02	-8.32E-03	-2.37E-03	8.33E-03	-8.45E-03	8.60E-03	6.65E-03	5.71E-03	1.37E-03	5.91E-04	5.27E-04	6.97E-03	5.42E-04	-7.60E-04	-2.59E-03	7.80E-03	5.30E-04	-8.90E-04	8.23E-04	1.31E-03	-3.61E-03	4.09E-03	6.79E-03	-4.79E-04	5.55E-03	6.14E-03	-7.67E-03	-7.31E-03	6.23E-03	7.04E-03	-8.16E-04	-2.94E-03	5.86E-03
CN5227		288.2	34.7	70.1	114.0	219.8	127.3	54.0	24.6	37.3	2.07E-02	-2.52E-02	5.77E-03	3.23E-03	3.97E-02	-4.54E-04	-2.27E-02	1.35E-02	1.70E-02	1.18E-02	5.14E-04	-7.43E-03	-5.33E-03	-1.72E-02	-7.63E-03	4.36E-03	4.31E-03	-7.17E-03	3.34E-03	-1.01E-03	1.88E-02	-1.08E-03	1.78E-03	1.02E-03	2.02E-03	2.58E-03	-1.92E-03	9.69E-04	8.89E-03	-1.29E-03	-2.08E-03	5.26E-03	6.90E-04	-7.00E-03	-4.42E-03	1.28E-03	-1.50E-03	5.90E-03	-7.97E-03	-3.24E-03	-1.66E-02	3.20E-03	5.63E-03	-1.09E-03	7.18E-04	9.59E-04
CN5844		293.4	33.1	74.0	107.0	221.2	126.3	60.8	24.8	36.8	2.14E-02	-1.95E-02	3.08E-02	-3.09E-03	4.34E-02	-1.04E-02	-6.60E-03	2.19E-02	-1.93E-03	1.96E-02	3.01E-03	-9.46E-04	-1.49E-02	-7.45E-03	7.39E-04	5.75E-04	1.01E-02	-6.55E-03	-2.09E-03	-5.09E-03	2.59E-03	-1.46E-03	-7.32E-03	1.82E-03	1.01E-03	-9.47E-04	-2.29E-03	-1.17E-03	6.76E-03	-1.62E-03	2.08E-03	9.04E-04	-1.09E-03	-2.89E-03	-1.01E-03	-5.53E-05	4.33E-03	-2.28E-03	7.40E-03	-2.46E-03	-8.92E-03	1.85E-03	4.58E-03	3.78E-03	-8.71E-05	1.38E-03
CN7364		290.0	33.7	70.3	105.3	223.3	130.9	56.8	24.5	36.5	2.28E-02	-1.90E-02	2.97E-02	-2.54E-02	4.36E-02	-1.37E-02	5.06E-04	1.31E-03	-2.87E-03	2.65E-02	-1.00E-04	-2.19E-04	-1.36E-02	-1.28E-02	3.60E-03	5.48E-03	1.47E-02	-1.15E-02	-8.16E-03	8.69E-03	1.41E-03	-2.23E-03	-1.08E-02	3.63E-03	6.72E-03	-2.02E-03	4.13E-03	-1.03E-02	4.56E-03	-6.84E-03	-1.53E-04	5.99E-03	-3.20E-03	-3.64E-03	-3.53E-03	2.83E-03	2.64E-03	3.01E-03	-1.88E-03	-2.02E-03	-1.30E-02	5.21E-03	7.31E-03	1.05E-03	1.75E-03	5.23E-03
NRM595225		264.6	35.8	74.5	93.2	178.9	116.3	58.8	25.7	38.0	4.44E-03	-2.58E-02	3.49E-02	1.09E-02	2.56E-02	-1.29E-02	-1.23E-02	2.24E-02	-3.07E-03	6.32E-05	2.62E-03	-1.56E-03	-1.97E-03	-1.52E-02	-1.68E-02	-4.00E-03	4.82E-03	-1.00E-02	-4.42E-03	3.38E-03	1.50E-02	-2.38E-03	8.70E-03	-9.08E-04	2.56E-03	-5.24E-03	-2.41E-03	-4.22E-03	2.83E-03	1.05E-03	3.16E-03	-1.86E-03	-2.95E-03	-5.57E-03	4.54E-03	6.73E-04	2.16E-03	-2.32E-03	2.31E-04	-1.12E-02	-7.99E-03	-3.03E-05	5.35E-03	-4.47E-03	-7.86E-04	3.49E-03
BM58.220		270.6	38.2	63.6	94.5	199.2	111.1	51.8	25.9	33.5	1.55E-02	-1.68E-02	1.67E-02	2.71E-02	-1.25E-03	1.02E-03	-1.16E-02	5.41E-03	1.52E-02	-1.04E-02	7.81E-03	8.31E-04	1.04E-02	-2.76E-03	-1.54E-02	-3.03E-03	4.13E-03	8.81E-04	8.36E-03	-1.61E-02	-4.75E-03	-7.08E-03	7.83E-04	-6.41E-03	3.12E-03	4.09E-03	-2.04E-03	-3.15E-03	1.31E-02	-1.35E-02	-3.05E-03	6.14E-03	3.24E-03	-7.65E-03	-4.58E-03	-2.43E-03	-8.69E-04	3.59E-04	6.39E-03	-6.38E-03	2.93E-03	1.09E-03	2.19E-03	-3.97E-04	-7.16E-03	2.26E-03
BM58.227		268.2	33.1	64.5	92.2	191.5	113.1	54.5	23.3	34.9	2.08E-02	-2.13E-02	5.91E-02	-3.77E-03	1.17E-02	-1.30E-02	-2.20E-03	1.63E-02	-9.99E-03	7.02E-03	6.62E-03	-3.36E-03	3.16E-03	-1.95E-02	-5.29E-03	1.14E-02	9.40E-03	-3.16E-03	4.04E-03	-4.62E-03	-1.31E-03	1.45E-03	-4.98E-03	6.45E-03	1.62E-02	-2.24E-03	4.25E-04	-9.95E-04	-1.99E-03	-7.15E-03	3.31E-03	1.38E-03	-5.66E-03	-1.71E-03	-8.96E-04	7.74E-03	3.17E-03	-5.32E-03	2.50E-03	-4.28E-03	-8.55E-03	3.89E-03	5.66E-03	1.55E-03	2.57E-03	4.00E-04
RMNH664		272.5	32.6	72.6	102.7	195.7	116.5	56.4	23.2	34.7	-6.01E-03	-2.57E-02	2.19E-02	-3.80E-02	6.49E-03	-2.27E-02	-5.98E-03	3.41E-03	-2.01E-02	2.54E-02	-1.13E-03	1.11E-02	-5.43E-03	-1.24E-02	-1.47E-04	-3.96E-03	5.09E-04	-7.82E-05	1.68E-03	-1.47E-03	1.82E-03	3.40E-03	-5.34E-03	-2.10E-03	7.83E-03	1.54E-03	-1.39E-03	-3.82E-03	1.04E-02	-1.15E-02	-5.57E-03	4.36E-03	-1.16E-03	-3.09E-03	-5.82E-03	5.28E-04	-1.76E-03	3.38E-03	-3.12E-03	-5.20E-03	-8.83E-03	7.52E-03	2.42E-03	-1.07E-04	-3.91E-04	4.68E-03
CN2113		301.1	37.5	70.6	97.0	201.3	120.4	62.4	27.6	40.3	8.78E-03	-3.18E-02	2.70E-02	-2.19E-02	1.07E-03	9.47E-03	-1.80E-03	1.74E-03	8.03E-03	3.04E-02	3.43E-04	-1.80E-04	3.00E-04	-1.22E-02	2.91E-04	8.37E-03	5.09E-04	-7.56E-03	1.36E-02	6.84E-03	7.86E-03	5.18E-03	9.98E-04	-3.73E-03	1.17E-03	6.10E-03	-3.06E-04	3.46E-03	2.87E-03	-5.86E-03	-4.34E-03	1.41E-03	1.21E-03	3.52E-03	-4.14E-03	-1.46E-03	-1.15E-03	7.81E-03	3.32E-03	-2.38E-03	-1.15E-02	4.08E-03	-2.01E-03	-3.68E-03	3.56E-03	-1.65E-03
CN3504		270.4	31.8	62.2	93.1	185.8	112.5	52.7	22.0	38.0	-1.43E-03	-1.05E-02	2.85E-02	-1.79E-02	3.84E-03	4.38E-04	-8.68E-03	-3.87E-03	8.37E-03	2.48E-02	2.56E-03	5.39E-03	5.72E-03	-9.02E-03	1.61E-03	1.01E-02	2.56E-03	-2.25E-03	1.19E-02	1.97E-03	8.08E-04	5.56E-03	-8.87E-04	-5.97E-03	3.72E-03	2.08E-03	6.96E-03	-5.62E-03	4.79E-03	-5.18E-03	6.65E-04	-1.64E-03	5.82E-04	-1.74E-03	-7.34E-03	3.62E-03	1.97E-03	3.33E-03	3.06E-03	-1.99E-03	-1.39E-03	2.97E-03	-1.95E-03	-3.74E-03	1.42E-03	5.67E-04
BM27.7.3.7		279.4	30.8	64.4	98.4	192.6	118.1	58.3	25.5	38.6	2.67E-02	-5.03E-03	3.15E-02	2.34E-03	-2.14E-03	5.65E-03	8.75E-03	9.18E-03	3.91E-03	2.81E-03	7.09E-03	6.72E-03	6.04E-03	-4.34E-03	-8.73E-03	1.33E-03	7.19E-03	-7.90E-04	6.41E-03	-1.37E-02	3.83E-03	-1.09E-02	1.17E-03	2.69E-03	3.67E-03	2.29E-05	8.18E-04	-1.11E-04	1.50E-02	-5.54E-03	-3.34E-03	3.14E-03	-5.19E-03	-4.12E-03	4.56E-03	1.04E-02	-4.58E-04	-7.01E-03	4.07E-03	-1.09E-02	2.98E-03	1.97E-03	4.25E-04	-5.42E-05	2.47E-03	-1.52E-03
BM29.11.3.4		262.7	30.9	67.0	99.9	191.8	113.8	59.6	24.4	34.3	3.52E-02	4.18E-03	3.60E-02	-6.27E-03	7.36E-03	3.86E-03	2.63E-04	-3.48E-03	5.43E-03	3.90E-03	4.69E-03	5.52E-03	8.02E-03	-5.76E-03	-1.29E-02	6.48E-03	5.71E-03	-8.28E-04	1.19E-02	-6.13E-03	1.05E-02	-1.31E-02	1.89E-03	1.78E-03	8.79E-03	3.32E-03	3.18E-03	-8.83E-03	6.69E-03	-5.83E-03	-2.03E-03	7.11E-03	-4.22E-03	-1.95E-03	-1.37E-03	6.21E-03	-4.31E-03	-2.79E-03	1.16E-02	-5.47E-03	-7.16E-03	1.27E-03	2.04E-03	5.39E-05	7.51E-04	-2.15E-03
BM3.11.7.29		278.4	32.5	70.4	103.3	201.2	117.7	51.4	23.5	34.6	2.78E-02	4.31E-03	2.18E-02	-8.02E-03	5.09E-03	1.30E-02	1.01E-02	1.19E-02	4.61E-03	2.11E-03	3.25E-03	1.74E-03	4.03E-03	3.39E-04	-9.54E-03	-1.47E-03	2.28E-03	3.14E-03	5.02E-03	-8.95E-03	7.99E-03	-1.43E-02	-5.06E-04	1.02E-03	8.64E-03	-8.46E-04	6.93E-03	-4.39E-03	2.21E-03	-3.78E-03	2.36E-03	-4.72E-03	1.48E-03	-3.50E-03	5.81E-03	3.92E-03	4.37E-04	-6.86E-03	3.04E-03	-6.69E-03	-4.47E-03	2.58E-03	3.74E-03	1.71E-03	-1.39E-03	1.15E-03
BM29.11.3.2		287.1	32.1	69.3	100.5	207.2	123.4	59.0	25.2	38.4	3.44E-02	1.32E-02	4.64E-02	4.81E-03	1.80E-02	5.05E-03	-9.75E-03	9.88E-03	-2.16E-03	-2.43E-03	-3.32E-03	7.30E-03	7.24E-03	-4.06E-03	-1.01E-02	4.36E-03	5.30E-04	-9.30E-04	5.52E-03	-1.22E-02	1.97E-03	-6.97E-03	4.14E-03	-2.83E-03	1.03E-02	-3.89E-03	4.43E-03	-5.23E-03	4.90E-03	-1.04E-02	-4.24E-03	4.34E-03	-4.67E-03	-2.72E-03	-1.12E-03	6.07E-03	-1.54E-03	-6.13E-03	5.40E-03	-9.93E-03	1.24E-03	-1.59E-05	2.88E-03	2.47E-03	-8.71E-04	-3.89E-03
BM34.4.1.15		268.8	37.7	74.8	106.8	220.6	123.1	57.5	22.3	33.7	2.27E-02	2.36E-02	1.76E-02	3.83E-02	2.31E-02	2.37E-03	-1.11E-02	1.87E-02	-5.98E-03	-7.82E-03	-9.06E-03	-2.18E-04	-4.34E-04	8.52E-04	-1.03E-02	-5.00E-03	7.97E-03	-2.60E-03	3.49E-03	-3.46E-03	1.12E-02	-1.64E-02	7.55E-04	8.47E-04	1.28E-02	-9.64E-03	6.94E-03	-7.26E-03	-2.67E-04	-1.18E-04	-2.30E-03	-3.16E-03	-3.07E-03	-3.58E-03	1.15E-02	2.94E-03	-9.77E-03	-1.38E-02	2.94E-03	-8.29E-03	2.25E-03	-2.76E-04	3.55E-03	3.68E-03	-2.98E-03	-4.07E-03
BM1938.12.8.18	283.1	32.9	70.4	97.6	194.6	121.4	58.4	22.4	37.1	2.32E-02	-6.78E-03	4.44E-02	1.37E-02	1.89E-02	-2.91E-03	3.03E-04	1.11E-02	-3.59E-03	3.67E-03	1.24E-03	8.01E-03	7.93E-03	9.08E-04	-1.06E-02	3.50E-05	2.27E-03	4.22E-03	2.43E-03	-4.36E-03	-7.18E-04	-7.29E-03	-2.95E-03	1.89E-03	2.64E-03	-1.87E-03	4.94E-06	-3.99E-03	1.08E-02	-8.99E-03	-3.78E-03	6.19E-03	-1.72E-03	2.45E-04	2.36E-03	7.00E-03	-3.98E-04	-4.54E-03	2.99E-03	-5.30E-03	2.22E-03	2.73E-03	1.51E-03	2.32E-03	-2.53E-03	-1.76E-03
BM1938.12.8.16	259.5	40.3	68.7	99.9	182.6	115.7	59.1	22.5	33.9	3.30E-02	-4.90E-03	6.26E-03	5.14E-03	2.76E-03	2.93E-03	4.77E-03	3.94E-03	1.63E-02	6.21E-03	6.05E-03	8.10E-03	-7.01E-03	-5.31E-04	-4.52E-03	-8.05E-03	5.90E-03	1.64E-03	6.82E-03	-8.79E-03	5.20E-03	3.56E-03	-1.94E-04	-1.79E-03	2.08E-04	2.11E-03	5.15E-03	-3.74E-03	8.57E-03	3.10E-03	-1.60E-03	-9.09E-04	1.56E-03	-1.25E-03	-5.60E-03	6.63E-03	4.22E-03	-6.23E-04	4.85E-03	-7.58E-03	3.41E-03	-1.27E-03	-2.87E-03	-1.71E-03	1.59E-04	-6.40E-05
BM1938.12.8.22	261.1	33.5	68.6	102.5	188.1	115.6	54.0	21.9	33.0	2.81E-02	-1.05E-03	3.59E-02	-5.99E-03	4.24E-03	6.09E-03	-5.34E-03	1.45E-02	-2.67E-03	1.97E-03	-3.19E-04	5.07E-03	7.99E-03	-2.06E-03	-8.40E-03	4.95E-03	5.47E-03	-4.25E-03	2.99E-03	-5.89E-03	3.81E-04	-4.33E-03	-1.31E-03	4.44E-03	4.23E-03	3.35E-03	2.30E-03	-2.55E-03	9.96E-03	-6.75E-03	2.64E-04	3.77E-03	-1.41E-03	-4.77E-03	2.09E-03	4.60E-03	-3.56E-03	-4.92E-03	3.62E-03	1.38E-03	-4.60E-03	-3.89E-03	1.46E-03	-6.44E-04	-2.60E-04	-4.60E-03
BM27.2.11.8		256.4	28.3	56.5	88.7	178.3	108.5	54.5	22.3	35.7	9.35E-03	-1.21E-02	1.90E-02	-8.49E-03	1.13E-02	1.19E-02	9.55E-03	-4.82E-03	7.40E-04	1.56E-02	4.17E-03	7.30E-04	-5.30E-03	-1.30E-03	-5.77E-03	6.13E-03	-2.62E-03	9.15E-04	7.41E-03	1.32E-03	1.73E-03	1.63E-03	3.01E-03	1.60E-03	2.85E-03	3.41E-04	2.42E-03	-2.78E-03	1.28E-02	-7.52E-03	-4.93E-03	4.49E-03	7.73E-04	-4.31E-03	-6.93E-03	7.75E-03	5.64E-04	-2.45E-03	1.76E-03	-1.38E-02	-2.41E-03	1.64E-03	1.44E-03	-9.81E-04	4.22E-03	-5.75E-03
BM32.11.4.1		279.9	30.1	58.4	97.2	206.2	120.7	57.9	23.8	35.2	9.77E-03	6.17E-04	9.31E-03	3.02E-02	3.15E-02	-6.99E-04	-1.24E-03	-3.68E-03	3.54E-03	1.35E-02	1.45E-03	-6.35E-04	-6.99E-03	3.04E-03	-1.11E-02	6.79E-03	3.85E-03	-7.35E-03	-4.28E-03	4.66E-03	1.16E-04	-7.79E-03	1.77E-04	2.19E-03	1.77E-04	3.31E-03	2.69E-03	-6.02E-03	4.23E-03	-7.28E-03	1.52E-03	-5.34E-04	-1.37E-03	-7.37E-03	-4.18E-03	4.64E-03	-2.81E-03	-6.24E-03	7.15E-03	-8.36E-03	-3.59E-03	8.25E-04	-2.55E-03	3.20E-03	-6.06E-04	-8.61E-04
BM32.4.5.1		280.6	30.3	72.0	95.8	197.3	117.3	61.9	25.2	36.7	1.61E-02	9.71E-03	4.61E-02	3.41E-03	2.45E-02	-2.90E-03	-3.06E-03	3.78E-03	-1.23E-02	1.23E-02	3.23E-03	2.32E-03	2.16E-03	1.52E-04	-8.84E-03	1.16E-04	2.14E-03	-2.59E-03	1.29E-03	-6.11E-04	6.49E-03	-2.97E-04	-1.65E-03	2.73E-03	7.84E-03	4.94E-03	4.13E-03	-2.84E-03	7.73E-03	-3.75E-03	-5.78E-04	-1.55E-03	9.19E-03	-2.26E-03	8.44E-04	1.16E-02	2.55E-04	-3.38E-03	-1.25E-04	-1.02E-02	-9.57E-03	2.07E-03	2.82E-03	-4.36E-06	1.94E-03	5.12E-03
BM36.2.28.9		275.9	36.4	62.1	92.4	190.4	115.9	60.9	24.1	38.3	2.26E-02	8.60E-03	1.80E-02	1.91E-02	1.10E-02	3.65E-03	-4.87E-03	8.71E-03	3.85E-03	6.77E-03	2.38E-03	-7.62E-04	1.04E-03	7.19E-03	-2.79E-03	-3.86E-03	9.01E-03	-7.13E-04	7.23E-03	-6.09E-03	1.56E-03	-1.87E-03	-3.01E-03	4.01E-03	5.24E-03	-3.53E-03	8.51E-03	-6.53E-03	5.83E-03	-5.55E-03	-5.01E-03	2.97E-03	-2.31E-03	-5.20E-03	-5.55E-03	3.50E-03	2.51E-03	-1.14E-02	-6.36E-04	-3.22E-03	-8.99E-04	3.47E-04	-1.48E-03	4.29E-03	-3.89E-04	-4.71E-03
BM36.2.28.7		266.9	32.6	62.0	94.8	189.0	115.2	54.2	24.4	36.0	1.21E-02	8.36E-03	3.22E-02	2.80E-03	2.52E-02	1.02E-02	3.15E-03	5.85E-03	6.43E-04	1.28E-02	-1.10E-03	8.22E-04	-3.20E-03	6.97E-03	-1.01E-02	1.60E-03	7.56E-03	1.87E-04	4.80E-03	-2.61E-03	2.69E-03	-9.39E-04	2.07E-03	-4.69E-04	1.82E-03	-1.09E-03	4.89E-03	-3.62E-03	8.45E-03	-6.23E-03	-3.42E-03	1.65E-03	-2.55E-03	-3.79E-03	-1.05E-04	5.55E-03	-4.46E-04	-8.98E-03	-4.23E-03	-5.94E-03	-5.13E-03	7.28E-03	9.45E-04	3.78E-03	4.02E-03	-2.69E-03
BM35.3.14.3		260.3	31.5	57.7	94.2	182.3	110.7	55.3	22.2	34.2	7.66E-03	-9.07E-03	2.30E-02	9.49E-03	2.32E-02	1.27E-03	-4.07E-03	3.41E-03	2.78E-03	6.66E-03	9.29E-03	-3.06E-04	1.27E-03	6.29E-03	-4.25E-03	-9.83E-04	9.12E-03	-9.47E-04	6.02E-03	-4.94E-04	6.11E-03	-2.21E-03	-3.10E-03	6.44E-05	3.27E-03	5.20E-03	-8.37E-04	-2.60E-03	8.68E-03	-3.77E-03	2.10E-03	4.02E-03	2.35E-03	-5.85E-03	-8.20E-04	6.51E-03	-2.36E-04	-2.96E-03	1.13E-04	-8.82E-03	-5.04E-03	1.87E-03	1.07E-03	1.04E-03	7.17E-04	-3.65E-03
BM87.730		273.7	35.7	67.1	102.1	199.7	118.1	56.0	22.9	34.8	3.08E-02	9.71E-03	-9.36E-03	6.76E-03	1.13E-02	1.08E-02	7.44E-04	5.03E-03	1.12E-02	1.31E-02	3.93E-03	-4.65E-04	-1.05E-02	7.87E-03	-4.86E-03	-3.33E-03	1.12E-02	-6.11E-03	7.70E-03	-3.46E-03	7.73E-03	-3.10E-03	-4.31E-03	1.20E-03	3.26E-03	4.99E-03	-1.88E-03	1.96E-03	1.08E-02	-5.60E-03	-1.67E-03	2.40E-03	-5.45E-03	-3.83E-03	-2.54E-03	7.33E-03	5.25E-03	-5.44E-03	-3.35E-03	-9.15E-03	-1.97E-03	-2.94E-03	-6.82E-04	1.20E-03	1.91E-03	-3.94E-03
BM36.2.28.6		277.1	37.8	64.3	92.8	186.0	109.2	55.9	23.9	35.5	1.70E-02	-6.71E-03	1.11E-02	1.33E-02	2.02E-02	1.15E-02	3.99E-04	5.75E-03	9.91E-03	2.18E-03	9.26E-03	6.79E-03	-2.63E-03	7.72E-03	-4.56E-03	-5.47E-03	1.14E-02	-9.57E-03	1.03E-02	7.04E-04	-1.75E-03	-3.20E-04	1.87E-03	-3.28E-03	3.07E-03	1.60E-03	-2.14E-03	-3.27E-03	6.69E-03	-6.68E-03	-2.03E-04	-1.44E-04	-2.63E-03	-5.09E-03	-6.08E-03	3.02E-03	1.44E-03	-4.82E-03	4.66E-04	-5.29E-03	-1.01E-04	-1.14E-03	-4.22E-03	-1.69E-03	2.46E-03	-2.23E-03
BM31.2.1.3		266.9	36.7	60.8	96.0	182.8	110.4	57.7	22.5	34.7	1.78E-02	-6.91E-03	3.70E-03	2.32E-02	1.11E-02	2.92E-03	-4.48E-03	-2.61E-03	7.90E-03	3.48E-03	8.03E-03	4.11E-03	-4.15E-03	7.85E-03	2.33E-03	-4.95E-03	4.69E-03	2.25E-03	1.01E-02	-4.48E-03	6.17E-03	5.85E-03	-1.28E-03	-3.70E-03	3.62E-03	5.64E-03	1.52E-03	-3.09E-04	1.14E-03	-5.80E-03	-8.84E-04	7.40E-03	3.25E-03	-9.36E-03	-3.72E-03	-1.30E-03	-9.27E-04	2.87E-03	7.14E-03	-1.76E-03	-3.36E-04	-2.76E-03	8.77E-04	-1.48E-03	1.89E-03	-1.53E-03
BM31.2.1.4		266.5	32.0	62.0	92.8	197.0	111.9	54.3	21.9	34.1	2.33E-02	8.46E-03	2.97E-02	2.56E-02	1.47E-02	-6.32E-03	-7.15E-03	8.67E-03	-4.18E-04	-3.43E-04	-4.33E-03	1.58E-03	-6.32E-03	8.99E-03	-8.74E-03	-4.76E-04	1.12E-02	8.26E-04	1.14E-03	-4.90E-03	7.82E-04	-2.70E-03	-3.96E-03	1.82E-03	7.56E-03	1.81E-03	-9.50E-04	-9.78E-04	-1.76E-04	-4.54E-03	6.32E-04	8.84E-03	2.28E-03	-7.63E-03	-1.69E-05	7.68E-03	4.60E-03	-2.85E-03	3.58E-03	-5.58E-03	-1.81E-03	1.84E-03	1.11E-02	4.47E-03	-5.42E-04	-3.92E-03
BM58.218		260.7	34.1	58.5	94.8	194.5	108.7	49.7	24.3	35.0	3.24E-02	1.00E-02	2.66E-02	2.11E-02	6.80E-03	7.65E-03	-2.49E-03	1.89E-02	3.02E-03	-9.28E-03	8.31E-03	-5.24E-03	-3.89E-03	-4.61E-03	-1.09E-02	-4.48E-03	8.47E-03	-3.72E-03	2.03E-03	-6.79E-04	1.95E-03	-6.06E-03	-1.29E-03	7.40E-04	8.34E-03	-2.09E-03	8.61E-03	-1.82E-03	2.65E-03	2.32E-04	-4.31E-03	-6.75E-04	1.26E-03	-4.23E-03	6.61E-03	3.33E-03	1.28E-03	-8.98E-03	4.40E-03	-3.16E-03	3.95E-04	-1.08E-04	1.68E-03	2.16E-03	1.66E-03	-1.36E-03
BM58.219		265.2	31.7	61.8	87.9	182.9	114.0	54.5	23.6	35.7	2.82E-02	5.86E-03	1.98E-02	1.40E-02	7.42E-03	3.78E-03	6.45E-03	8.72E-03	4.49E-03	-8.82E-03	1.03E-02	-2.30E-03	-9.35E-05	4.88E-04	-1.28E-02	-7.31E-03	1.23E-02	6.49E-04	-2.70E-04	-4.96E-03	3.94E-04	-8.38E-03	-3.54E-03	-4.55E-03	2.84E-03	8.96E-04	3.12E-03	-4.81E-03	1.19E-02	-9.77E-03	1.76E-05	3.53E-03	-1.15E-04	-5.84E-03	1.94E-03	5.11E-03	4.78E-04	-5.71E-03	2.70E-03	-2.46E-03	-5.58E-04	-2.60E-03	2.00E-03	1.96E-03	-1.89E-03	-3.82E-06
BM58.211		264.6	32.4	58.7	89.5	181.0	107.6	53.0	25.4	34.8	2.46E-02	-2.01E-02	2.86E-02	2.33E-03	1.99E-02	4.00E-03	-1.01E-03	2.55E-03	7.27E-04	7.70E-03	4.80E-03	1.90E-03	2.68E-03	-6.62E-03	-3.21E-03	-8.03E-04	7.40E-03	-9.23E-04	2.45E-03	-5.35E-03	1.97E-03	1.36E-03	-2.06E-03	6.46E-04	4.34E-03	2.22E-03	5.29E-03	-4.76E-03	5.95E-03	-3.47E-03	-1.67E-03	5.20E-03	-3.75E-03	-3.91E-03	-4.90E-03	4.61E-03	-4.05E-03	1.49E-03	6.76E-03	-3.99E-03	-5.17E-03	4.17E-03	-2.92E-03	-2.27E-03	1.88E-03	-3.17E-04
BM58.212		259.0	30.2	60.2	92.0	194.8	111.8	55.9	22.9	35.3	1.47E-02	-5.81E-03	3.99E-02	-1.23E-02	1.87E-02	8.85E-03	5.04E-03	5.56E-03	-7.17E-03	6.20E-03	1.34E-04	3.19E-03	1.98E-03	-7.77E-03	-1.94E-03	4.07E-03	7.99E-03	-5.37E-03	-3.05E-03	-4.82E-03	8.62E-03	-3.60E-03	1.69E-03	-2.04E-03	6.42E-03	1.98E-03	5.73E-04	-2.98E-03	8.76E-03	-7.77E-03	-2.45E-03	1.38E-03	-8.37E-03	-8.39E-03	-3.49E-03	4.32E-03	9.87E-05	2.44E-03	6.11E-03	-1.84E-03	-8.97E-03	2.19E-03	-7.66E-06	-2.55E-03	2.16E-03	-1.24E-03
BM58.228		254.1	30.0	60.4	89.2	178.1	101.4	52.4	23.8	33.5	3.64E-02	-6.45E-03	1.78E-02	1.53E-03	1.91E-03	5.18E-03	-3.97E-03	1.44E-02	3.22E-05	5.98E-03	4.93E-03	1.01E-03	-5.28E-03	-2.23E-03	-3.73E-03	-8.71E-03	7.89E-03	-4.08E-03	2.67E-03	1.66E-03	5.53E-03	-4.07E-03	-5.04E-03	2.90E-03	5.80E-03	9.26E-05	2.06E-03	-4.31E-04	4.78E-03	-8.68E-03	-4.02E-03	2.11E-03	-3.18E-03	-8.71E-03	-3.44E-03	2.26E-03	2.19E-03	-6.56E-03	7.68E-04	-2.99E-03	-4.59E-03	5.33E-03	2.23E-03	1.66E-04	-7.01E-04	4.06E-03
BM58.216		266.5	36.6	63.8	93.5	198.2	112.7	55.2	23.3	36.1	1.53E-02	8.87E-03	8.87E-03	1.11E-02	2.16E-02	1.27E-02	8.25E-03	1.12E-03	7.21E-03	4.66E-03	6.08E-04	1.42E-03	-4.44E-03	8.60E-04	-1.88E-03	9.24E-03	1.08E-02	-1.28E-03	8.66E-03	-2.30E-03	5.44E-03	-4.37E-03	1.58E-03	-2.91E-04	6.26E-03	3.69E-03	1.11E-03	-5.20E-03	1.43E-02	-5.87E-04	-2.45E-03	-1.30E-03	3.01E-03	-3.47E-03	-5.84E-03	8.11E-03	2.90E-03	-4.46E-03	2.05E-03	-6.45E-03	-4.53E-03	-8.31E-05	2.12E-04	-2.82E-04	1.52E-03	-6.47E-04
BM1938.10.18.3	258.1	29.9	62.1	92.3	177.2	105.0	52.4	22.8	33.1	1.74E-02	5.54E-03	3.01E-02	-7.70E-03	-4.98E-03	1.22E-03	-3.28E-04	4.08E-03	-3.63E-03	8.59E-03	-3.35E-03	5.65E-03	8.67E-03	2.22E-03	-4.52E-03	-4.11E-03	8.08E-03	2.74E-03	1.22E-02	-3.97E-03	-3.30E-03	-1.96E-03	1.34E-03	-1.36E-03	1.11E-02	-1.17E-03	1.54E-03	-5.84E-03	1.36E-02	-5.33E-03	-3.08E-03	2.67E-03	-4.48E-03	-5.83E-03	-3.21E-03	4.65E-03	8.23E-04	-3.44E-03	1.56E-03	-3.00E-03	-4.86E-03	3.59E-03	1.11E-03	7.52E-05	-2.84E-03	9.52E-04
BM1938.10.18.4	261.1	25.9	60.6	89.3	186.4	108.3	52.7	26.2	37.1	2.72E-02	1.78E-02	4.17E-02	1.77E-02	5.21E-03	3.45E-03	-1.67E-03	6.53E-03	2.00E-04	-1.03E-02	4.69E-03	-6.29E-03	9.13E-03	7.46E-03	-5.87E-03	3.79E-03	1.53E-02	1.73E-03	1.06E-02	-8.84E-04	1.28E-03	-1.04E-02	1.26E-03	-2.65E-03	8.47E-03	-2.49E-03	7.07E-03	-3.62E-03	6.87E-03	-4.96E-03	-2.78E-03	-1.81E-03	-3.45E-03	-1.44E-03	1.28E-03	1.56E-02	-4.48E-03	-1.25E-02	2.31E-03	-8.81E-03	-1.42E-03	2.39E-03	-1.06E-03	4.25E-04	-7.84E-04	-3.07E-03
BM1938.10.18.1	262.9	28.9	60.8	89.9	178.8	112.3	54.9	24.3	33.9	1.64E-02	1.13E-02	4.39E-02	1.91E-03	1.77E-02	1.92E-03	-8.72E-03	1.06E-02	-7.51E-04	1.13E-04	6.29E-03	4.39E-04	4.25E-03	-2.06E-04	-3.34E-03	-7.58E-05	1.18E-02	-6.35E-03	2.61E-04	-9.95E-03	2.90E-03	-1.96E-03	2.70E-03	1.10E-03	1.05E-02	-1.83E-03	-4.24E-04	-3.23E-03	1.21E-02	-2.53E-03	2.03E-04	9.56E-03	-9.59E-03	-8.69E-03	-7.01E-04	5.89E-03	-5.00E-03	-3.93E-03	-1.52E-03	-4.87E-03	-5.09E-03	1.09E-03	3.15E-04	-7.13E-04	-4.40E-08	1.57E-03
BM1938.10.18.15	258.3	32.6	69.7	92.1	196.4	113.6	58.3	21.6	31.8	2.72E-02	6.09E-03	2.28E-02	8.04E-03	6.74E-03	7.29E-03	-3.20E-03	7.69E-03	7.61E-03	-3.62E-03	5.90E-04	1.29E-02	5.09E-03	6.50E-03	-2.74E-03	-2.49E-03	1.33E-02	-3.05E-03	1.01E-02	-8.99E-03	-3.30E-03	-4.61E-03	-2.44E-03	8.93E-03	7.56E-03	-2.13E-03	-1.47E-03	-4.64E-03	1.26E-02	-4.88E-03	2.01E-03	5.82E-03	-7.60E-03	-7.60E-03	-4.27E-03	8.33E-03	4.53E-03	-6.90E-03	1.87E-03	-3.92E-03	1.05E-03	2.14E-03	2.82E-03	-1.17E-03	-1.78E-03	-2.42E-03
BM1938.10.18.17	252.9	28.2	59.1	88.1	172.2	108.0	52.4	23.8	33.2	1.16E-02	1.00E-02	3.35E-02	-1.31E-02	4.84E-04	-1.44E-02	-2.02E-03	5.94E-03	-1.58E-02	3.20E-03	-1.79E-03	6.71E-04	1.03E-02	-6.58E-03	-2.23E-03	-7.18E-03	8.51E-03	-1.11E-02	4.88E-03	6.87E-03	7.98E-03	-3.34E-04	-3.22E-04	2.33E-03	1.11E-02	1.12E-04	4.63E-03	-4.70E-03	5.68E-03	-5.23E-03	1.54E-03	5.48E-03	-7.93E-03	-2.41E-03	-3.23E-03	6.79E-03	1.84E-03	-2.38E-03	3.94E-03	-8.45E-03	-1.12E-02	4.18E-04	2.05E-03	-2.72E-03	-1.48E-03	1.44E-03
BM1938.10.18.5	239.2	28.0	57.7	87.3	174.3	102.4	50.4	23.5	31.7	1.39E-02	1.37E-02	6.17E-02	4.00E-03	1.01E-02	6.97E-03	-3.71E-03	5.07E-03	-3.39E-03	1.27E-03	1.81E-03	3.90E-03	1.31E-02	-5.40E-04	-4.09E-04	3.97E-03	1.05E-02	-6.46E-04	-5.23E-03	-2.16E-03	-1.24E-03	-5.23E-03	1.72E-03	-2.95E-03	1.07E-02	5.17E-04	-2.01E-03	-2.09E-03	4.05E-03	-4.60E-03	-4.09E-03	3.22E-03	-1.32E-02	-6.83E-03	-5.50E-03	6.27E-03	-3.65E-03	2.29E-03	7.25E-03	-8.34E-03	-4.67E-03	4.79E-04	-4.51E-04	-3.04E-03	-1.48E-04	3.77E-03
BM1938.10.18.12	266.7	27.9	59.5	87.6	188.1	110.4	53.9	25.5	34.6	2.22E-02	4.86E-03	1.99E-02	-9.69E-03	-2.18E-03	-4.62E-03	-6.23E-04	7.46E-03	-5.16E-03	-1.15E-03	3.98E-03	-1.18E-03	9.17E-03	-3.95E-04	-1.55E-02	8.91E-03	9.42E-03	-1.22E-03	5.77E-03	-1.94E-03	1.06E-03	6.86E-04	1.81E-03	-3.09E-03	1.30E-02	4.65E-04	5.17E-03	-2.68E-03	7.93E-03	1.24E-03	-9.67E-04	1.78E-03	-4.65E-03	-1.32E-03	1.46E-03	1.27E-02	1.12E-03	-6.33E-03	2.95E-04	-3.74E-03	-3.04E-03	3.62E-03	-1.64E-04	9.84E-04	7.34E-04	2.02E-03
BM1938.10.18.20	278.5	37.4	70.9	97.4	196.4	116.4	62.2	26.2	36.1	2.89E-02	-8.66E-03	4.84E-02	-5.74E-03	3.87E-03	5.04E-04	1.53E-02	1.68E-02	-2.56E-03	-8.24E-03	1.37E-03	5.77E-03	3.96E-03	-3.20E-03	-1.14E-02	-7.43E-03	1.34E-02	-3.42E-03	-7.30E-03	-4.94E-03	6.46E-03	3.35E-03	-6.92E-04	-9.35E-04	-1.03E-03	2.40E-03	1.91E-03	-5.40E-03	8.05E-03	-5.13E-04	3.47E-03	4.96E-03	-1.10E-02	-1.22E-03	5.90E-03	5.68E-03	-5.99E-03	5.44E-04	9.83E-04	-7.24E-03	-5.14E-03	-1.72E-03	-1.59E-03	-1.03E-03	5.66E-04	-3.83E-03
BM1938.10.18.21	279.2	30.7	72.8	97.6	199.4	113.3	56.3	25.5	36.0	1.66E-02	-6.88E-03	3.19E-02	5.05E-03	1.78E-03	-7.09E-03	-6.22E-03	5.47E-03	-6.88E-03	2.58E-03	1.67E-03	5.21E-03	5.56E-03	1.76E-03	-3.58E-03	4.09E-03	5.16E-03	-1.75E-03	2.89E-03	-4.39E-03	-1.78E-04	-2.74E-03	4.17E-03	-4.73E-03	6.54E-03	-2.95E-03	1.82E-03	-1.32E-03	1.06E-02	-9.21E-04	3.79E-03	1.46E-03	-3.92E-03	-3.39E-03	2.02E-03	-3.76E-04	-6.55E-04	-2.19E-03	4.94E-03	-6.87E-03	-1.72E-03	-1.17E-03	1.16E-03	1.10E-03	-2.31E-03	1.69E-03
BM1938.10.18.7	262.1	33.4	57.9	93.3	179.9	108.5	56.4	22.8	34.2	1.44E-02	1.21E-02	3.88E-02	5.94E-03	-1.84E-03	4.29E-03	-1.37E-02	5.57E-03	7.97E-03	1.08E-02	3.78E-03	1.73E-03	6.20E-03	-1.11E-03	-5.14E-03	3.78E-03	1.39E-02	-2.26E-03	9.85E-03	-1.87E-03	5.58E-03	4.13E-04	-7.15E-04	-3.08E-03	8.76E-03	-4.06E-05	4.22E-03	-2.99E-03	8.82E-03	-6.91E-03	1.39E-03	3.82E-03	-1.13E-03	-7.25E-03	1.29E-03	1.64E-03	2.99E-04	-1.36E-03	4.80E-03	-1.58E-03	8.13E-04	3.41E-03	7.62E-03	-2.33E-05	3.38E-03	-7.07E-04
BM1938.10.18.16	268.4	26.8	68.1	100.0	194.6	112.4	57.8	24.0	34.0	2.32E-02	2.17E-03	4.41E-02	8.75E-03	1.38E-02	-6.20E-05	1.01E-02	7.58E-03	-6.07E-03	-8.46E-03	-1.43E-03	7.97E-04	5.55E-03	-3.30E-03	-5.46E-03	5.47E-03	1.59E-02	-6.97E-03	9.07E-03	-9.53E-03	2.64E-03	-7.49E-03	1.12E-03	6.59E-03	5.05E-03	2.07E-03	-9.48E-04	-4.08E-03	1.29E-03	-8.52E-03	1.66E-03	2.44E-03	-5.28E-03	-6.17E-03	5.44E-03	7.37E-04	-4.01E-03	-7.45E-03	7.00E-03	-7.57E-03	3.38E-04	2.05E-03	1.13E-03	-5.87E-04	-2.48E-04	2.99E-04
BM1938.10.18.33	260.4	29.9	59.5	89.2	186.1	111.0	52.4	23.8	35.9	1.46E-02	-4.12E-03	2.70E-02	2.56E-02	4.40E-03	5.25E-03	2.12E-03	9.89E-03	-5.04E-04	-7.97E-03	9.47E-03	-5.14E-03	3.70E-03	7.60E-03	-4.77E-03	-2.03E-03	1.68E-02	-2.34E-03	4.78E-03	-1.28E-02	5.13E-03	-6.91E-03	-5.44E-03	1.09E-05	2.00E-03	5.77E-05	4.08E-03	-4.07E-03	8.29E-03	-3.79E-03	1.06E-03	6.64E-03	-3.50E-03	-6.71E-03	-4.32E-06	6.91E-03	2.07E-04	-2.54E-03	9.43E-03	-4.04E-03	2.43E-03	-2.33E-03	2.02E-03	3.09E-04	1.37E-03	-4.03E-03
BM1938.10.18.34	255.9	32.5	56.1	86.9	181.9	107.0	53.5	22.7	35.4	1.62E-02	-1.64E-02	1.83E-02	2.14E-02	7.46E-03	3.64E-03	1.22E-03	1.09E-02	-1.23E-02	-1.67E-03	1.24E-03	-3.87E-03	4.24E-03	4.98E-03	-9.72E-03	3.18E-03	1.09E-02	1.96E-03	-7.87E-04	-7.40E-03	5.09E-03	2.70E-03	-3.98E-04	-6.04E-04	6.10E-03	6.49E-04	1.08E-03	-4.50E-03	9.44E-03	-1.85E-03	-2.60E-03	1.01E-02	-1.70E-03	-7.09E-03	-4.08E-03	4.07E-03	1.99E-03	2.27E-03	3.14E-03	-3.18E-03	8.20E-05	6.79E-05	3.37E-03	2.07E-03	2.34E-03	-2.55E-03
BM1938.10.18.32	258.0	33.2	64.0	91.0	187.3	107.4	55.3	22.7	36.2	1.88E-02	-1.91E-02	5.43E-02	1.76E-02	1.92E-02	-9.64E-03	6.35E-03	2.06E-02	-7.17E-03	-1.28E-02	8.92E-04	-4.46E-03	1.65E-03	2.35E-03	-4.16E-03	-4.88E-04	2.08E-02	-9.81E-03	2.99E-03	-4.19E-03	4.98E-03	-4.16E-03	-7.18E-04	-2.54E-03	7.53E-03	-7.02E-03	3.07E-03	-4.97E-03	5.53E-03	-4.98E-03	-4.07E-03	8.08E-03	-5.61E-03	-6.59E-03	8.58E-04	-2.34E-03	9.39E-04	-4.81E-03	8.73E-04	-6.70E-04	-3.53E-03	6.84E-03	1.47E-03	1.72E-03	3.13E-03	2.72E-03
BM1938.10.18.37	246.0	34.6	66.3	84.9	183.9	107.9	52.8	22.1	30.7	1.46E-02	1.27E-02	1.24E-02	1.05E-02	2.08E-02	9.21E-03	-1.62E-02	3.41E-03	2.87E-03	-5.79E-03	2.38E-03	9.62E-04	-9.80E-03	6.39E-03	-3.32E-03	4.00E-03	7.28E-03	4.36E-04	2.09E-03	-7.44E-03	2.68E-03	5.45E-04	-5.22E-03	-2.78E-03	8.67E-03	5.09E-03	1.19E-03	-2.04E-04	6.92E-04	-3.91E-03	-1.22E-03	4.85E-03	-2.23E-03	-5.03E-03	-5.14E-03	1.65E-04	-1.57E-03	1.90E-03	5.53E-03	7.70E-04	-6.21E-03	3.13E-03	1.92E-03	-1.30E-03	-2.23E-03	-1.57E-03
BM1938.10.18.38	247.2	27.8	62.1	87.2	183.9	108.4	53.2	21.8	33.2	2.28E-02	-2.59E-03	5.12E-02	2.55E-02	2.06E-02	-3.57E-03	8.87E-03	1.00E-02	-3.52E-04	-5.15E-03	3.19E-03	1.32E-03	4.16E-04	-2.20E-03	-5.12E-03	5.48E-03	1.78E-02	-4.80E-04	7.29E-03	-4.03E-03	4.70E-04	-4.50E-03	-5.27E-04	-1.04E-03	4.04E-03	-9.70E-04	-1.57E-04	-3.80E-03	6.52E-03	-3.27E-03	3.16E-03	8.20E-03	-8.98E-03	-7.71E-03	-9.09E-05	5.67E-03	-2.63E-03	-1.95E-03	7.84E-03	-6.12E-03	-2.81E-03	2.65E-04	2.47E-03	-4.43E-04	5.23E-04	-3.96E-04
BM1938.10.18.41	249.1	26.0	61.6	84.1	173.7	99.5	51.5	22.2	32.7	1.44E-02	-2.52E-03	5.17E-02	1.96E-03	2.40E-02	-1.69E-03	-8.57E-03	6.73E-03	3.74E-03	-2.24E-03	3.09E-03	-5.28E-04	-1.18E-04	9.45E-03	-5.25E-03	5.06E-03	1.07E-02	1.33E-04	7.92E-03	-5.83E-03	1.81E-03	2.65E-03	-1.94E-03	-2.99E-03	1.02E-02	-3.03E-03	6.82E-03	-7.62E-03	7.73E-03	-3.76E-03	3.38E-03	-8.70E-04	-1.70E-03	-8.44E-03	-9.41E-04	4.32E-03	-2.54E-03	-6.83E-04	1.19E-02	-6.13E-03	-6.32E-03	1.32E-03	2.00E-03	1.04E-03	-4.47E-03	2.87E-03
BM1938.10.18.36	255.1	27.7	61.3	89.0	180.5	108.5	50.7	20.4	32.0	1.73E-02	-1.10E-02	5.65E-02	8.89E-03	1.39E-02	-2.45E-03	3.79E-03	1.06E-02	3.31E-03	-1.14E-02	2.58E-03	6.04E-04	1.05E-02	-4.56E-04	-3.85E-03	-3.46E-03	1.79E-02	-3.25E-03	3.50E-03	-5.11E-03	3.47E-04	-1.41E-03	7.16E-04	-5.59E-03	6.10E-03	-2.48E-03	1.79E-03	-2.94E-03	8.91E-03	-8.97E-03	7.05E-03	-3.33E-05	-9.07E-03	-6.40E-03	2.38E-03	-2.61E-03	-2.93E-03	-1.38E-03	7.37E-03	-1.44E-03	-1.37E-03	1.59E-03	4.31E-03	-6.26E-04	-3.30E-03	6.40E-04
BM1938.10.18.46	259.4	26.5	56.7	86.2	177.0	107.3	52.3	22.6	34.9	2.29E-02	-1.81E-02	5.00E-02	9.64E-03	1.58E-02	-2.47E-03	1.86E-03	7.16E-03	-8.99E-03	2.06E-03	-3.84E-03	-6.08E-04	1.37E-02	9.19E-03	-1.07E-02	6.46E-03	2.36E-02	-1.86E-03	-1.47E-03	-7.69E-03	8.02E-03	3.80E-03	-3.04E-03	-4.79E-03	5.87E-03	-5.14E-03	1.04E-03	-3.77E-03	6.10E-03	-1.37E-03	3.51E-03	8.34E-03	-4.71E-03	-9.54E-03	-4.40E-03	8.96E-03	-2.19E-03	-4.71E-03	6.95E-03	-5.13E-03	-8.73E-03	1.37E-04	2.99E-03	1.87E-04	-6.81E-04	-1.01E-03
BM1938.10.18.35	244.2	31.1	63.5	90.1	183.8	101.0	53.6	22.3	31.7	1.18E-02	5.91E-03	4.64E-02	1.26E-03	1.82E-02	2.42E-03	-7.21E-03	9.06E-03	1.51E-03	-4.40E-03	2.38E-03	-1.17E-03	1.85E-03	3.29E-03	-7.23E-03	1.12E-02	1.04E-02	-4.18E-03	6.98E-03	-4.53E-03	1.45E-03	-6.63E-03	-3.93E-03	-2.57E-03	1.32E-02	-9.00E-04	2.02E-03	-2.97E-03	-2.03E-04	-1.04E-03	3.44E-04	1.11E-03	-3.01E-03	-5.86E-03	-9.04E-03	4.96E-03	1.20E-03	-4.48E-03	1.31E-02	-5.69E-03	-7.59E-03	4.29E-03	9.65E-04	-6.49E-04	-8.05E-04	-7.47E-04
BM1938.10.18.42	252.6	31.9	62.8	87.9	184.8	106.5	52.9	22.3	33.0	2.35E-02	5.70E-03	1.85E-02	-1.04E-02	1.25E-03	6.14E-03	-5.80E-04	4.63E-03	-1.94E-03	-9.88E-03	6.28E-03	2.87E-03	6.56E-03	2.63E-03	-1.02E-02	1.67E-03	1.06E-02	-4.90E-03	5.39E-03	-1.19E-02	1.51E-03	-5.52E-03	-4.54E-03	-9.60E-04	5.72E-03	-2.05E-03	-1.61E-03	-2.81E-03	5.11E-03	-3.74E-03	-2.75E-03	5.70E-03	-2.84E-03	-1.48E-03	-1.53E-03	9.11E-03	9.03E-04	-3.29E-03	3.36E-03	-3.94E-03	2.11E-03	6.30E-03	3.01E-03	-7.14E-04	-2.31E-03	3.16E-04
BM78.202		242.2	29.8	58.8	88.9	181.4	102.0	51.3	20.6	31.4	2.11E-02	-4.56E-03	1.57E-02	8.31E-03	1.27E-02	8.23E-03	-4.67E-03	4.52E-03	-5.20E-03	9.97E-03	4.59E-03	2.54E-03	-3.94E-03	3.98E-03	-6.23E-03	2.21E-03	2.72E-03	-4.90E-03	6.38E-03	-4.73E-03	2.93E-03	-3.03E-03	1.83E-03	-2.58E-03	2.60E-03	-1.25E-03	-8.65E-04	-2.80E-03	4.61E-03	-6.79E-03	-1.71E-03	8.13E-03	-2.46E-04	-9.05E-03	-1.49E-03	-4.28E-04	-6.11E-04	-4.95E-03	2.31E-03	-3.60E-03	-5.98E-03	4.96E-03	-7.74E-04	1.68E-03	1.19E-03	4.41E-06
BM76.204		261.3	30.2	66.4	92.7	198.3	109.6	58.5	21.9	33.6	2.44E-02	-9.40E-03	4.72E-02	1.05E-02	1.19E-02	9.72E-03	7.73E-03	1.04E-04	-3.74E-04	4.17E-03	2.72E-03	-6.72E-04	-2.53E-04	-3.23E-03	-3.19E-03	1.35E-03	8.77E-03	2.06E-03	6.58E-03	-2.51E-03	-5.26E-03	-3.22E-03	2.56E-03	-3.94E-03	6.11E-03	2.55E-03	-4.47E-03	-3.77E-04	2.88E-03	-5.48E-03	5.99E-03	-6.92E-04	-4.87E-03	-3.30E-03	-4.71E-03	1.13E-02	-1.20E-03	-4.96E-03	2.76E-03	-1.22E-02	-3.59E-03	-2.76E-03	4.67E-03	3.85E-05	-1.66E-03	1.38E-03
BM5.4.3.2		263.9	31.2	68.4	94.2	190.5	115.0	56.8	24.5	37.6	2.02E-02	4.34E-03	2.54E-02	2.44E-03	1.12E-02	7.45E-03	1.50E-03	9.77E-03	2.51E-03	8.09E-03	5.95E-03	6.50E-03	2.62E-03	-8.76E-04	-5.47E-03	1.12E-03	4.33E-03	1.17E-03	8.87E-03	-1.21E-02	-5.32E-04	-9.32E-03	1.99E-03	-1.39E-03	4.35E-03	1.73E-03	3.01E-03	-5.31E-03	-3.61E-04	-3.68E-03	-2.55E-03	5.94E-04	-1.69E-03	-3.38E-03	-2.18E-04	8.95E-03	-8.09E-04	-7.54E-03	4.71E-03	-7.76E-03	-5.31E-03	8.32E-03	-3.79E-04	-7.74E-04	-2.41E-03	8.56E-04
BM76.201		271.6	34.2	67.4	95.3	206.3	115.4	56.9	21.9	33.8	2.10E-02	1.24E-03	2.65E-02	4.49E-03	2.41E-02	3.70E-03	-8.57E-04	7.01E-03	-6.88E-03	2.64E-04	3.48E-03	3.37E-03	-3.10E-03	4.13E-04	-1.69E-03	1.24E-03	-7.29E-04	-2.29E-03	9.03E-04	-8.22E-03	-5.20E-03	-5.53E-04	-2.80E-04	1.85E-03	8.55E-03	-2.75E-03	-2.46E-03	-3.25E-03	1.85E-03	-2.03E-03	-2.54E-03	2.13E-03	3.84E-03	-1.07E-03	4.79E-07	8.95E-03	-1.75E-04	-7.04E-03	2.14E-04	-9.67E-03	-2.94E-03	2.79E-05	1.54E-03	9.33E-04	-2.78E-03	1.69E-03
BM57.335		262.4	33.6	61.7	88.4	184.3	113.8	55.3	21.1	32.6	6.54E-03	4.63E-03	1.88E-02	8.72E-03	1.14E-02	9.50E-03	-4.02E-03	3.68E-03	-3.51E-03	8.72E-03	4.19E-03	6.22E-04	6.24E-03	-1.25E-03	-1.05E-02	-5.57E-03	4.52E-03	-1.80E-04	4.64E-03	-6.30E-03	2.61E-03	-4.29E-03	1.05E-03	-9.79E-04	6.51E-03	-3.57E-03	-2.20E-03	-4.01E-03	6.89E-03	-7.90E-03	1.43E-03	4.76E-03	1.84E-03	-3.33E-03	2.77E-05	9.12E-03	9.89E-04	-7.23E-03	8.33E-03	-6.15E-03	-3.57E-03	-3.57E-03	2.63E-03	8.43E-04	-1.00E-03	3.05E-03
BM3.11.7.30		271.9	31.5	73.5	99.9	186.0	110.8	54.4	24.3	37.3	2.44E-02	2.03E-03	2.13E-02	5.09E-03	1.98E-03	8.15E-03	6.34E-03	9.32E-03	1.96E-02	2.15E-03	5.49E-03	8.61E-03	1.36E-03	2.42E-03	3.75E-03	1.98E-03	2.98E-03	9.05E-04	1.21E-02	-9.62E-03	-2.30E-04	-1.04E-02	-1.51E-03	-3.36E-03	1.49E-04	2.01E-04	8.37E-04	-1.13E-03	4.97E-03	-9.02E-03	-9.15E-04	3.91E-03	7.78E-04	-2.72E-03	-2.75E-03	2.70E-03	-8.77E-05	-1.05E-02	1.17E-02	-6.90E-03	2.77E-04	1.11E-03	-3.78E-04	1.92E-03	-1.07E-03	3.32E-03
BM3.11.7.32		260.4	31.2	67.6	92.0	184.5	114.2	52.2	22.4	33.6	3.70E-02	-3.94E-03	2.32E-02	-1.67E-02	-4.79E-03	4.22E-03	1.34E-02	3.85E-03	4.09E-03	7.04E-03	7.90E-03	2.40E-03	-2.04E-04	-1.31E-03	-1.77E-03	-5.58E-04	3.82E-03	7.98E-04	9.05E-03	-4.16E-03	-3.25E-04	-8.26E-03	-4.35E-03	3.13E-03	1.43E-03	2.54E-04	2.49E-03	-3.65E-03	1.32E-02	-5.72E-03	8.16E-03	-1.34E-03	-4.43E-04	-1.34E-03	-7.15E-03	3.72E-03	3.65E-03	-7.69E-03	7.14E-04	-4.63E-03	1.83E-04	6.62E-03	4.31E-03	-5.97E-04	1.48E-03	2.72E-03
BM3.11.7.31		261.9	28.6	61.2	92.4	185.6	113.8	55.9	25.4	34.5	2.65E-02	1.47E-03	5.39E-02	-5.42E-03	1.06E-02	2.89E-03	5.76E-03	1.61E-02	3.50E-03	1.85E-02	6.14E-03	4.40E-03	7.61E-04	-3.02E-03	-2.95E-03	4.35E-03	5.71E-03	1.74E-03	4.39E-03	-1.07E-03	-8.28E-04	-8.46E-03	-1.53E-03	1.23E-04	4.44E-04	-3.00E-03	2.79E-03	-2.80E-03	1.20E-02	-4.04E-03	2.18E-03	-3.50E-04	-2.83E-03	-1.19E-03	1.64E-03	7.80E-03	-4.05E-03	-1.05E-02	6.62E-03	-1.02E-02	-2.99E-03	6.08E-03	5.50E-04	2.67E-03	-4.23E-03	2.18E-03
ZMB55292		261.8	30.2	66.7	91.8	186.1	113.6	56.5	22.7	33.2	1.37E-02	-3.54E-03	4.01E-02	-2.30E-02	1.16E-02	-1.34E-02	1.74E-03	-9.56E-03	-3.34E-03	5.02E-03	5.16E-03	6.51E-03	-3.85E-03	-7.32E-03	-4.90E-03	2.17E-03	-2.86E-03	7.80E-03	2.37E-03	-4.72E-05	-3.12E-03	-6.52E-03	2.19E-03	-4.39E-03	6.46E-03	-4.23E-03	-1.22E-03	-2.33E-03	6.64E-03	-4.87E-03	2.69E-03	6.03E-03	4.07E-04	-2.46E-03	-1.68E-03	8.21E-03	-1.61E-03	-6.69E-03	6.91E-04	-9.27E-03	-7.00E-04	6.51E-03	1.38E-03	6.84E-04	2.38E-03	-1.03E-03
ZMB55262		270.1	33.3	66.3	91.3	194.8	117.9	59.8	23.7	37.2	6.30E-03	-6.23E-03	7.94E-03	-2.02E-02	2.04E-02	-8.53E-05	-7.46E-05	6.20E-04	-3.72E-03	1.27E-02	4.91E-03	4.29E-03	-4.03E-03	-8.97E-03	5.63E-04	-2.92E-03	-2.33E-03	9.77E-04	1.37E-03	-1.06E-02	3.88E-03	-3.34E-03	1.62E-03	-3.59E-03	1.02E-03	3.03E-03	2.13E-03	-1.48E-03	1.31E-03	-1.14E-02	-3.02E-03	-1.63E-03	-7.72E-04	-5.49E-03	-3.99E-03	5.87E-03	1.14E-03	-4.90E-03	1.08E-03	-3.62E-04	-8.35E-03	6.00E-03	-1.62E-03	-8.55E-05	4.44E-03	-7.72E-04
ZMB55299		246.3	26.0	59.9	87.5	175.0	105.7	47.4	21.8	32.0	6.73E-03	-1.91E-02	2.42E-02	-6.70E-03	6.85E-03	-1.30E-04	2.54E-03	-3.11E-03	1.18E-02	6.75E-03	3.58E-03	9.40E-03	5.07E-03	-4.05E-03	-1.53E-02	9.31E-03	3.98E-03	3.77E-03	4.99E-03	-6.81E-03	2.61E-04	8.28E-03	-1.87E-03	-3.23E-03	9.12E-03	1.90E-03	5.51E-03	-5.39E-03	1.13E-02	-7.15E-03	9.24E-04	5.15E-03	-4.83E-03	-5.04E-04	-1.25E-03	3.68E-03	-2.66E-03	3.20E-03	2.60E-03	-1.30E-02	2.61E-03	4.41E-03	4.05E-03	-3.67E-04	3.50E-03	3.34E-03
ZMB55269		265.0	33.3	67.6	94.6	188.2	111.1	57.0	23.9	36.8	5.13E-03	-2.39E-02	2.35E-02	-2.37E-02	1.09E-02	-1.39E-02	-1.70E-03	-9.23E-03	-7.88E-03	2.09E-02	4.51E-03	1.92E-03	-3.28E-04	-9.64E-03	-2.29E-03	3.99E-03	1.45E-03	2.92E-04	6.05E-03	4.06E-03	1.04E-03	1.05E-03	2.77E-03	-2.71E-03	4.33E-03	1.03E-03	4.30E-04	-2.48E-03	2.65E-03	-7.04E-03	1.23E-03	-1.26E-03	-3.71E-03	-5.71E-03	7.41E-04	-3.35E-03	-1.47E-03	-1.49E-03	-1.35E-03	-3.14E-03	-7.93E-03	6.49E-03	8.17E-04	2.36E-04	3.36E-03	2.59E-03
ZMB55340		261.5	28.9	62.0	87.4	185.5	113.5	55.5	24.5	36.4	1.29E-02	-1.95E-02	2.14E-02	-4.38E-02	7.74E-03	-6.21E-03	8.17E-03	-1.64E-03	2.56E-03	2.30E-02	3.47E-03	6.37E-03	-3.51E-03	-1.64E-02	-6.16E-03	4.79E-03	7.33E-03	-1.22E-02	5.11E-03	6.16E-03	5.59E-03	4.88E-03	-1.99E-03	5.29E-03	-3.23E-03	2.11E-03	3.11E-03	-1.82E-03	3.93E-03	-1.22E-03	-5.20E-03	-1.69E-03	-6.00E-03	3.22E-03	-4.81E-03	4.64E-03	-1.99E-03	1.04E-03	-3.60E-03	-5.52E-03	-6.61E-03	1.02E-02	-1.77E-04	1.97E-04	3.50E-03	3.06E-03
ZMB55325		291.5	35.3	68.8	98.7	199.4	121.2	59.8	28.1	37.4	9.88E-03	-2.73E-02	3.93E-02	-3.55E-02	1.16E-02	-1.17E-02	-9.91E-04	7.00E-03	6.99E-03	1.05E-02	-2.72E-03	6.27E-03	-6.45E-04	-9.66E-03	-4.99E-03	-4.47E-03	3.69E-03	-3.79E-03	4.30E-03	-1.63E-03	2.75E-03	6.06E-03	4.84E-03	-3.42E-03	4.80E-03	3.49E-04	-4.37E-03	-5.67E-03	3.49E-03	-7.83E-03	1.18E-03	5.46E-04	-1.29E-03	-2.72E-03	-2.74E-03	6.55E-04	-2.01E-03	6.16E-03	-3.64E-03	-2.94E-03	-7.85E-03	5.22E-03	4.88E-04	-3.46E-04	4.84E-03	4.07E-04
ZMB55249		261.7	30.4	65.3	90.2	180.1	106.4	55.5	22.4	34.3	1.04E-02	-1.46E-02	4.68E-02	-2.47E-02	1.59E-02	3.83E-03	2.51E-03	-2.04E-03	2.47E-03	2.32E-02	-1.81E-03	-3.65E-03	-9.18E-04	-4.55E-03	-2.33E-03	2.60E-03	6.37E-03	-1.09E-02	7.42E-03	8.53E-03	-2.45E-03	-2.14E-03	1.30E-03	-2.24E-03	4.56E-03	2.49E-05	-4.75E-04	-2.97E-03	1.25E-03	-3.78E-03	3.70E-04	1.95E-03	-2.95E-03	-4.38E-03	-1.78E-03	8.35E-03	-1.18E-03	1.80E-03	1.99E-03	-2.27E-03	-1.11E-02	8.07E-03	3.74E-03	-9.62E-04	3.62E-03	3.65E-03
ZMB55296		253.7	33.7	59.7	88.3	170.5	109.1	50.0	21.9	32.1	2.27E-03	-2.06E-02	2.11E-02	-1.97E-02	1.81E-02	9.45E-03	-1.40E-03	-7.61E-03	9.71E-03	1.81E-02	7.49E-03	-6.38E-03	-2.37E-03	-9.74E-03	-2.20E-03	4.43E-03	4.94E-03	-5.92E-03	5.61E-03	-1.53E-03	8.47E-03	4.34E-03	2.30E-04	-5.35E-06	-9.66E-04	4.39E-03	-3.39E-03	1.28E-03	1.29E-02	-1.18E-03	3.49E-03	1.87E-04	2.71E-03	-1.05E-02	-2.00E-03	3.07E-03	-3.15E-03	3.07E-03	9.81E-03	-3.21E-03	1.28E-03	2.52E-03	1.95E-03	-7.79E-04	2.80E-03	3.26E-03
ZMB55263		260.2	29.0	62.2	84.5	182.4	108.5	54.3	22.4	34.4	1.15E-02	-1.59E-02	1.35E-02	-3.20E-02	6.82E-03	-1.12E-02	-2.00E-03	9.13E-03	2.98E-03	-4.30E-04	3.59E-03	7.26E-03	-9.18E-04	-7.16E-03	-7.95E-03	-4.04E-03	1.29E-04	-2.48E-03	8.46E-03	-2.14E-03	2.50E-03	-2.43E-03	-9.91E-04	5.16E-04	-3.06E-04	-3.03E-03	8.38E-03	-8.45E-03	7.02E-03	-6.13E-03	-7.07E-04	-5.83E-03	-2.16E-03	-6.25E-03	-1.06E-04	3.37E-03	4.46E-04	-4.87E-04	1.03E-03	-1.64E-03	-2.88E-03	8.10E-03	-2.83E-03	3.95E-04	4.17E-03	8.58E-04
ZMB55289		262.2	30.6	63.2	93.5	185.9	113.1	52.6	20.8	33.2	-1.15E-02	-1.71E-02	4.02E-02	-2.39E-02	2.40E-02	-1.09E-04	1.52E-03	9.58E-04	-7.85E-03	1.75E-02	-1.97E-05	-1.90E-03	5.85E-03	-1.30E-02	-6.56E-03	2.09E-04	3.45E-03	-1.03E-02	-2.43E-03	5.71E-03	-1.16E-03	-4.59E-03	-3.45E-03	1.81E-03	3.74E-03	8.37E-04	8.97E-04	-6.14E-03	9.06E-04	-1.92E-03	5.06E-03	-1.43E-04	-2.14E-03	-8.51E-03	-1.95E-03	6.93E-03	1.06E-03	-2.17E-03	-2.36E-03	-4.14E-03	-4.35E-03	2.98E-03	2.69E-03	1.34E-03	4.53E-03	-8.31E-04
MNHN1962-2855	244.9	26.8	62.7	93.4	192.5	110.5	50.3	21.5	32.4	2.94E-02	3.39E-03	3.78E-02	-1.07E-03	2.13E-02	6.01E-03	8.14E-03	1.07E-02	-2.07E-03	3.44E-03	-5.79E-04	-1.70E-03	3.98E-04	-2.16E-03	-4.50E-03	2.68E-03	8.51E-03	-2.46E-03	8.05E-03	-1.68E-03	6.04E-03	-1.03E-02	3.76E-04	2.54E-03	3.92E-03	5.84E-03	-3.04E-03	-8.28E-03	4.76E-03	-3.92E-03	-1.92E-03	-5.02E-04	-1.79E-04	-2.62E-03	8.65E-03	3.59E-03	-3.49E-03	-4.86E-03	4.71E-03	-5.19E-03	-7.02E-03	5.53E-03	2.58E-03	2.18E-03	-8.67E-04	1.76E-04
SMNS18929		270.2	27.1	60.1	93.1	193.0	111.2	57.1	23.3	36.4	1.39E-02	-9.40E-03	3.80E-02	-1.30E-02	1.71E-02	8.23E-03	9.50E-03	2.31E-02	-7.00E-03	1.60E-02	1.06E-03	1.17E-04	-9.52E-04	2.85E-03	-1.04E-02	8.76E-03	-2.55E-03	3.93E-03	-2.11E-04	1.43E-03	1.02E-03	7.82E-04	-2.42E-04	-5.56E-03	5.00E-03	2.97E-03	2.96E-03	2.53E-03	-1.74E-03	-1.36E-03	-6.87E-03	-6.74E-03	8.77E-04	5.96E-03	1.72E-03	1.32E-02	1.74E-03	-9.46E-03	3.47E-03	-1.20E-02	-5.42E-03	4.16E-04	-2.67E-03	3.53E-03	3.51E-03	-2.90E-04
SMNS31902		251.2	28.9	60.5	89.0	171.7	111.6	53.6	20.8	31.5	3.59E-03	-6.10E-03	2.05E-02	5.12E-03	1.59E-02	1.24E-03	5.51E-03	2.84E-03	-3.64E-03	1.46E-02	-2.03E-03	6.18E-03	1.55E-03	2.09E-03	-1.16E-02	-5.38E-04	8.23E-03	-7.70E-03	5.65E-03	-5.48E-03	6.33E-03	-4.64E-03	7.21E-04	2.49E-03	8.48E-03	5.06E-04	1.87E-03	-1.53E-03	7.79E-03	-3.84E-03	-4.25E-03	6.02E-03	-4.12E-03	-6.28E-03	4.21E-03	5.97E-03	1.52E-03	-5.15E-03	4.14E-03	-2.79E-03	-7.58E-03	3.60E-03	-1.22E-04	-1.22E-04	1.78E-03	-1.93E-03
SMNS18930		258.1	30.5	64.9	91.7	175.0	105.6	50.5	22.8	32.6	1.46E-02	-1.13E-03	1.91E-02	-1.77E-02	2.11E-02	5.69E-03	1.16E-02	6.07E-03	4.48E-03	5.03E-03	3.19E-03	6.39E-03	-1.11E-03	-2.08E-03	-2.33E-03	-5.07E-03	1.75E-03	-2.41E-03	6.05E-03	-9.33E-03	1.50E-02	-3.72E-03	-2.64E-03	-3.01E-03	2.36E-03	-1.12E-03	1.69E-03	-1.67E-03	2.97E-03	-7.92E-03	-2.77E-03	3.34E-03	8.59E-04	-5.04E-03	1.65E-03	4.20E-03	-3.63E-04	-2.96E-03	8.64E-03	-2.82E-03	-4.90E-03	3.05E-03	-1.55E-03	3.10E-04	2.07E-03	-2.14E-03
SMNS18932		249.5	33.4	65.8	91.6	175.4	111.5	54.9	20.3	30.3	2.88E-02	1.18E-02	4.18E-03	1.39E-02	1.69E-02	3.09E-03	4.96E-04	3.69E-04	-2.07E-03	6.61E-03	5.70E-03	4.45E-03	-2.67E-03	9.73E-03	-4.78E-03	-1.51E-03	1.06E-02	-2.32E-03	2.18E-05	4.15E-03	-9.22E-03	-4.09E-03	-4.49E-03	1.95E-04	6.76E-03	-2.35E-03	-3.22E-05	-1.71E-03	9.53E-03	-4.37E-03	-1.28E-03	8.74E-03	-6.48E-04	4.37E-03	-8.14E-04	8.31E-03	-2.42E-04	-3.98E-03	-6.04E-04	-4.54E-03	3.16E-03	5.21E-04	-6.73E-04	1.45E-03	1.55E-04	-3.96E-03
RMNH1751		264.8	33.4	71.4	104.6	205.1	117.5	51.6	21.7	32.5	2.50E-02	-2.91E-02	1.29E-02	-4.20E-02	2.20E-02	-1.08E-02	-8.25E-03	1.06E-03	9.02E-03	1.45E-02	5.98E-03	4.00E-03	-3.06E-03	-1.55E-02	-3.08E-03	-1.63E-04	2.32E-03	-5.44E-03	8.38E-03	-8.24E-03	6.43E-03	1.88E-03	5.35E-03	-5.43E-03	-1.52E-04	2.56E-03	-4.05E-03	-7.48E-04	8.10E-03	-9.70E-03	1.66E-04	1.07E-03	8.23E-03	-5.80E-03	5.55E-03	-7.05E-03	5.07E-05	5.04E-03	1.17E-03	-1.70E-03	-5.56E-03	1.26E-02	1.09E-03	-1.84E-03	2.66E-03	1.97E-03
CN904			256.9	34.1	55.3	87.9	186.6	115.4	52.8	21.2	33.3	1.02E-02	-8.75E-03	2.00E-02	-1.92E-02	9.72E-03	5.47E-03	-1.33E-02	8.60E-03	1.74E-02	1.57E-02	5.92E-03	8.73E-04	1.47E-03	-1.26E-02	-6.09E-03	-4.00E-04	-1.05E-03	2.04E-03	1.09E-02	-6.53E-05	1.05E-03	6.15E-03	4.35E-03	-4.43E-03	4.81E-03	1.03E-03	-2.11E-03	-2.59E-03	5.11E-03	-2.18E-03	1.13E-03	-2.12E-03	1.47E-03	-4.75E-03	-1.18E-03	3.37E-04	1.91E-03	-1.53E-06	-6.57E-04	-1.89E-03	-3.01E-03	3.67E-03	1.82E-03	-1.54E-03	1.93E-03	5.41E-03
BM57.2.24.1		281.3	34.7	59.1	92.5	209.1	117.0	53.6	24.1	35.7	3.14E-02	-9.71E-03	5.18E-02	-8.19E-03	1.98E-02	-3.70E-03	-8.99E-03	1.46E-02	5.44E-03	3.81E-03	3.49E-03	-6.15E-03	1.80E-03	-7.82E-03	-9.79E-03	-2.38E-03	2.73E-03	3.41E-03	7.45E-03	-1.12E-02	1.89E-03	3.10E-04	3.42E-03	2.19E-03	5.65E-03	1.82E-03	-8.13E-03	-3.41E-03	6.77E-03	3.99E-03	1.05E-02	3.22E-03	-6.59E-03	-7.46E-03	2.76E-03	2.14E-03	2.36E-03	-5.16E-03	4.41E-04	-5.30E-04	-3.20E-03	1.39E-03	3.23E-03	3.54E-03	3.48E-03	-6.82E-04
BM45.136		289.3	37.0	64.9	96.3	206.3	118.8	53.5	24.7	37.3	2.06E-02	-3.75E-03	5.41E-02	1.40E-02	1.80E-02	-7.64E-03	-4.41E-03	1.82E-02	4.64E-04	-7.81E-03	8.09E-03	-7.31E-03	5.92E-03	-5.02E-03	-9.70E-03	-1.15E-02	4.13E-03	3.06E-03	-1.12E-03	-1.21E-02	-1.54E-05	-1.24E-03	2.49E-03	-8.08E-04	1.05E-02	3.96E-03	-2.71E-03	-6.33E-03	4.10E-03	1.63E-03	7.23E-03	2.26E-04	-3.49E-03	-5.46E-03	4.99E-03	3.31E-03	3.39E-04	-5.76E-03	4.44E-03	-3.28E-03	-9.73E-04	1.79E-03	5.22E-03	3.83E-03	-2.83E-03	5.72E-03
BM31.4.13.2		270.5	34.0	61.5	92.9	199.4	115.9	50.4	22.8	34.4	3.33E-02	-2.82E-03	1.77E-02	-3.79E-03	7.52E-03	2.28E-03	-1.33E-03	1.36E-02	5.79E-03	1.59E-03	5.17E-03	-5.51E-03	-1.60E-04	2.02E-03	-4.64E-03	-2.11E-03	-3.12E-03	9.60E-04	2.56E-03	-5.02E-03	4.05E-03	-7.18E-03	-1.72E-03	1.24E-03	5.30E-03	3.37E-04	-2.36E-03	-1.48E-03	4.95E-03	-4.09E-03	7.85E-03	-6.45E-03	3.16E-03	-7.19E-03	-1.27E-03	4.73E-03	5.52E-03	-1.08E-02	3.53E-03	-2.45E-03	4.53E-04	3.02E-03	2.23E-03	-1.04E-04	-1.97E-03	9.82E-03
MNHN1962-2847	261.1	30.5	56.1	92.8	199.2	116.0	49.5	23.5	32.5	4.24E-02	-9.65E-03	3.84E-02	1.03E-02	1.66E-02	-1.29E-02	-1.16E-03	6.04E-03	2.54E-03	-1.60E-03	9.27E-04	-6.61E-04	8.34E-03	-1.40E-02	-1.00E-02	-1.21E-02	2.35E-03	7.53E-03	8.86E-03	4.80E-03	1.01E-02	4.82E-03	-1.53E-03	3.42E-03	1.11E-02	-1.74E-03	-7.17E-04	-6.53E-03	8.03E-03	-1.07E-02	5.77E-04	-2.55E-03	-9.95E-04	-6.14E-03	1.06E-02	-8.67E-03	4.39E-04	-7.55E-03	2.02E-03	9.41E-03	-2.67E-03	4.55E-04	5.35E-03	4.20E-03	2.24E-03	-2.47E-03
Panthera onca males																																																								
BM1990.542		244.0	33.4	52.6	80.4	171.7	114.1	47.3	22.1	30.3	-3.68E-02	9.57E-03	1.95E-04	-2.90E-02	2.39E-02	-8.22E-03	-5.91E-03	-8.29E-03	-2.01E-02	1.47E-02	-1.79E-02	3.84E-03	-7.98E-03	-3.12E-03	8.25E-04	1.49E-03	-6.26E-03	-1.37E-02	4.84E-03	3.55E-03	5.42E-03	8.34E-03	-3.89E-03	5.25E-04	-1.42E-03	9.44E-03	-5.48E-03	1.65E-03	-4.86E-03	-5.35E-05	-3.94E-03	-8.82E-05	-4.76E-03	5.88E-04	5.09E-03	-9.80E-03	-1.71E-03	9.35E-03	-2.98E-03	3.56E-03	-1.48E-02	2.73E-03	-4.49E-03	1.61E-04	8.95E-04	6.67E-03
BM77.857		279.4	41.0	63.6	89.4	203.8	125.4	57.9	22.1	33.7	-3.09E-02	8.40E-03	-4.75E-02	-3.29E-02	-1.67E-04	-7.17E-03	-1.49E-02	-1.65E-02	-1.56E-02	2.75E-02	3.80E-04	1.00E-02	-1.22E-02	-9.79E-03	-8.23E-03	2.72E-03	-8.60E-03	-6.27E-03	-1.81E-03	1.01E-02	-1.05E-02	-1.16E-04	-7.26E-03	8.64E-03	5.46E-04	-1.58E-03	-1.71E-03	1.02E-03	1.73E-03	1.62E-02	-5.87E-03	7.66E-04	3.28E-03	4.75E-03	6.43E-03	-8.08E-03	7.92E-04	8.32E-03	-1.30E-03	1.63E-03	-7.00E-04	1.03E-02	-5.64E-03	-5.01E-03	-4.39E-04	6.20E-03
NRM581826		246.8	35.5	60.2	89.7	175.7	117.2	48.8	18.3	28.9	-3.03E-02	8.74E-03	-5.75E-04	5.22E-03	2.49E-02	-2.28E-02	-4.17E-03	-1.30E-03	-2.39E-02	6.84E-03	-1.04E-02	4.57E-04	-6.53E-03	-1.05E-02	-6.31E-03	-3.04E-03	8.14E-03	-5.45E-03	-7.03E-03	2.89E-03	-2.88E-04	-1.24E-03	-6.06E-03	-1.10E-03	8.68E-03	-5.00E-04	-1.96E-03	-4.90E-04	3.47E-03	5.64E-03	2.25E-04	1.44E-03	-1.58E-03	2.62E-03	1.18E-02	2.49E-04	-2.70E-03	4.94E-03	-3.60E-03	-6.60E-03	-8.55E-03	6.15E-03	5.15E-03	2.59E-03	2.11E-03	2.31E-03
BM1935.3.6.2	232.5	29.7	50.9	78.7	170.2	105.5	50.1	17.8	28.1	-1.56E-02	-4.15E-03	-3.97E-02	-5.00E-02	-7.58E-03	6.99E-03	4.92E-05	-1.95E-02	-1.42E-02	1.60E-02	-6.88E-03	-1.40E-03	-4.81E-03	-5.53E-03	-1.03E-03	5.43E-03	-2.00E-03	-9.02E-03	-1.03E-02	5.27E-03	3.04E-03	9.03E-03	-3.21E-03	3.78E-03	3.44E-03	3.91E-04	5.88E-04	3.91E-03	-2.80E-03	-3.85E-04	-4.09E-03	4.65E-04	-2.15E-03	-2.11E-03	-2.99E-03	-2.01E-03	5.07E-03	1.23E-03	4.69E-03	-4.53E-04	-7.61E-03	3.51E-03	-1.79E-03	-3.98E-04	7.51E-04	3.18E-03
BM1874.4.8.2	217.6	27.9	47.9	75.6	156.1	100.0	47.3	17.1	27.3	-4.16E-02	1.22E-02	-4.33E-02	-2.37E-02	1.11E-02	-8.67E-03	-1.13E-02	-2.86E-02	-2.85E-03	1.04E-02	-1.14E-02	-1.83E-03	-1.30E-02	5.07E-03	1.22E-02	2.82E-03	-9.58E-03	-2.12E-03	1.02E-02	7.42E-03	5.29E-03	5.30E-03	4.98E-03	-3.68E-03	-1.62E-03	4.42E-04	-8.31E-03	1.11E-02	-6.76E-03	2.55E-04	7.64E-04	1.76E-03	-2.00E-03	-4.11E-03	-4.57E-03	-3.09E-03	3.89E-03	5.73E-03	8.62E-03	2.18E-03	-1.34E-02	6.25E-03	-2.16E-03	1.40E-03	1.71E-03	2.63E-03
BM87.236		245.1	33.7	51.3	79.5	166.4	113.6	49.1	19.2	28.2	-3.68E-02	8.68E-03	-5.98E-02	-3.55E-02	8.05E-03	-1.42E-02	-7.82E-03	-1.90E-02	-1.15E-02	2.26E-02	-8.61E-03	6.47E-03	-1.15E-02	-1.04E-02	5.40E-03	-4.86E-04	-7.76E-03	-4.84E-03	5.64E-03	3.48E-03	1.02E-02	1.17E-02	-5.54E-03	7.28E-03	1.94E-03	8.03E-03	-1.91E-03	4.43E-03	-3.72E-03	1.12E-03	-3.29E-03	2.08E-03	2.54E-03	4.19E-04	2.16E-03	-1.15E-02	-1.34E-03	1.11E-02	-5.65E-03	4.28E-03	-1.62E-02	5.44E-03	-6.01E-04	-8.55E-04	1.47E-03	3.34E-03
CNL40			245.0	33.7	51.3	79.5	166.4	113.6	49.1	19.2	28.2	-3.83E-02	1.61E-02	-4.30E-02	-1.14E-02	-9.66E-04	-5.17E-04	-1.58E-02	-2.22E-02	-4.01E-03	1.34E-02	-9.08E-03	8.69E-03	-4.63E-03	2.28E-03	-1.36E-02	1.08E-02	-2.86E-03	-6.99E-04	-2.99E-03	2.38E-03	1.14E-03	2.09E-03	-4.67E-03	3.96E-03	6.64E-03	8.85E-05	-6.53E-03	3.34E-03	1.72E-02	7.19E-03	2.07E-04	1.56E-03	4.44E-03	3.90E-05	-1.10E-02	-7.94E-03	6.39E-03	4.07E-03	-1.28E-02	-4.15E-03	6.41E-03	4.10E-03	2.03E-03	-1.37E-04	-2.87E-04	-1.22E-03
CN4348		230.0	26.9	50.9	84.9	176.3	109.1	46.1	17.2	28.1	-4.47E-02	-1.10E-02	-4.49E-02	-3.14E-02	-1.18E-02	2.15E-03	-1.32E-02	-1.76E-02	-5.55E-03	1.69E-02	-3.15E-03	2.93E-03	-5.78E-03	-9.22E-03	5.91E-03	1.33E-02	-1.08E-02	-2.35E-03	9.33E-04	-1.57E-04	2.09E-03	1.17E-02	-6.66E-03	4.97E-03	1.22E-04	8.14E-03	1.10E-03	4.61E-03	-3.03E-03	-5.21E-04	-4.71E-03	6.41E-04	-2.77E-04	-4.24E-04	-7.06E-03	-1.00E-02	2.54E-03	1.01E-02	-1.54E-03	3.91E-03	-4.88E-03	3.81E-03	-1.36E-03	-2.27E-03	-2.39E-04	-2.00E-03
CN3520		212.2	29.1	47.7	81.4	154.1	93.9	48.5	17.8	26.0	-1.22E-02	1.32E-02	-5.30E-02	-8.97E-03	-7.42E-03	1.41E-03	-1.68E-02	-1.75E-02	-1.04E-02	1.16E-02	-3.83E-03	7.28E-03	-1.02E-02	1.74E-04	-1.03E-02	5.31E-03	-6.94E-03	-8.31E-03	5.98E-03	-6.18E-03	-1.37E-02	-1.66E-05	-5.83E-03	1.90E-03	2.51E-03	2.95E-03	-1.22E-03	4.13E-03	4.97E-03	2.44E-03	2.27E-03	1.96E-03	4.11E-03	-1.87E-03	4.40E-04	-1.14E-02	1.77E-03	2.11E-03	-5.50E-03	4.20E-03	6.48E-03	4.19E-03	-1.75E-03	-1.60E-03	-4.99E-03	1.40E-03
CN843			262.5	42.0	58.1	87.7	189.5	126.1	57.5	20.1	29.5	-8.90E-03	6.75E-03	-3.80E-02	-9.43E-03	3.05E-03	-1.45E-02	-9.26E-03	-9.90E-03	-9.82E-03	-1.74E-04	-1.33E-02	-2.32E-03	-1.62E-02	-4.25E-03	-3.88E-03	-2.75E-04	-1.61E-02	3.84E-04	-6.94E-03	-5.92E-03	-7.99E-03	-1.40E-02	-1.11E-03	-1.71E-03	7.51E-03	2.60E-03	3.44E-03	4.28E-03	-4.04E-03	-1.64E-03	2.25E-03	-8.16E-03	-1.04E-03	6.21E-03	5.55E-03	-1.67E-02	1.79E-03	4.13E-03	-1.03E-02	-2.11E-04	4.71E-03	6.97E-03	9.76E-04	1.11E-03	-1.94E-05	2.32E-04
CN1352		276.9	44.3	66.3	95.8	207.9	127.1	52.6	21.5	32.1	-3.98E-02	-4.32E-03	-1.73E-02	-2.08E-02	1.35E-02	-4.78E-03	-1.94E-02	-7.46E-03	-1.00E-02	2.66E-02	-6.02E-03	4.71E-03	-7.78E-03	-5.42E-03	7.76E-03	4.22E-03	-3.36E-03	-9.98E-03	-3.05E-03	-2.73E-04	5.23E-03	4.52E-03	-4.69E-03	-4.22E-04	5.99E-03	-5.33E-03	1.80E-03	-1.31E-03	3.40E-03	-1.82E-03	6.23E-03	-2.03E-03	-4.99E-03	-3.64E-04	-3.50E-03	-7.66E-03	6.28E-03	5.68E-03	4.86E-04	-4.10E-03	-5.95E-03	4.31E-03	3.35E-03	1.30E-03	-2.43E-03	3.67E-03
CN5660		240.1	34.0	57.7	79.9	182.1	117.0	51.8	20.0	28.9	-4.14E-02	1.71E-02	-3.84E-02	1.26E-02	1.47E-02	2.52E-03	-3.13E-02	-1.74E-02	-2.00E-03	4.42E-03	2.74E-03	-8.90E-04	-1.31E-02	2.57E-03	7.53E-03	7.17E-03	-9.79E-04	-5.93E-03	2.10E-03	-1.02E-02	9.86E-03	4.87E-03	-2.85E-03	1.44E-03	-4.66E-03	-6.28E-04	-2.04E-03	1.82E-03	4.11E-04	4.43E-03	5.56E-03	4.31E-03	1.18E-03	-1.63E-03	1.49E-03	-1.37E-02	-4.64E-03	8.84E-03	1.03E-03	3.32E-03	-1.13E-02	4.19E-03	-3.97E-03	-5.75E-03	-3.76E-03	-4.93E-03
CN6221		242.1	38.9	57.6	82.7	186.0	116.3	51.2	20.8	27.0	-4.08E-02	-5.88E-03	-4.24E-02	2.78E-02	-4.39E-03	2.86E-03	-2.58E-02	-1.29E-02	-1.30E-02	1.87E-02	3.57E-03	9.45E-03	-1.09E-02	5.02E-03	-9.36E-04	3.88E-03	-4.66E-03	-6.78E-04	9.26E-04	-9.99E-03	-7.75E-03	-2.27E-03	-4.73E-03	4.17E-04	-1.10E-03	-2.80E-03	4.06E-04	1.05E-03	3.20E-03	2.80E-03	5.62E-03	4.47E-03	1.57E-03	1.61E-03	-6.61E-03	1.16E-04	2.19E-03	6.88E-03	-5.50E-04	1.75E-03	-1.54E-03	5.01E-03	-1.34E-04	-1.45E-03	-2.80E-03	-3.19E-03
RMNH848		256.5	42.6	52.7	83.7	192.1	121.4	50.1	20.6	30.6	-2.01E-02	3.00E-03	-2.54E-02	-4.35E-02	4.21E-03	8.13E-03	-6.17E-03	8.60E-05	-9.13E-03	2.13E-02	-1.11E-02	3.83E-03	-1.23E-02	-7.52E-03	1.91E-03	-6.89E-03	-9.53E-03	-2.15E-03	3.46E-03	-2.01E-03	3.06E-03	1.16E-04	-7.67E-03	8.47E-03	-1.16E-03	3.86E-03	-3.57E-03	8.79E-03	2.45E-03	6.64E-04	-3.14E-04	3.07E-03	-1.38E-03	2.98E-03	1.40E-04	-1.16E-02	-3.72E-04	-5.84E-05	-2.30E-03	3.20E-03	-5.42E-03	1.35E-04	7.54E-04	1.97E-03	-3.63E-03	7.57E-05
ZMB29656		219.2	32.0	49.9	79.9	158.7	105.1	42.5	18.4	26.4	-1.55E-02	1.23E-02	-4.27E-02	5.74E-03	-1.69E-02	-7.14E-03	-9.77E-03	-1.29E-02	-1.39E-02	9.91E-03	2.07E-04	6.88E-03	-1.08E-02	2.35E-03	-1.09E-02	-3.44E-03	7.29E-03	-3.55E-03	7.75E-03	-6.18E-03	-2.37E-03	6.57E-03	-3.76E-03	-4.35E-03	6.24E-03	8.97E-03	7.70E-04	6.97E-03	9.06E-03	6.94E-04	-4.81E-03	-6.16E-03	-1.43E-04	1.41E-03	2.36E-03	-6.81E-03	-2.88E-04	6.08E-03	-2.78E-03	-3.39E-03	3.27E-03	6.21E-03	-2.83E-03	-2.62E-03	-4.48E-03	-1.67E-03
ZMB56270		267.6	35.8	55.6	84.2	202.6	126.6	54.4	19.0	29.1	-1.73E-02	2.19E-02	-2.32E-02	4.91E-04	1.76E-02	-4.13E-03	-1.04E-02	-1.43E-02	-2.48E-02	-8.34E-03	-1.03E-02	8.19E-03	-1.27E-02	7.07E-03	2.99E-05	-3.27E-03	1.01E-03	-7.48E-03	-5.53E-03	1.06E-03	-2.48E-03	-1.16E-04	-6.49E-03	3.83E-03	-2.49E-03	7.48E-03	-1.94E-03	-2.04E-03	-7.04E-04	2.28E-03	1.03E-02	-2.68E-03	-5.11E-03	2.34E-03	3.97E-03	-7.63E-03	4.33E-04	5.11E-03	-6.56E-05	-8.73E-03	-2.11E-03	-5.78E-04	-9.21E-04	-8.23E-04	-2.65E-03	7.48E-04
ZMB56271		221.3	25.6	45.3	76.0	166.1	98.1	44.4	19.0	28.0	-2.65E-02	2.96E-02	-1.65E-02	-1.79E-03	1.07E-02	-5.78E-03	-3.46E-03	-1.15E-02	-5.63E-03	2.14E-03	-1.06E-02	5.15E-03	-1.19E-02	3.55E-03	1.79E-03	1.31E-02	-6.06E-04	-2.46E-03	2.71E-03	-6.88E-04	-1.19E-03	-1.14E-03	-6.39E-03	3.69E-03	3.13E-04	5.13E-03	1.10E-03	-5.25E-03	-5.64E-03	1.55E-03	4.95E-05	2.93E-03	-5.80E-03	-2.62E-03	-4.43E-03	-2.07E-04	-2.11E-04	4.23E-03	6.80E-03	1.37E-03	-6.98E-03	5.35E-03	-1.83E-03	-1.37E-03	-3.16E-04	2.42E-04
ZMB56269		237.5	29.0	50.5	83.2	169.3	113.1	49.2	18.2	28.6	-2.82E-02	1.32E-02	-1.12E-02	-2.94E-02	3.63E-03	-3.14E-03	1.88E-03	-5.56E-03	-2.85E-02	1.15E-02	-2.11E-02	4.57E-03	-2.04E-03	1.61E-03	6.63E-03	3.58E-03	-2.53E-03	-4.99E-03	9.10E-03	2.99E-03	1.90E-02	3.88E-03	-2.63E-03	2.16E-03	2.21E-03	3.76E-04	1.17E-03	-1.28E-03	-7.71E-03	-3.67E-03	-3.62E-03	1.74E-03	3.98E-03	3.36E-03	8.42E-03	2.35E-04	-1.32E-04	-4.91E-04	6.58E-03	4.02E-03	-2.49E-02	2.05E-03	4.28E-03	7.04E-05	-3.96E-04	7.82E-04
ZMB35581		227.1	31.8	48.4	78.1	162.8	103.1	51.0	18.1	27.8	-2.82E-02	4.62E-03	-3.17E-02	-1.96E-02	1.44E-03	-3.24E-03	-1.64E-02	-9.06E-03	-1.08E-02	2.23E-02	-2.40E-03	2.40E-03	-9.74E-03	-3.66E-03	1.01E-02	5.42E-03	-7.14E-03	-3.96E-03	-9.91E-04	2.86E-03	3.76E-03	3.84E-03	-1.83E-03	-2.29E-03	3.51E-04	7.09E-03	-1.32E-03	9.15E-03	-7.77E-03	4.68E-03	-1.51E-03	-1.56E-04	3.39E-03	-3.09E-04	-7.58E-03	-6.48E-03	4.80E-03	7.01E-03	-5.64E-04	4.11E-03	-1.74E-02	4.70E-03	-5.87E-04	-1.51E-03	1.19E-03	-4.11E-03
ZMB1208		218.3	32.2	49.0	79.3	166.7	104.4	45.6	19.1	28.5	-4.06E-02	1.42E-02	-2.62E-02	7.95E-03	3.75E-03	9.28E-03	-2.62E-02	-1.17E-02	-2.66E-03	1.65E-02	3.39E-04	2.01E-03	-1.13E-02	-6.33E-04	-3.80E-03	7.31E-03	-1.56E-04	-4.69E-03	-1.60E-04	4.46E-04	-1.05E-03	1.78E-03	-2.83E-03	5.55E-03	1.92E-03	3.95E-03	4.23E-04	3.58E-03	1.82E-03	7.41E-03	-4.40E-04	-3.02E-03	-3.05E-03	-5.36E-06	-1.81E-03	-2.75E-03	-1.14E-03	1.69E-03	-2.14E-03	8.00E-04	-2.90E-03	8.73E-03	-4.67E-03	1.22E-03	-1.74E-03	-8.84E-04
ZMB72934		220.2	29.6	48.8	77.1	152.2	95.6	42.5	18.4	27.8	-5.04E-02	1.44E-02	7.86E-04	1.27E-03	6.70E-03	4.99E-03	-3.10E-03	-1.23E-02	-5.36E-03	5.66E-03	-4.14E-03	1.23E-02	-4.08E-03	-1.99E-03	3.81E-03	3.29E-03	-7.36E-03	3.46E-03	1.82E-03	1.98E-03	8.68E-04	1.23E-02	-2.83E-03	2.93E-03	-2.24E-03	1.88E-03	-7.47E-04	-4.63E-03	-3.42E-03	-2.32E-04	1.64E-03	1.01E-03	-2.43E-03	2.49E-03	1.67E-03	-5.48E-03	-2.42E-03	1.11E-02	-8.59E-04	6.91E-03	-1.12E-02	2.94E-03	5.95E-04	-3.38E-03	-4.29E-04	-4.20E-03
ZMB56263		248.3	36.5	50.4	78.7	171.5	109.8	50.5	20.8	28.8	-3.52E-02	-1.02E-03	-3.41E-02	1.97E-03	-2.26E-03	-3.44E-03	-8.07E-03	-1.56E-02	-1.66E-02	6.45E-03	-9.72E-03	1.08E-02	-7.96E-03	-8.38E-04	1.49E-03	-4.73E-03	-1.01E-02	-9.39E-03	-1.27E-03	-6.67E-06	-1.39E-02	5.63E-03	-1.03E-02	5.38E-03	2.42E-04	3.16E-03	4.40E-03	-4.03E-03	-3.47E-03	-4.27E-03	2.95E-03	1.42E-03	8.32E-03	-1.11E-03	-6.47E-03	-1.68E-02	1.80E-03	1.04E-02	-7.43E-03	4.77E-03	1.23E-04	3.05E-03	-8.87E-04	-1.69E-03	-2.97E-03	9.21E-04
ZMB47996		233.0	34.4	47.5	76.8	174.6	106.9	48.5	20.2	29.8	-4.62E-02	2.43E-02	-3.50E-02	-7.51E-03	1.10E-02	-8.05E-03	-2.79E-02	-1.49E-02	-1.19E-03	9.37E-03	-4.03E-04	5.24E-03	-1.26E-02	-4.81E-03	-4.80E-03	-5.12E-03	-6.20E-03	-5.83E-03	-4.78E-03	6.24E-03	-1.09E-02	-1.28E-03	-5.03E-03	7.87E-03	7.30E-04	3.62E-03	3.33E-03	-6.05E-03	7.98E-03	6.21E-03	-3.53E-03	2.74E-03	3.79E-03	-3.48E-03	2.01E-03	-8.33E-03	2.62E-03	7.93E-03	-4.85E-03	5.49E-03	2.83E-03	9.20E-03	-6.92E-03	-5.52E-04	9.95E-05	6.29E-03
ZMB56267		221.6	30.6	47.6	75.1	157.0	106.7	50.1	17.3	25.3	-4.46E-02	2.24E-02	-1.16E-02	-2.74E-02	1.44E-02	8.33E-03	1.96E-03	-2.51E-02	-1.60E-02	1.30E-02	-1.08E-02	-1.46E-03	-6.94E-03	8.01E-04	-8.77E-03	8.24E-03	-7.39E-03	2.70E-03	-3.40E-03	1.07E-02	-4.32E-05	1.40E-02	-7.01E-03	7.39E-03	2.31E-03	2.82E-03	1.80E-03	-2.53E-03	4.66E-03	8.21E-03	5.43E-03	-3.01E-03	-2.16E-03	-1.48E-03	7.41E-03	-2.38E-03	-3.42E-03	1.99E-03	5.51E-03	-1.67E-03	-9.61E-03	2.16E-05	4.49E-03	-1.72E-04	-9.89E-04	-3.41E-03
ZMB56264		228.8	36.0	51.5	79.3	168.0	109.9	48.3	18.8	27.5	-2.29E-02	1.97E-02	-2.51E-02	-4.47E-03	4.38E-03	-9.81E-03	-1.18E-02	-1.56E-02	-3.68E-03	2.10E-03	5.30E-03	7.71E-03	-1.13E-02	3.52E-04	-4.71E-03	-8.12E-03	3.68E-03	-2.23E-03	-2.57E-03	-2.10E-03	3.20E-03	6.96E-03	-7.37E-03	4.80E-03	5.15E-03	-4.74E-03	6.00E-03	2.14E-03	1.59E-02	7.39E-03	1.77E-03	1.29E-03	3.72E-04	7.40E-05	6.30E-03	-6.91E-03	2.19E-03	-3.20E-03	-2.84E-03	2.42E-03	2.28E-03	4.45E-03	-8.25E-04	2.58E-04	-1.94E-03	4.19E-03
ZMB14374		232.4	31.4	47.8	75.5	166.1	107.8	47.7	19.3	28.7	-2.44E-02	6.78E-03	-2.03E-02	-2.71E-03	5.52E-03	1.86E-03	-8.12E-03	-1.48E-02	-3.58E-03	1.44E-02	1.48E-03	9.73E-03	4.49E-04	-6.94E-03	-1.58E-02	2.03E-03	1.78E-03	1.35E-03	-2.67E-03	-8.31E-06	-2.38E-03	-1.19E-03	-3.74E-03	1.85E-03	8.13E-03	2.06E-03	9.09E-03	-2.41E-03	1.66E-02	-1.07E-04	-1.75E-03	-1.75E-03	-6.47E-04	-2.53E-03	5.91E-04	-5.17E-03	2.32E-03	3.39E-03	-3.02E-03	5.50E-03	-5.88E-04	9.29E-03	-3.24E-03	-6.39E-04	2.90E-04	3.37E-04
ZMB no number	232.6	27.4	41.8	72.2	162.0	104.8	47.1	20.1	27.7	-2.59E-02	-5.62E-03	7.99E-03	-1.58E-02	8.64E-03	6.80E-04	8.82E-03	3.97E-03	6.23E-03	6.56E-03	1.06E-03	5.90E-03	-5.74E-03	3.15E-03	-1.91E-03	2.54E-03	-4.53E-03	3.65E-03	6.46E-03	-5.07E-03	-5.18E-04	5.04E-03	-5.05E-03	6.08E-03	3.69E-03	2.22E-03	-1.31E-03	5.38E-04	1.22E-02	9.09E-04	-3.54E-04	7.28E-03	1.20E-03	-3.71E-03	-1.29E-03	4.85E-03	-6.91E-03	3.01E-03	5.23E-03	1.09E-03	-5.07E-03	3.36E-03	4.66E-04	-3.34E-04	1.17E-03	-2.16E-03
MNHN1981-1246	239.7	40.7	54.3	80.7	171.1	112.9	50.8	18.4	29.5	-3.28E-02	1.80E-02	-1.92E-02	6.85E-03	-1.13E-04	5.22E-03	-7.53E-03	-5.87E-03	-1.31E-02	-2.57E-03	-4.60E-03	9.93E-03	-8.13E-03	5.53E-03	-7.16E-03	-6.20E-03	-2.19E-03	6.39E-03	-2.39E-03	-4.95E-03	-8.59E-03	-2.54E-03	-9.32E-03	2.70E-03	2.23E-03	6.44E-03	4.53E-04	5.42E-03	5.23E-03	4.40E-03	-4.60E-03	9.39E-04	8.21E-04	4.03E-04	1.02E-02	-8.50E-03	-1.20E-03	4.30E-03	-4.29E-03	5.27E-03	6.66E-03	-3.79E-03	-3.39E-03	1.61E-03	-7.60E-04	3.94E-03
SMNS5762		219.0	30.0	44.1	81.0	157.4	106.6	46.6	19.0	28.3	-3.75E-02	2.30E-02	-2.24E-02	-1.61E-02	6.45E-03	8.21E-04	5.18E-03	-1.89E-02	-3.08E-02	1.16E-02	-1.23E-03	7.06E-03	-1.23E-02	-7.47E-03	3.89E-03	4.21E-03	-5.14E-03	-4.14E-03	4.65E-03	-8.31E-04	3.81E-03	9.48E-03	-2.78E-04	2.02E-03	-9.36E-04	9.33E-04	-5.37E-03	-1.07E-03	-1.28E-03	6.01E-03	1.90E-03	5.04E-04	2.10E-03	-4.34E-03	9.08E-03	5.08E-03	-1.09E-03	3.17E-03	3.75E-03	-3.85E-03	-6.64E-03	1.47E-03	-4.70E-04	-1.05E-03	9.63E-04	4.34E-03
SMNS18944		238.2	36.7	54.0	85.3	169.9	111.9	45.7	18.9	28.1	-2.46E-02	1.82E-02	-3.78E-02	1.84E-03	-1.58E-03	1.23E-03	-1.03E-02	-1.54E-02	-1.78E-02	5.12E-03	-6.10E-03	1.64E-02	-8.22E-03	5.58E-04	1.02E-03	-8.26E-03	-1.47E-02	-9.16E-04	-1.75E-03	-2.85E-03	-1.33E-02	-2.50E-04	-9.26E-03	1.13E-02	3.78E-03	5.10E-03	-5.05E-04	-1.84E-03	-5.41E-04	4.08E-03	-4.58E-03	1.63E-03	3.18E-03	4.25E-03	4.50E-03	-1.38E-02	1.60E-03	5.36E-03	-8.68E-03	4.19E-03	4.10E-03	1.39E-03	-2.53E-03	-1.83E-03	-3.08E-03	1.33E-03
SMF6754		232.7	35.2	46.0	81.6	165.8	107.0	47.7	17.8	24.6	-3.72E-02	4.81E-03	-4.42E-02	7.08E-03	5.21E-03	-6.54E-03	-5.28E-03	-2.16E-02	-8.02E-03	3.41E-03	-3.96E-03	1.17E-02	-6.60E-03	8.21E-04	-9.36E-04	-5.37E-03	-5.83E-03	-4.38E-03	-2.49E-03	4.65E-03	-4.65E-03	-5.36E-03	-6.17E-03	3.11E-03	2.16E-03	1.31E-03	1.66E-03	-3.12E-03	6.17E-03	4.11E-03	2.99E-03	4.10E-03	-1.06E-03	2.23E-03	-1.74E-03	-4.04E-03	-1.66E-03	8.07E-03	-3.35E-03	1.34E-03	2.18E-03	2.16E-03	-4.49E-04	-1.94E-03	-4.64E-03	9.69E-04
SMF17935		236.8	33.1	49.4	81.7	171.4	108.7	51.2	17.1	25.3	-2.06E-02	-1.15E-03	-4.28E-02	-3.53E-02	3.56E-03	-3.57E-03	-1.19E-02	-4.78E-03	-7.35E-03	5.33E-03	-1.10E-02	1.00E-02	-9.78E-03	-2.68E-03	3.95E-03	-5.00E-03	-1.04E-02	-3.14E-03	1.24E-04	-4.01E-04	4.99E-04	-3.55E-03	-8.12E-03	2.62E-03	-2.91E-04	5.38E-03	2.33E-03	6.78E-03	6.99E-03	9.35E-03	-3.49E-03	2.66E-03	5.62E-03	-5.40E-03	-1.04E-04	-9.37E-03	-2.35E-04	8.44E-03	-4.57E-03	6.59E-03	-3.40E-03	2.90E-03	9.78E-04	-2.91E-03	-3.10E-03	2.94E-03
SMF16207		241.7	37.1	54.8	84.7	187.0	112.7	50.1	20.6	29.5	-3.42E-02	1.97E-03	-2.67E-02	-1.11E-02	1.23E-02	-3.76E-03	-1.52E-02	-7.28E-03	-2.83E-03	9.73E-03	-8.83E-03	-6.56E-05	-5.81E-03	-5.14E-03	-3.15E-03	-1.38E-03	-6.75E-03	-1.73E-03	1.49E-02	2.65E-03	1.84E-02	4.35E-03	-8.77E-04	1.48E-03	-1.82E-03	1.30E-04	1.89E-03	3.92E-03	2.28E-03	4.81E-03	2.23E-03	-5.84E-03	2.22E-03	3.27E-03	6.62E-03	-7.27E-03	3.24E-03	-3.59E-04	3.60E-03	2.78E-03	-2.06E-02	2.29E-03	-4.03E-03	8.33E-03	-3.48E-03	3.70E-03
SMF24514		249.5	34.3	52.7	78.3	192.5	118.2	50.2	17.6	26.1	-2.86E-02	-1.62E-02	-4.50E-02	-1.41E-02	6.30E-03	3.77E-04	-2.53E-02	-8.31E-03	4.53E-03	-2.28E-03	-7.78E-03	-1.61E-03	-7.11E-03	-6.83E-03	-3.79E-03	-7.06E-03	-1.14E-02	5.42E-03	6.35E-04	-2.79E-03	-6.96E-03	5.61E-03	-1.04E-02	7.91E-03	6.80E-04	4.18E-04	-3.17E-04	3.34E-03	1.65E-02	-8.87E-05	-1.42E-03	4.94E-04	4.10E-03	-4.01E-04	-9.62E-04	-2.65E-02	1.94E-03	7.36E-03	-1.43E-02	1.39E-03	9.20E-03	-2.83E-03	-4.20E-04	3.57E-03	-3.15E-03	2.36E-03
Cn5664		231.4	33.8	48.9	81.4	161.6	108.4	47.8	18.8	25.6	-3.22E-02	2.02E-02	-4.80E-02	-1.06E-02	-7.39E-03	7.10E-03	-3.43E-03	-3.12E-02	-4.60E-04	-4.53E-03	-8.73E-05	8.13E-03	-9.52E-03	1.18E-02	1.08E-03	3.27E-03	-7.91E-03	-6.27E-03	7.40E-03	-4.65E-03	1.11E-02	1.18E-02	-3.85E-03	-4.21E-03	-4.23E-05	5.94E-03	1.21E-03	3.53E-03	-7.21E-03	7.04E-03	3.32E-03	-6.71E-04	2.93E-03	4.87E-03	-1.54E-03	-3.72E-03	3.79E-03	1.06E-02	-4.55E-03	4.15E-03	-7.74E-03	5.78E-05	-1.79E-03	-7.58E-04	-2.55E-03	5.53E-03
RMNH20671		227.9	33.7	59.3	79.9	161.9	101.3	44.6	19.5	28.0	-3.49E-02	1.48E-02	-3.91E-02	4.06E-03	9.47E-04	-5.77E-03	-1.39E-02	-1.36E-02	-1.30E-04	7.43E-03	2.99E-03	2.45E-04	-9.43E-03	1.82E-03	-7.49E-04	-1.04E-02	-5.44E-03	6.25E-03	4.80E-03	-7.09E-03	-3.41E-03	-3.97E-03	-7.37E-03	9.33E-04	2.47E-03	6.14E-03	4.28E-04	5.88E-03	3.46E-03	2.21E-03	4.25E-03	1.16E-03	7.14E-04	5.33E-03	-3.75E-03	5.22E-03	3.84E-03	3.29E-03	-2.20E-03	3.30E-03	4.70E-03	8.11E-03	-3.22E-03	-1.49E-03	-2.32E-03	5.50E-03
RMNH2066g		206.1	26.9	47.8	76.6	156.8	97.7	44.1	17.8	26.1	-2.66E-02	7.78E-03	-2.34E-02	4.02E-04	1.22E-02	-1.13E-02	-4.61E-03	-1.94E-02	-2.18E-02	9.14E-04	-1.84E-03	-2.37E-04	-1.24E-02	6.82E-04	-8.52E-03	2.32E-03	-1.37E-03	-6.96E-03	9.89E-04	1.90E-04	2.10E-03	7.70E-03	-3.93E-03	4.39E-04	-3.46E-03	5.79E-03	4.75E-03	5.22E-03	6.68E-04	4.96E-04	3.75E-03	3.12E-03	-2.82E-03	3.68E-03	-4.09E-04	-3.83E-03	-2.55E-03	5.93E-03	5.16E-03	2.25E-03	-1.29E-02	1.35E-03	-3.13E-03	-1.91E-03	-3.60E-03	3.44E-03
RMNH20666		215.7	32.9	51.7	79.2	156.9	101.8	44.8	17.7	24.8	-4.55E-02	2.33E-02	-3.29E-02	-3.61E-02	4.95E-03	-2.79E-03	-3.54E-04	-1.95E-02	-1.54E-02	7.31E-03	-1.18E-02	6.32E-03	-3.18E-03	-1.09E-02	-3.62E-03	4.00E-03	9.71E-04	-7.64E-03	1.70E-03	-1.67E-04	1.95E-03	1.65E-02	-3.43E-03	6.60E-04	1.98E-03	4.50E-03	4.08E-03	-2.46E-04	8.37E-04	5.92E-03	-1.26E-03	-3.73E-03	-1.38E-03	-4.59E-04	4.61E-03	-1.03E-02	1.81E-03	1.21E-02	-1.95E-03	5.53E-03	-9.95E-03	7.73E-04	-5.06E-03	-6.21E-03	-3.45E-03	1.57E-03
RMNH20668		241.4	39.3	48.8	87.1	175.4	117.1	49.6	18.5	26.7	-4.19E-02	-2.60E-03	-7.08E-02	-2.41E-02	-1.22E-03	-2.35E-03	-2.65E-02	-1.75E-02	-6.36E-04	2.51E-02	-6.24E-03	6.20E-03	-9.39E-03	-8.81E-03	3.12E-03	-1.91E-03	-8.61E-03	-5.12E-03	4.31E-03	-1.81E-04	7.36E-03	1.08E-02	-4.62E-03	3.63E-03	3.93E-03	4.33E-03	-2.27E-03	7.45E-03	1.26E-03	8.01E-03	2.02E-03	2.45E-03	5.49E-04	-4.98E-03	6.10E-03	-1.43E-02	3.53E-03	6.48E-03	-2.38E-03	7.75E-03	-6.52E-03	1.01E-03	1.77E-03	-4.30E-03	3.72E-03	-1.03E-04
RMNH21712		239.4	32.9	55.9	88.4	176.8	109.5	47.4	20.9	28.6	-4.06E-02	5.92E-03	-4.24E-02	-1.41E-02	-2.44E-02	-1.52E-02	-1.01E-02	-6.86E-03	-1.50E-02	1.43E-02	-2.95E-03	-3.81E-04	-7.89E-03	-2.77E-03	-2.95E-03	3.70E-03	-4.16E-03	-8.73E-03	7.94E-03	1.95E-03	8.27E-03	3.65E-03	-5.63E-03	5.10E-03	3.57E-03	6.77E-04	2.23E-03	1.05E-03	-4.32E-03	-3.00E-03	-8.04E-04	-1.46E-03	5.04E-03	-3.90E-03	-1.63E-03	-4.93E-03	3.45E-03	7.27E-03	-4.42E-03	-1.76E-03	-3.44E-03	3.62E-04	-1.53E-03	2.47E-04	-4.07E-03	5.28E-03
RMNH25073		214.5	31.5	51.3	78.7	153.0	99.2	42.2	18.3	29.6	-4.84E-02	1.34E-02	-3.83E-02	-3.07E-02	2.77E-03	-4.93E-03	-7.65E-03	-5.31E-03	-1.67E-02	4.93E-03	-6.03E-03	3.95E-03	-5.02E-03	4.59E-03	6.06E-03	7.27E-04	-6.08E-03	-1.87E-03	5.16E-03	-4.22E-03	2.08E-02	1.11E-02	-6.24E-03	1.86E-03	3.22E-05	3.62E-03	3.62E-04	1.67E-03	-6.01E-03	8.91E-04	-1.65E-03	5.22E-05	-2.08E-04	6.34E-04	1.68E-03	-4.72E-03	2.57E-03	7.11E-03	-6.66E-03	3.95E-03	-1.17E-02	3.34E-03	-5.91E-04	-2.84E-04	-6.19E-05	5.84E-03
RMNH20670		227.8	35.5	47.5	78.6	165.9	101.2	49.3	19.3	28.0	-4.75E-02	1.84E-02	-3.59E-02	-1.07E-02	-2.63E-03	-2.64E-03	-2.14E-02	-4.05E-03	-6.12E-03	4.63E-03	-9.37E-03	1.38E-02	-2.91E-03	-3.43E-03	4.01E-03	-2.35E-03	-1.06E-02	1.78E-03	5.74E-03	1.66E-03	8.61E-03	6.27E-03	-3.55E-03	1.76E-03	6.15E-03	2.78E-03	8.45E-03	-3.33E-03	-5.50E-03	4.46E-03	-6.62E-03	5.55E-03	-1.76E-04	-2.90E-03	5.15E-03	-6.28E-03	5.19E-03	7.06E-03	5.65E-03	9.49E-03	-9.24E-03	2.58E-03	-4.75E-03	-1.46E-04	1.59E-03	-3.89E-03
Panthera onca females																																																								
BM1870.3.10.9	208.5	28.9	44.2	76.4	153.0	93.3	46.3	15.9	25.3	-3.65E-02	1.39E-02	-1.29E-02	-1.85E-03	1.37E-02	-1.53E-02	-1.25E-02	-1.50E-02	-6.53E-03	-4.43E-03	-2.37E-03	7.11E-03	-9.76E-03	1.26E-02	-1.16E-02	9.92E-03	-6.89E-03	6.11E-04	-2.59E-04	-2.33E-03	-2.31E-03	-7.66E-04	-1.02E-02	5.17E-03	4.80E-03	1.50E-03	5.50E-03	1.40E-03	6.24E-03	2.33E-03	3.37E-04	6.88E-03	5.46E-03	-5.85E-03	1.25E-03	-6.98E-03	-8.24E-04	4.38E-03	6.85E-03	4.73E-04	-7.16E-03	3.56E-03	-1.17E-03	-1.65E-03	9.05E-05	7.32E-03
BM1926.12.4.29	206.3	27.9	46.7	72.8	150.0	95.5	44.6	16.1	26.2	-4.13E-02	8.87E-03	-2.40E-02	-2.34E-02	9.51E-03	-1.22E-02	-3.50E-03	-1.95E-02	-2.41E-02	3.13E-03	-8.05E-03	6.47E-03	-1.51E-02	-5.17E-03	-6.51E-03	5.52E-04	-9.78E-03	5.76E-03	-2.66E-03	-2.77E-03	-9.11E-03	4.04E-03	-1.95E-03	-3.79E-03	6.64E-03	3.75E-03	4.72E-03	4.66E-03	-1.21E-02	5.15E-03	-2.84E-03	7.31E-04	5.14E-04	-2.88E-03	4.48E-03	-7.22E-05	5.69E-04	4.03E-03	5.69E-03	5.38E-03	-9.27E-03	2.01E-03	4.45E-04	-1.13E-03	-9.33E-04	-6.82E-04
BM76.671		207.1	28.8	47.2	72.7	160.7	100.6	45.6	16.7	26.4	-4.65E-02	1.36E-02	-3.11E-02	-5.03E-03	8.15E-03	-2.94E-03	-8.65E-03	-9.70E-03	-1.34E-02	1.50E-03	-7.35E-03	4.54E-03	-1.00E-02	4.32E-03	-5.73E-03	1.74E-03	-2.05E-03	-3.49E-03	9.75E-03	7.73E-03	7.27E-03	-3.40E-04	-3.42E-03	1.68E-03	5.20E-03	8.40E-04	6.10E-03	7.73E-03	-6.17E-04	3.32E-03	-9.36E-03	1.08E-03	5.63E-03	-3.16E-03	7.49E-03	-4.00E-03	4.80E-03	7.72E-04	-2.37E-03	-1.14E-03	-1.02E-02	5.27E-03	-3.01E-03	1.46E-03	1.91E-04	8.87E-03
BM1936.5.26.3	201.3	24.2	53.6	69.7	148.5	90.7	41.1	17.7	25.8	-4.54E-02	1.16E-02	5.66E-03	-4.08E-02	1.05E-03	-2.63E-02	-1.98E-03	-2.35E-02	-1.98E-02	7.26E-03	-5.96E-04	4.29E-04	-3.66E-03	3.22E-03	-5.62E-03	2.76E-03	8.96E-03	-4.04E-03	5.01E-03	1.32E-03	7.06E-03	1.74E-02	3.39E-03	-4.30E-03	3.01E-03	-1.62E-03	-2.70E-03	5.05E-03	-1.19E-03	3.69E-03	-2.87E-03	-2.23E-03	-8.85E-04	3.94E-03	5.08E-03	-3.85E-03	-5.85E-03	7.87E-03	-5.56E-04	1.69E-03	-1.53E-02	6.87E-03	-1.08E-03	9.67E-04	3.83E-03	8.65E-03
BM1845.8.25.21	225.0	28.2	50.1	79.6	172.8	107.0	45.3	18.3	26.0	-4.05E-02	1.65E-02	-2.26E-02	-1.19E-02	2.24E-02	-1.04E-02	-1.95E-02	-1.90E-02	-9.06E-03	6.49E-03	-6.06E-03	-1.11E-03	-8.78E-03	7.76E-04	-7.63E-03	5.49E-04	6.58E-03	-9.64E-03	-5.52E-03	7.26E-03	-9.89E-03	6.12E-03	-5.13E-03	3.52E-03	7.83E-03	-8.66E-04	4.02E-03	5.69E-06	7.11E-03	8.78E-03	-6.81E-04	1.14E-03	-3.90E-03	-7.98E-04	2.18E-03	-3.46E-03	-2.17E-04	1.24E-03	-2.81E-03	-5.77E-03	2.48E-03	2.81E-03	-3.11E-03	-1.19E-03	1.76E-04	6.71E-03
BM1884.2.8.1	224.8	25.3	48.7	80.0	161.5	103.8	46.9	19.1	28.2	-5.47E-02	3.52E-03	-7.04E-03	-3.23E-02	9.80E-03	-1.31E-02	-2.06E-04	-2.50E-02	-1.83E-02	1.42E-02	-1.08E-02	9.40E-03	-1.15E-03	1.19E-03	-1.75E-03	1.30E-02	-2.10E-03	-5.14E-05	5.11E-03	7.33E-03	1.36E-02	1.02E-02	-6.54E-03	2.60E-03	2.46E-03	2.33E-03	1.13E-02	-2.13E-03	-5.15E-03	3.37E-03	7.18E-04	-1.68E-04	-3.06E-03	1.99E-03	5.73E-03	5.36E-03	4.55E-05	5.92E-03	4.29E-03	-2.56E-03	-1.53E-02	3.55E-03	1.52E-03	-1.05E-03	-7.92E-04	5.38E-03
CN39			216.8	29.4	50.3	78.0	164.7	99.1	46.1	17.6	25.8	-5.11E-02	1.83E-02	-2.24E-02	-3.72E-04	2.01E-02	-5.66E-03	-1.20E-02	-1.62E-02	-1.56E-02	2.69E-03	1.61E-03	8.47E-03	-8.49E-03	-2.46E-03	3.27E-03	4.67E-03	-9.86E-03	6.55E-05	5.46E-03	-2.79E-03	9.21E-03	8.47E-03	-1.05E-03	1.97E-03	4.91E-04	1.52E-03	-3.03E-03	2.00E-03	-5.41E-03	4.38E-03	-1.33E-03	2.74E-03	1.10E-03	-1.40E-03	7.26E-03	-4.70E-04	9.09E-04	7.48E-03	-2.04E-03	-4.60E-03	-9.07E-03	3.20E-03	-6.10E-03	-1.54E-03	1.47E-03	-1.10E-03
CN5659		231.4	31.8	58.2	81.4	173.7	111.3	50.6	19.8	28.6	-3.66E-02	-1.57E-04	-2.67E-02	1.78E-02	-3.93E-03	-2.41E-03	-1.69E-02	-8.22E-03	-8.72E-03	1.34E-03	1.74E-03	5.75E-03	-7.32E-03	1.84E-03	3.93E-03	-1.27E-04	-9.43E-04	-5.19E-03	6.63E-03	-9.67E-03	1.56E-02	5.45E-03	-4.36E-03	-1.11E-03	-1.06E-03	-1.25E-04	-3.37E-04	-3.00E-05	-3.69E-03	-2.37E-03	4.60E-03	6.01E-03	3.00E-03	-5.80E-03	5.86E-03	-8.82E-03	2.26E-03	8.11E-03	3.91E-04	4.38E-03	-7.64E-03	3.74E-03	1.12E-03	-2.23E-03	-2.30E-03	5.86E-04
CN5707		218.2	29.4	50.4	78.1	165.8	100.1	45.9	17.7	26.0	-3.27E-02	-8.45E-03	-9.12E-03	-1.04E-02	1.05E-02	-1.52E-03	-2.55E-02	-1.07E-02	-5.81E-03	1.16E-02	3.82E-03	2.38E-03	-3.42E-03	-1.96E-03	-2.50E-04	7.09E-03	-8.70E-04	1.57E-04	6.21E-04	-4.33E-03	-6.94E-03	1.18E-02	-9.65E-03	4.96E-03	7.51E-03	3.29E-05	2.25E-03	-6.21E-04	-5.63E-04	-2.74E-03	2.72E-03	4.15E-03	9.69E-05	3.51E-03	1.90E-03	-1.15E-02	-1.29E-03	1.29E-02	6.75E-04	4.85E-03	5.19E-03	4.98E-03	1.56E-03	-3.04E-03	3.71E-04	8.33E-04
CN5658		211.4	28.0	52.6	81.9	175.7	107.9	47.8	17.4	24.5	-4.31E-02	-1.24E-02	-3.17E-02	1.75E-03	-2.86E-03	-9.83E-03	-2.84E-02	-1.08E-02	-3.93E-03	8.16E-03	-3.12E-03	4.55E-03	-7.18E-03	-1.72E-03	3.97E-05	8.90E-03	-3.85E-03	-1.13E-02	-2.08E-03	2.10E-04	4.54E-03	8.02E-03	-4.44E-03	4.08E-03	1.37E-03	2.34E-03	-1.43E-03	5.74E-04	-4.67E-03	-6.45E-04	3.76E-05	5.87E-03	-1.54E-03	-3.03E-03	3.06E-03	-8.49E-03	-2.23E-03	1.21E-02	2.11E-03	4.40E-03	-7.06E-03	9.64E-03	4.30E-04	-2.15E-03	-6.59E-04	5.17E-04
RMNH23099		220.6	33.2	50.9	77.0	165.4	102.8	47.7	18.7	28.0	-3.82E-02	7.26E-03	-3.23E-02	-5.27E-03	-8.63E-04	-1.46E-03	-1.53E-03	-1.08E-02	-2.03E-02	6.16E-03	-5.95E-03	7.22E-03	-2.56E-04	-1.18E-02	-6.40E-03	2.33E-05	-5.29E-03	-5.21E-03	-1.86E-03	-3.47E-03	2.47E-03	-2.24E-03	-1.94E-05	3.85E-03	1.35E-03	4.74E-03	3.74E-03	-2.47E-03	-2.41E-03	-3.36E-03	-2.17E-03	-1.04E-03	1.20E-03	2.95E-03	1.49E-03	-6.04E-03	3.91E-03	3.49E-03	3.86E-03	3.83E-03	-7.66E-03	6.71E-03	-4.82E-03	-1.96E-03	-1.25E-03	1.78E-03
ZMB29660		188.5	27.6	44.8	71.0	137.4	88.1	43.4	15.4	24.1	-2.93E-02	8.41E-03	-1.68E-02	7.00E-03	-1.02E-02	-1.37E-03	-5.64E-03	-2.40E-02	-1.65E-03	-6.77E-04	-3.93E-03	6.44E-04	-3.53E-03	1.04E-03	6.94E-03	5.35E-03	2.52E-03	1.41E-03	1.08E-02	4.88E-04	3.55E-03	1.03E-02	2.46E-03	-2.88E-03	-4.14E-03	5.05E-03	-2.07E-03	-1.65E-03	-1.15E-03	-1.56E-03	-1.40E-03	-3.30E-04	1.09E-03	-2.55E-03	2.09E-03	-1.29E-02	-2.47E-03	1.14E-02	1.97E-03	7.14E-03	-9.81E-03	2.13E-03	-1.40E-03	7.84E-05	2.39E-03	2.36E-03
ZMB72935		202.6	27.4	50.4	76.1	147.7	93.0	42.7	16.8	24.9	-4.87E-02	1.58E-02	-2.19E-02	-3.94E-03	-1.76E-03	-5.84E-03	-9.08E-03	-1.61E-02	-5.80E-03	1.22E-03	-5.90E-03	1.32E-02	2.03E-03	4.49E-03	8.46E-03	-3.20E-03	8.28E-04	3.22E-03	4.76E-03	1.37E-03	4.59E-03	2.73E-03	-1.11E-03	-2.18E-03	1.96E-03	8.72E-06	6.06E-03	-2.70E-03	-1.11E-03	-2.72E-04	-1.44E-03	-4.61E-04	3.93E-03	2.78E-03	-2.17E-03	-7.65E-03	2.09E-03	1.31E-03	2.05E-03	9.23E-03	-6.15E-03	3.13E-03	-2.58E-03	2.52E-03	1.21E-04	5.73E-04
ZMB56268		194.5	27.1	52.9	74.2	143.5	87.4	36.2	16.0	24.0	-3.96E-02	2.45E-02	5.61E-03	1.58E-02	5.67E-03	5.99E-03	3.27E-03	-1.03E-02	-8.24E-04	-2.05E-03	-9.67E-03	3.08E-03	6.43E-03	1.04E-02	4.50E-03	1.12E-02	4.03E-03	2.68E-03	4.99E-03	-1.80E-03	-2.12E-03	4.07E-03	-6.68E-03	1.93E-03	1.55E-04	4.59E-03	2.08E-03	1.18E-03	-6.57E-03	1.36E-03	3.30E-03	-1.95E-03	9.21E-04	1.77E-03	2.19E-03	5.64E-04	-1.19E-03	-8.46E-05	1.35E-05	-1.57E-03	-1.94E-03	1.99E-03	5.23E-04	-1.12E-03	2.40E-03	1.35E-03
ZMB56266		196.9	22.8	46.6	73.5	145.1	89.9	44.7	16.8	25.5	-3.86E-02	6.89E-03	-2.00E-02	-5.70E-03	8.99E-03	-1.16E-02	-8.86E-03	-1.42E-02	1.01E-02	-1.16E-02	-3.64E-03	2.29E-03	-7.92E-03	6.91E-03	3.59E-03	-6.43E-04	-6.06E-03	3.48E-03	-3.26E-03	-2.92E-03	2.59E-03	2.41E-03	-2.84E-03	-1.32E-04	1.80E-03	4.04E-03	5.57E-03	-1.30E-03	-1.54E-03	6.75E-04	-2.02E-04	-2.06E-03	2.15E-03	-6.64E-03	4.03E-03	-1.23E-02	-3.92E-03	5.45E-03	-1.61E-03	5.73E-03	-1.13E-03	4.18E-03	-1.35E-03	9.68E-04	-3.15E-03	7.73E-03
ZMB40115		191.3	22.5	46.6	73.5	145.7	90.6	42.3	16.6	24.5	-4.18E-02	1.73E-02	-2.56E-02	-4.62E-04	-1.55E-03	5.46E-04	-9.12E-03	-1.71E-02	-1.12E-02	6.07E-03	1.93E-03	5.43E-03	-1.36E-03	7.66E-03	-4.15E-03	9.22E-03	-3.04E-03	-2.36E-03	-3.00E-03	4.32E-04	1.41E-03	4.68E-03	-4.70E-03	1.89E-03	3.74E-03	3.40E-03	8.77E-03	-7.51E-04	1.99E-03	4.25E-03	-1.76E-03	2.35E-03	-1.73E-03	-6.51E-03	-1.98E-03	-8.93E-04	-5.89E-04	2.81E-03	-1.61E-03	-8.92E-03	-2.24E-04	1.06E-02	-4.01E-03	-8.96E-04	-1.34E-03	2.24E-03
MNHN1962-2880	209.6	26.9	47.4	76.8	145.5	101.3	49.3	18.0	25.8	-4.68E-02	3.74E-03	-2.45E-02	-8.39E-04	1.40E-03	3.97E-03	9.27E-03	-4.10E-03	-4.50E-03	4.62E-03	-3.68E-03	8.03E-03	-1.12E-02	-6.26E-03	4.52E-03	-1.23E-02	-7.79E-04	5.86E-03	-8.07E-03	7.89E-03	-1.31E-03	1.79E-03	-4.86E-03	4.51E-04	7.37E-03	2.31E-04	1.50E-03	-5.68E-03	1.41E-04	-1.98E-04	8.72E-04	-1.61E-03	1.85E-03	3.93E-03	2.95E-03	2.38E-04	2.33E-03	-2.62E-03	4.84E-03	7.37E-03	-2.71E-03	-1.28E-03	-1.01E-03	1.77E-03	-2.99E-03	2.41E-03
MNHN1978-320	210.4	27.2	47.6	77.2	145.7	102.8	49.9	17.9	27.0	-4.16E-02	1.76E-02	-2.44E-02	-2.27E-02	1.31E-02	-9.91E-03	8.35E-03	-2.65E-02	-9.13E-03	1.11E-02	-6.48E-03	-1.11E-03	-8.01E-03	8.24E-03	-3.53E-03	2.68E-03	2.16E-03	4.62E-03	4.45E-03	6.41E-03	5.25E-03	4.72E-03	-7.12E-03	-2.21E-03	1.40E-03	4.79E-03	4.69E-03	-6.17E-04	-2.81E-03	1.96E-03	-4.54E-03	8.82E-04	-2.13E-03	2.62E-04	-5.36E-04	-1.03E-03	2.26E-04	8.35E-03	4.36E-03	-4.01E-03	-5.79E-03	5.40E-03	-4.80E-03	-2.58E-03	1.02E-03	2.32E-03
MNHN1989-7		195.4	28.5	47.5	78.5	156.7	95.8	43.1	16.3	24.9	-2.48E-02	1.49E-02	-2.33E-02	-4.16E-03	-5.87E-04	4.57E-03	-2.90E-03	-3.63E-03	-7.78E-03	-4.12E-03	-6.87E-03	1.16E-03	-5.43E-03	-2.71E-03	-1.17E-03	-2.67E-03	-2.09E-03	-5.15E-03	5.66E-03	-7.61E-03	1.16E-02	-5.12E-04	-7.82E-03	2.25E-03	9.84E-03	-2.82E-04	2.09E-03	2.54E-03	1.78E-03	-1.71E-03	6.13E-04	1.69E-03	2.48E-03	-7.10E-04	6.52E-03	-8.34E-03	5.54E-03	4.56E-04	-2.05E-03	1.03E-03	-8.65E-03	1.21E-04	3.86E-03	-6.53E-04	3.88E-03	-3.67E-03
SMNS677		208.6	28.1	42.6	74.6	154.1	100.2	44.5	16.9	27.7	-3.42E-02	2.84E-02	-2.23E-02	1.95E-04	1.03E-02	-1.05E-02	-1.80E-02	-1.90E-02	-1.58E-02	1.25E-02	-2.94E-03	1.11E-02	-6.83E-03	6.24E-03	1.67E-03	6.47E-03	-1.33E-03	-6.75E-03	-1.15E-03	9.26E-05	2.48E-03	4.06E-03	-2.45E-03	1.44E-03	8.37E-03	-1.99E-03	5.12E-03	-1.41E-03	4.56E-03	7.16E-03	-2.21E-03	5.63E-03	-3.93E-03	-1.08E-03	5.89E-03	-7.53E-03	-4.75E-04	7.56E-03	2.28E-03	-7.21E-04	-3.81E-03	6.04E-03	-8.99E-04	-2.08E-03	-1.69E-03	-1.86E-03
CN842			207.4	28.2	52.8	81.3	158.4	99.7	48.5	17.8	24.8	-4.68E-02	2.04E-02	-2.38E-02	-6.16E-03	1.44E-03	-9.88E-03	-6.05E-03	-1.34E-02	-1.15E-02	6.77E-04	-1.57E-02	9.66E-03	-5.67E-03	-9.42E-03	1.37E-03	-6.90E-03	-6.54E-03	-5.20E-03	9.96E-03	-2.11E-03	4.84E-03	6.96E-03	-2.72E-03	9.65E-04	1.76E-03	6.33E-03	2.63E-03	-1.26E-03	4.29E-03	-1.71E-03	-6.30E-03	-1.73E-03	-1.77E-03	5.37E-03	3.38E-03	-5.21E-03	-2.68E-04	8.00E-03	2.51E-03	9.60E-03	-6.73E-03	4.54E-03	-3.60E-03	-2.19E-03	2.31E-03	-2.18E-03
SMNS18942		219.3	36.4	47.1	88.9	160.7	109.3	52.4	18.5	27.3	-5.08E-02	2.37E-02	-3.19E-02	-1.51E-02	-1.09E-02	-2.13E-03	-1.42E-02	-1.07E-02	-2.11E-02	1.10E-02	-2.33E-03	1.78E-02	3.23E-03	-1.05E-02	3.72E-03	-8.12E-04	-7.64E-03	-2.95E-03	7.13E-03	-1.28E-02	1.12E-02	1.09E-02	-3.26E-03	3.60E-03	4.60E-04	3.68E-03	-2.72E-03	-9.60E-04	-3.42E-03	5.96E-03	1.45E-03	2.53E-03	9.65E-04	2.53E-03	1.05E-02	4.40E-03	-3.94E-03	6.19E-03	-3.84E-03	1.98E-03	-5.89E-03	4.62E-03	-1.79E-03	-5.12E-03	-8.20E-04	-1.15E-02
SMNS3083		222.3	31.7	51.8	81.4	163.5	102.3	50.9	19.0	27.9	-3.01E-02	1.31E-02	-4.25E-02	6.73E-03	8.06E-03	-9.75E-03	3.44E-03	-2.15E-02	-1.20E-02	7.54E-03	-1.21E-02	9.87E-03	-8.84E-03	4.99E-03	-2.90E-03	6.49E-03	-1.26E-02	-1.65E-03	5.78E-03	-4.91E-03	9.67E-04	5.55E-03	1.25E-03	-3.05E-04	4.14E-04	7.43E-04	5.44E-03	4.79E-03	-5.16E-03	5.51E-03	-1.27E-03	5.64E-03	2.86E-03	6.34E-03	1.49E-03	1.27E-03	8.01E-04	3.11E-03	-6.82E-04	9.61E-04	-1.17E-02	2.16E-03	-1.24E-03	8.90E-04	-2.62E-03	-2.33E-04
SMF3067		205.6	31.3	46.7	77.4	152.1	97.5	45.8	17.0	26.1	-4.32E-02	1.69E-02	-2.57E-02	-2.51E-02	-3.47E-03	-7.19E-03	-9.96E-03	-1.10E-02	-9.46E-03	4.37E-03	-8.24E-03	3.12E-03	-4.52E-03	-9.80E-03	9.20E-03	5.28E-04	-6.31E-03	3.31E-06	4.02E-03	-2.21E-03	4.34E-03	1.74E-03	-2.33E-03	1.72E-03	3.83E-03	3.78E-03	6.53E-03	-1.96E-03	-6.55E-03	3.99E-04	-3.95E-03	-6.11E-03	1.57E-04	4.04E-03	3.13E-03	-1.54E-02	9.29E-05	1.25E-02	3.69E-03	9.22E-03	-1.16E-02	5.98E-03	-2.28E-03	-2.05E-03	-5.83E-04	3.74E-04
CNL38			210.3	27.0	49.8	77.6	145.5	99.5	44.4	17.4	24.9	-3.15E-02	-1.41E-02	-1.90E-02	-4.86E-03	-2.72E-03	-1.59E-02	-1.40E-02	-1.48E-02	-2.29E-02	2.53E-02	-2.33E-03	-1.37E-03	-1.11E-02	-6.73E-03	3.58E-03	6.04E-03	-8.46E-03	-5.32E-03	-3.38E-03	2.19E-03	8.98E-03	7.60E-03	2.34E-03	2.39E-04	-5.53E-03	1.12E-03	-2.39E-04	2.64E-03	-8.35E-03	2.16E-04	1.55E-03	-6.48E-03	4.82E-03	1.60E-03	4.51E-03	4.53E-03	-2.89E-03	2.99E-03	-8.33E-04	-9.05E-03	-1.13E-02	8.26E-03	-2.55E-03	-2.66E-03	2.84E-03	1.53E-03
SMF3066		197.6	28.8	50.9	74.5	149.1	89.0	41.1	17.1	27.2	-3.49E-02	2.40E-02	-4.87E-02	5.28E-04	-1.59E-02	-5.93E-03	-6.88E-03	-1.94E-02	-4.67E-03	-4.41E-03	1.71E-03	3.75E-03	-1.21E-02	1.02E-03	2.44E-03	4.99E-03	3.61E-03	1.52E-03	6.32E-03	-1.20E-02	2.25E-03	1.10E-03	-4.01E-03	1.67E-03	1.71E-04	3.44E-03	6.86E-03	-5.04E-03	-5.57E-03	-1.20E-03	-2.76E-03	3.70E-03	-2.07E-03	5.06E-03	-1.97E-03	-4.58E-03	-1.40E-03	1.22E-02	-3.27E-03	2.70E-03	-3.07E-03	3.83E-03	-1.82E-03	-7.04E-03	-1.37E-03	-9.76E-03
NRM583362		210.8	23.7	49.0	73.7	153.8	97.6	43.1	18.1	28.1	-5.47E-02	4.11E-03	-2.39E-02	-1.76E-02	9.06E-03	-3.04E-03	-5.27E-04	-1.88E-02	-1.07E-02	6.11E-03	-1.14E-02	8.51E-05	-9.24E-03	-2.96E-03	-1.44E-03	-3.77E-03	-7.93E-03	-4.12E-03	7.32E-03	6.74E-03	1.01E-02	6.38E-03	-3.42E-03	2.83E-03	-9.79E-04	3.57E-03	4.03E-03	-3.46E-03	-1.17E-03	-4.13E-03	3.60E-03	-1.22E-03	-3.96E-04	7.14E-03	2.70E-03	-8.56E-03	4.17E-03	1.00E-02	2.57E-03	3.49E-03	-6.70E-03	7.34E-03	-1.01E-03	-1.33E-03	1.19E-04	1.79E-03
RMNH25071		190.2	26.4	41.6	73.9	142.3	89.4	43.8	16.4	27.7	-4.76E-02	2.53E-02	-1.77E-02	9.98E-03	-1.34E-02	-4.71E-03	-9.80E-03	-1.43E-02	-3.82E-03	-5.47E-03	1.46E-03	2.92E-03	1.64E-03	7.95E-03	7.82E-03	-2.19E-03	-4.87E-03	3.90E-03	9.26E-03	-4.29E-03	7.89E-03	3.56E-03	-2.78E-03	-1.55E-03	2.19E-03	2.06E-03	3.07E-03	-2.15E-04	-3.84E-03	-2.41E-03	-4.66E-03	5.37E-03	1.47E-03	-1.51E-03	-1.22E-03	-2.93E-03	1.30E-03	6.10E-03	-6.24E-03	4.11E-03	-7.75E-03	3.44E-03	-3.03E-04	-8.44E-04	-3.39E-03	4.68E-03
RMNH2216		219.9	32.0	53.0	75.4	161.9	105.1	48.7	18.1	27.8	-2.81E-02	1.79E-02	-1.62E-02	-6.89E-03	-3.61E-03	-1.55E-02	-8.30E-03	-2.34E-02	-2.12E-02	-2.22E-03	-7.95E-03	1.02E-02	1.76E-04	-3.48E-03	-3.44E-03	-2.30E-03	-4.78E-03	1.28E-03	-3.63E-04	1.86E-03	3.81E-04	3.79E-03	-2.63E-03	3.57E-03	5.80E-03	-2.72E-03	4.89E-03	3.74E-03	-6.22E-03	4.12E-04	-8.01E-03	2.46E-03	-6.44E-03	5.87E-03	3.91E-03	-1.12E-02	-1.39E-04	1.02E-02	-4.87E-03	8.94E-03	-8.79E-03	3.13E-03	-2.49E-03	8.25E-04	8.65E-04	-2.62E-03
Panthera pardus males																																																								
NRM595213		188.3	20.5	40.3	68.6	128.5	82.8	38.7	16.2	24.9	-4.08E-02	-2.61E-03	-5.10E-03	-1.20E-02	-4.79E-03	-1.59E-02	1.87E-02	-9.15E-03	-2.11E-02	-5.61E-03	-1.81E-03	1.29E-02	-1.73E-03	8.16E-04	1.38E-02	1.13E-03	3.16E-03	-7.13E-04	-2.35E-03	-3.39E-03	9.84E-03	4.50E-03	-8.68E-03	6.24E-03	8.41E-03	-3.61E-03	-1.80E-03	-2.03E-03	-1.19E-03	-5.92E-03	-5.91E-03	1.05E-02	1.31E-03	-8.25E-03	3.70E-03	-4.36E-03	-2.15E-04	-4.37E-03	2.31E-03	2.15E-04	-4.95E-03	8.44E-03	3.64E-03	-1.64E-03	2.52E-03	9.63E-04
ZMB56408		197.9	28.1	44.7	72.9	139.2	91.7	41.1	17.6	25.1	-3.81E-02	1.65E-02	-3.52E-02	-1.03E-02	3.13E-03	-5.33E-03	-2.12E-03	-1.53E-02	5.42E-03	6.18E-03	7.68E-03	6.98E-03	-1.57E-03	8.80E-03	4.78E-03	-2.57E-03	-3.24E-03	-1.59E-03	-3.37E-03	6.77E-03	6.61E-03	1.65E-03	5.01E-04	3.89E-03	7.13E-03	2.62E-03	-4.88E-03	4.93E-03	1.35E-02	8.99E-03	-4.68E-03	1.42E-03	1.46E-03	-5.97E-03	1.96E-03	4.92E-03	-2.35E-03	-7.29E-03	1.33E-03	-4.71E-03	4.23E-05	7.83E-03	-6.11E-04	9.04E-04	5.73E-04	6.44E-03
ZMB56411		198.6	29.2	45.4	74.5	143.9	95.5	40.2	15.7	22.2	-3.08E-02	1.92E-03	-1.07E-02	1.31E-02	1.37E-02	-7.96E-03	-1.65E-03	-4.65E-03	-3.15E-03	2.39E-03	-8.35E-03	9.15E-03	-6.19E-03	3.08E-03	4.03E-03	-7.25E-03	3.83E-03	2.33E-03	2.58E-03	-7.35E-03	-1.86E-03	3.36E-03	-2.03E-04	-6.49E-03	1.31E-02	-8.50E-03	1.51E-05	-3.26E-03	-2.01E-03	-1.16E-02	-1.71E-03	9.03E-04	6.96E-03	-3.21E-03	6.50E-03	-4.32E-03	2.34E-03	-2.57E-03	2.44E-04	-2.59E-03	5.78E-03	-8.47E-05	4.83E-03	9.98E-04	-3.53E-03	-2.75E-03
ZMB13705		185.6	27.7	44.5	66.9	130.5	82.2	41.1	14.2	23.2	-1.87E-02	1.39E-03	-6.02E-02	-1.67E-02	-1.59E-02	6.69E-04	2.74E-02	-1.04E-02	-2.83E-03	-6.10E-03	7.75E-03	3.53E-03	-7.54E-03	5.15E-03	1.01E-02	-3.43E-03	4.23E-03	8.72E-03	6.20E-04	-3.94E-03	1.19E-03	4.50E-03	5.84E-03	-3.64E-03	7.02E-03	-4.76E-05	2.31E-03	-5.19E-04	8.24E-03	-3.46E-03	-1.76E-03	-4.97E-03	6.10E-03	3.16E-03	2.34E-03	4.98E-03	-2.73E-03	-3.98E-03	3.99E-03	-2.20E-03	4.03E-03	1.41E-03	1.90E-03	1.49E-04	1.59E-03	-1.77E-03
SMNS31319		183.1	23.5	38.2	69.5	117.9	81.8	38.2	15.1	22.9	-1.66E-02	2.48E-03	-2.10E-02	-1.74E-02	-9.64E-03	-2.02E-03	1.50E-02	-7.55E-03	8.45E-03	1.28E-03	1.38E-03	1.04E-02	-1.10E-02	1.04E-02	9.97E-03	7.63E-03	6.80E-03	-4.38E-03	7.57E-03	2.84E-03	1.97E-03	5.33E-03	-5.25E-04	-3.63E-03	1.01E-02	1.77E-03	3.87E-03	5.24E-04	1.55E-04	7.78E-04	1.17E-04	-2.89E-03	8.99E-05	-5.68E-04	1.04E-03	7.15E-03	-8.38E-04	-4.47E-03	-1.21E-03	-5.94E-03	1.64E-03	4.40E-03	2.99E-03	-4.05E-03	2.24E-03	4.14E-03
NRM585685		175.3	22.8	44.5	68.9	115.8	83.2	42.6	16.3	23.2	-1.66E-02	1.04E-02	-3.50E-02	-5.37E-02	-1.49E-02	-1.78E-02	2.37E-02	-1.27E-02	-3.44E-03	-1.08E-03	1.20E-02	7.97E-03	-3.23E-03	6.43E-03	1.72E-02	4.83E-03	5.80E-03	-8.33E-03	1.10E-02	-4.14E-03	4.04E-03	1.53E-02	4.79E-03	-5.16E-03	2.54E-03	-1.06E-03	-7.84E-03	7.27E-05	7.85E-03	-6.82E-03	1.48E-04	4.90E-03	-2.17E-04	4.17E-03	2.70E-03	8.19E-04	-2.70E-03	4.80E-03	1.67E-04	-2.88E-03	-5.91E-03	4.72E-03	-1.32E-03	-5.72E-04	2.96E-03	2.35E-03
NRM586110		188.5	23.1	46.3	71.5	128.4	83.3	42.0	16.7	24.5	-2.21E-02	8.87E-03	-2.59E-02	-3.71E-02	-1.05E-02	-1.59E-02	2.37E-02	-1.05E-02	-6.48E-03	-2.19E-03	7.28E-03	6.39E-03	1.37E-04	1.26E-02	1.01E-02	-9.01E-04	1.05E-02	-1.64E-03	2.84E-03	-4.42E-04	8.93E-03	1.25E-03	-3.92E-04	-5.17E-03	5.87E-03	-1.37E-03	-4.12E-03	4.80E-05	5.27E-04	1.74E-03	2.05E-03	-2.64E-03	-2.88E-03	4.01E-03	8.22E-04	5.40E-03	6.74E-04	2.84E-04	5.66E-03	-6.87E-04	-4.19E-03	2.64E-03	-3.46E-04	-5.46E-04	1.63E-03	1.37E-03
NRM595235		190.0	23.9	44.9	69.3	131.4	85.7	40.0	15.6	23.7	-3.58E-02	8.57E-03	-4.22E-02	-4.54E-02	3.47E-03	-2.89E-02	2.27E-04	-9.51E-03	-4.33E-03	7.10E-04	-2.95E-03	1.12E-02	-1.15E-02	-5.78E-03	1.08E-02	3.21E-03	-3.43E-03	-6.02E-03	5.56E-03	5.50E-03	8.33E-03	9.16E-03	2.10E-03	4.53E-03	4.57E-03	-1.78E-04	-1.14E-03	-3.39E-04	-6.03E-03	-1.51E-04	-5.20E-04	2.00E-03	8.17E-04	2.33E-03	-6.56E-04	-6.54E-04	3.91E-03	3.08E-03	2.07E-03	-8.27E-04	-8.41E-03	5.51E-03	-4.20E-04	-5.64E-04	2.36E-03	4.36E-03
CN27			180.3	26.3	41.0	65.5	123.7	83.5	37.8	16.7	24.9	-3.02E-02	4.70E-04	-4.36E-02	-3.52E-02	-1.80E-02	-1.40E-02	9.42E-03	-1.85E-02	1.10E-03	1.27E-02	2.98E-03	1.09E-02	-8.95E-03	8.48E-03	1.57E-03	-1.68E-03	3.93E-03	-2.33E-03	9.61E-03	-1.01E-04	1.24E-02	7.50E-03	3.99E-03	-8.12E-04	-1.27E-03	-9.63E-04	-4.47E-03	-6.12E-04	-3.68E-03	6.02E-03	-4.44E-03	6.11E-04	2.31E-03	-3.52E-03	-1.08E-03	-4.21E-03	7.51E-04	-6.26E-04	3.32E-03	1.28E-03	-3.93E-03	5.49E-04	-2.28E-03	-1.13E-03	2.60E-03	7.37E-04
CN775			208.2	26.5	50.2	75.1	150.7	94.0	43.5	16.1	25.6	-8.10E-03	-5.28E-03	-4.41E-02	-3.87E-02	-7.27E-03	-1.64E-02	2.06E-02	-1.91E-02	-4.95E-03	8.45E-03	-9.74E-03	4.75E-03	-1.15E-02	1.82E-03	7.40E-03	7.24E-03	-6.84E-03	1.11E-03	5.47E-03	5.18E-03	4.17E-03	9.69E-03	-6.11E-04	1.98E-03	5.83E-03	-1.95E-03	2.32E-03	-5.65E-04	4.55E-04	-1.07E-03	-6.57E-05	-2.18E-03	5.77E-03	2.79E-03	-4.77E-03	-2.09E-03	5.42E-03	-8.13E-04	2.19E-03	-9.06E-03	-3.38E-03	2.12E-03	1.96E-03	-1.63E-03	9.57E-04	3.48E-03
BM33.2.4.1		208.0	30.7	43.3	72.4	140.2	95.6	40.7	17.3	29.4	-2.58E-02	-1.44E-02	-2.28E-02	-1.29E-02	4.61E-03	-2.17E-02	6.98E-03	-2.99E-03	9.87E-03	1.43E-02	7.32E-03	1.07E-02	-1.02E-02	-2.98E-03	5.33E-03	-6.80E-03	-8.44E-03	2.13E-03	5.26E-03	9.76E-03	-1.53E-04	6.29E-03	5.60E-03	4.87E-03	1.22E-03	-1.34E-03	-6.73E-04	-2.46E-03	7.14E-03	1.73E-03	-5.11E-03	4.26E-03	4.04E-03	-4.84E-03	3.25E-03	5.93E-03	-2.13E-03	-8.05E-04	1.31E-03	-1.43E-03	-4.20E-03	7.02E-03	2.89E-03	-6.47E-04	-6.19E-04	2.89E-03
BM34.8.17.5		217.5	29.2	47.4	76.8	146.7	96.7	46.7	17.1	27.3	-2.73E-02	-6.27E-03	-7.42E-03	-2.38E-02	3.97E-03	-1.21E-02	1.43E-02	-1.23E-02	7.31E-03	2.44E-03	-1.18E-03	6.84E-03	-3.83E-03	5.32E-03	3.04E-03	-1.87E-03	-1.25E-03	7.96E-03	6.75E-03	5.01E-03	-5.23E-03	1.59E-03	5.07E-04	1.87E-03	4.80E-05	2.06E-03	-5.41E-03	-8.00E-04	1.08E-03	-1.67E-04	3.59E-03	-2.14E-03	5.72E-03	8.25E-05	2.90E-03	-4.32E-03	-1.90E-03	3.35E-04	3.51E-03	-3.23E-03	-7.69E-04	3.20E-03	3.84E-03	-3.25E-03	1.91E-03	2.55E-03
BM30.1.4.4		228.7	31.4	48.7	72.2	152.7	97.9	42.1	17.3	27.2	-2.59E-02	1.16E-03	5.04E-03	-3.76E-02	-1.53E-02	-4.11E-03	6.34E-03	-6.68E-03	4.26E-03	3.10E-03	4.14E-03	1.33E-02	1.29E-02	-1.06E-02	6.80E-04	1.35E-03	9.63E-03	-7.83E-04	3.95E-03	1.10E-02	-1.10E-02	6.40E-04	-6.99E-04	3.95E-03	1.31E-02	-5.65E-03	-4.51E-03	-4.93E-03	1.23E-02	7.78E-03	2.15E-03	-9.87E-04	-6.04E-03	9.55E-03	3.24E-03	-2.97E-03	2.91E-03	-6.99E-04	6.25E-04	-4.96E-03	6.82E-03	1.72E-03	7.38E-03	-2.41E-03	4.11E-03	8.58E-03
SMNS31907		197.9	26.2	42.6	72.5	132.6	88.8	39.1	16.3	24.7	-2.99E-02	-8.10E-04	-1.94E-02	-3.40E-02	-1.11E-03	-1.44E-02	4.57E-03	-9.39E-03	-1.90E-03	1.01E-02	1.11E-03	8.71E-03	-2.47E-03	-2.62E-03	3.44E-03	-7.02E-04	-3.08E-03	-5.39E-03	1.42E-03	9.53E-03	-2.72E-03	4.22E-03	3.25E-04	3.77E-03	5.98E-03	1.46E-03	-3.72E-03	-1.60E-03	-8.05E-03	1.69E-03	-1.18E-03	4.13E-03	-7.03E-04	5.17E-04	-3.34E-03	-1.45E-03	-6.23E-04	5.92E-03	3.96E-03	-4.54E-03	-2.24E-03	7.63E-03	2.97E-03	-2.04E-03	1.67E-03	2.53E-03
ZMB45069		212.1	29.5	44.0	72.0	143.3	91.2	40.9	16.7	26.0	-2.50E-02	6.92E-03	-1.05E-02	-2.12E-02	-6.58E-03	6.22E-04	1.80E-02	-3.75E-03	-3.09E-03	-6.57E-03	-7.14E-03	8.03E-03	-1.33E-03	6.65E-03	-6.41E-03	-4.02E-03	-2.54E-03	8.03E-03	8.39E-03	1.27E-03	1.01E-03	6.60E-03	-1.44E-03	9.45E-04	9.66E-03	4.12E-03	-1.53E-03	4.10E-03	-5.42E-03	-2.00E-04	-1.75E-03	-7.15E-05	1.73E-03	3.12E-03	2.30E-03	5.42E-03	2.31E-04	-3.23E-03	5.87E-04	-3.43E-03	-1.85E-03	-1.70E-03	5.39E-03	-2.65E-03	3.70E-04	2.24E-03
ZMB45068		207.2	37.1	46.4	71.0	136.5	91.5	41.1	17.0	25.4	-1.65E-02	1.34E-02	-4.97E-02	-1.70E-02	-1.84E-02	-2.27E-05	9.93E-03	-1.43E-02	-2.45E-03	7.20E-03	1.47E-03	6.84E-03	-9.92E-04	1.26E-03	8.69E-03	-7.73E-03	-2.65E-03	1.24E-03	3.53E-03	7.55E-03	6.37E-03	5.23E-03	3.44E-03	5.21E-03	4.47E-03	7.13E-03	-8.74E-03	-2.73E-03	1.36E-03	-4.17E-03	-5.38E-03	-1.26E-03	5.76E-03	2.36E-03	1.78E-03	-2.47E-03	-9.61E-04	3.82E-03	-3.62E-03	5.91E-03	-9.78E-04	2.50E-04	1.10E-03	-1.70E-03	2.03E-03	1.79E-03
RMNH23097		193.3	24.1	46.7	67.1	129.2	83.8	43.2	18.4	27.1	-2.56E-02	7.84E-04	-7.58E-03	-3.14E-02	-2.37E-04	-2.10E-02	2.90E-02	-1.54E-02	-8.73E-03	5.63E-04	7.87E-03	1.08E-02	3.04E-03	1.95E-04	1.14E-03	-1.07E-04	7.85E-04	-9.70E-04	1.90E-03	-3.14E-03	2.01E-03	3.32E-03	2.20E-03	2.20E-03	6.43E-03	1.11E-03	5.23E-04	1.15E-03	5.60E-03	-5.49E-04	-2.79E-05	-9.27E-04	-3.86E-03	5.77E-03	4.79E-03	4.48E-03	-2.29E-03	-4.21E-04	3.42E-03	-2.14E-03	-4.09E-03	3.60E-03	-2.41E-03	-2.40E-03	-1.08E-04	1.15E-03
SMNS5760		187.0	23.1	46.1	65.7	126.9	80.8	40.1	15.0	23.9	-2.79E-02	1.75E-03	-1.80E-03	-3.42E-02	-3.97E-03	-2.42E-02	1.84E-02	-2.19E-03	-6.99E-03	-3.24E-03	2.96E-03	5.46E-03	-1.76E-03	3.11E-03	1.11E-02	7.51E-03	7.05E-03	-4.31E-03	1.29E-03	-2.91E-03	8.07E-03	1.38E-02	2.51E-03	5.69E-04	8.37E-03	3.43E-03	-2.60E-03	6.02E-03	5.84E-03	8.64E-03	-1.12E-03	8.13E-04	-2.23E-03	7.17E-03	-4.25E-03	-2.81E-03	-2.22E-03	1.54E-03	5.66E-04	6.00E-04	-9.94E-03	2.25E-03	3.46E-03	-4.46E-03	4.42E-03	6.11E-03
CN3739		226.1	32.3	44.7	74.4	152.1	98.5	44.4	19.8	27.7	-2.60E-02	4.25E-03	-1.45E-02	-2.01E-02	-1.27E-03	-6.93E-03	1.37E-02	-1.55E-03	-1.30E-02	2.10E-03	-4.66E-03	1.01E-02	-3.31E-03	-7.11E-03	-5.52E-06	-2.11E-03	2.00E-03	2.38E-03	3.27E-04	3.07E-03	4.21E-03	1.45E-03	1.13E-04	-1.45E-03	1.05E-02	3.18E-04	-1.08E-03	-1.50E-03	-8.05E-04	-1.45E-03	-7.22E-04	2.57E-03	-1.43E-03	-1.13E-03	4.91E-03	-4.43E-04	-1.39E-03	3.66E-03	4.69E-03	2.43E-03	-5.84E-03	2.39E-03	2.52E-03	-3.03E-03	-3.24E-04	-6.59E-04
BM16.6.29.5		251.8	34.5	44.9	80.1	159.6	109.4	45.0	19.6	28.4	-5.45E-02	-1.06E-02	-3.34E-02	-8.45E-03	4.44E-03	-1.35E-02	7.62E-03	-6.28E-04	-2.51E-02	4.03E-03	-6.93E-03	1.10E-02	-7.93E-03	2.52E-03	8.72E-04	-1.13E-02	-1.88E-03	-2.89E-03	-6.73E-03	7.07E-03	8.07E-03	3.78E-04	-2.56E-03	-4.04E-03	4.94E-03	-1.92E-03	-1.30E-03	-2.89E-03	-9.80E-04	3.93E-03	-6.60E-04	-2.43E-03	7.80E-03	9.88E-04	6.37E-03	5.35E-04	-3.83E-03	-7.34E-04	5.07E-03	-2.31E-03	-6.51E-03	-1.06E-03	3.04E-03	-5.20E-04	2.40E-03	1.40E-03
ZMB14835		198.3	28.3	44.7	73.0	140.3	88.4	43.1	18.3	24.6	-3.04E-02	2.14E-02	-2.22E-02	-1.79E-02	-2.94E-03	-1.94E-03	1.24E-02	-6.33E-03	6.06E-03	-5.60E-03	2.62E-04	2.44E-03	-7.47E-03	7.49E-03	1.27E-03	1.19E-04	-1.11E-04	-5.20E-04	-7.36E-04	6.31E-03	2.25E-03	1.50E-02	1.54E-03	1.09E-03	2.50E-03	1.75E-04	3.90E-03	-1.11E-04	1.05E-02	1.74E-03	-5.33E-03	3.62E-03	1.49E-03	-1.88E-03	-1.29E-03	-1.17E-04	-2.60E-03	6.89E-04	7.60E-03	4.44E-03	3.98E-03	-7.47E-03	-1.79E-03	-3.46E-04	1.12E-03	-3.62E-04
NRM595135		197.8	28.6	44.5	72.7	131.0	91.5	43.5	16.1	23.4	-4.75E-02	1.34E-02	-3.34E-02	-9.03E-03	-1.44E-02	8.58E-04	1.74E-03	-4.29E-03	-1.37E-02	1.62E-04	-2.24E-03	1.17E-02	1.48E-03	6.69E-03	2.66E-03	-8.68E-03	-9.80E-03	8.10E-03	-4.52E-04	2.97E-03	1.98E-03	2.02E-03	-8.90E-04	-3.18E-03	7.83E-03	1.04E-03	-5.88E-03	4.47E-04	-1.31E-04	-5.82E-03	-3.49E-03	-2.25E-03	9.02E-03	-2.98E-03	6.75E-03	-3.97E-03	-1.66E-03	7.03E-04	-5.32E-04	6.99E-03	-1.04E-03	3.81E-03	1.68E-03	-3.37E-03	-1.25E-03	-2.05E-03
ZMB56097		190.6	25.7	50.5	72.2	134.5	92.0	43.4	17.2	25.6	-3.40E-02	2.03E-02	-2.38E-02	-1.23E-02	-1.34E-02	-1.06E-02	1.73E-02	-1.19E-02	-5.36E-03	-4.94E-03	5.26E-03	5.07E-03	-1.47E-03	1.03E-02	6.85E-03	5.09E-03	-3.21E-03	5.31E-03	1.19E-02	-2.68E-03	8.08E-03	7.88E-03	7.31E-03	-5.47E-03	1.37E-03	4.68E-03	-4.05E-03	2.33E-03	-1.95E-03	1.62E-03	-2.28E-03	-6.30E-03	5.19E-03	-1.70E-03	2.82E-03	2.72E-03	-6.23E-03	-1.45E-03	-2.41E-04	-1.58E-03	-5.18E-03	-6.17E-04	-2.22E-03	-2.20E-03	1.85E-03	-1.18E-03
ZMB56410		197.8	28.9	44.0	75.3	137.0	90.6	40.7	16.4	24.5	-1.41E-02	9.86E-03	-2.11E-02	2.18E-04	4.04E-03	-2.06E-02	8.82E-03	1.99E-03	-5.71E-03	-1.13E-03	3.13E-04	1.58E-02	4.75E-03	1.61E-03	2.63E-03	-5.71E-03	5.28E-03	1.94E-03	1.01E-02	-2.21E-03	9.88E-03	2.17E-03	4.67E-03	3.46E-03	6.08E-03	-9.86E-04	5.13E-03	-2.42E-03	-2.51E-04	1.77E-03	1.75E-03	-2.03E-03	6.83E-03	4.49E-03	6.40E-03	-5.27E-03	-2.09E-04	-1.06E-02	3.97E-03	-1.69E-03	-2.88E-03	2.78E-03	1.62E-03	3.14E-03	1.16E-03	-4.62E-03
BM1851.5.5.5	208.9	27.2	45.7	73.7	143.2	93.1	43.2	15.8	24.7	-2.99E-02	1.19E-02	-1.71E-02	-1.56E-02	7.81E-03	-1.55E-02	2.10E-03	-1.32E-03	-3.76E-03	2.65E-03	1.23E-03	7.65E-03	3.40E-03	-1.29E-02	2.62E-03	-6.18E-03	-2.81E-03	2.51E-04	4.79E-03	1.51E-02	1.14E-02	-6.03E-03	1.05E-03	4.81E-03	9.82E-03	-2.54E-03	2.55E-03	6.05E-04	7.33E-03	-7.18E-04	8.19E-04	-1.27E-03	2.22E-03	5.81E-03	1.72E-03	-1.79E-04	-7.34E-04	-5.42E-03	5.05E-04	-1.53E-03	-8.01E-03	1.18E-03	6.40E-04	-1.19E-03	2.97E-03	5.16E-03
BM1851.2.17.3	189.3	23.5	45.7	69.1	138.0	86.7	41.2	15.1	23.8	-2.79E-02	6.71E-03	-1.66E-02	-1.15E-02	8.45E-03	-1.72E-02	1.56E-02	-1.39E-02	-1.41E-03	3.39E-03	-6.87E-03	9.53E-03	2.08E-03	-1.42E-03	2.52E-03	5.77E-03	-5.38E-03	-8.29E-03	2.42E-03	1.81E-02	1.21E-02	6.89E-03	7.54E-03	1.37E-03	9.99E-03	-3.90E-03	1.03E-03	-7.66E-03	-5.32E-03	2.84E-03	-2.75E-03	3.48E-05	-2.10E-03	4.79E-03	2.13E-03	-3.35E-03	4.28E-04	2.95E-03	5.14E-03	-2.80E-03	-9.51E-03	4.34E-03	-4.86E-04	-1.95E-03	4.55E-03	4.55E-03
BM1958.11.20.2	236.9	29.8	51.5	78.7	174.5	106.8	49.1	19.1	27.8	-3.37E-02	2.24E-02	-6.66E-03	2.45E-03	2.55E-02	3.17E-03	-1.23E-02	-6.76E-03	-1.79E-02	-7.50E-03	-9.81E-03	2.70E-03	-1.21E-02	-1.46E-03	-1.42E-03	-4.80E-04	-5.10E-03	-6.62E-03	-1.14E-03	-3.92E-03	-6.55E-03	1.36E-03	-1.65E-03	3.42E-03	1.76E-03	3.05E-03	-4.20E-03	2.61E-03	-4.08E-03	1.66E-03	3.76E-03	-4.62E-05	-4.96E-03	-5.95E-03	4.89E-04	-5.22E-03	1.75E-03	5.66E-03	5.53E-03	-4.20E-03	-1.10E-02	6.97E-04	-1.10E-03	8.44E-04	3.03E-03	1.92E-03
CN890			224.4	29.7	45.6	75.2	158.2	100.4	42.9	17.6	27.2	-2.21E-02	-1.13E-02	-2.32E-02	-6.92E-03	9.03E-03	-1.40E-03	-5.13E-03	-6.29E-03	-4.34E-04	1.76E-02	-4.51E-03	-1.91E-03	-2.43E-03	4.59E-03	1.16E-02	8.99E-03	-1.57E-03	2.54E-03	2.65E-03	-8.32E-04	9.03E-03	1.22E-02	-2.00E-03	-2.12E-03	1.04E-02	-7.56E-04	-4.37E-03	-8.79E-04	-2.36E-03	7.98E-03	1.93E-03	-3.10E-03	-1.93E-03	2.60E-03	-1.19E-03	5.28E-03	6.54E-05	4.53E-03	2.83E-03	-4.99E-03	-3.87E-03	-4.72E-03	5.35E-03	-3.56E-04	6.79E-04	-2.29E-03
CN5662		210.9	27.8	46.1	75.5	155.4	101.8	46.6	15.9	24.9	-6.80E-03	3.13E-03	-5.64E-02	-1.93E-03	9.52E-04	-1.01E-02	6.04E-03	-8.00E-03	-8.78E-03	5.22E-03	4.71E-03	-2.27E-03	-1.42E-02	5.17E-03	7.56E-04	-4.74E-03	9.62E-03	-4.59E-03	2.97E-03	-5.01E-03	1.39E-02	-2.07E-03	2.87E-03	-1.71E-03	5.59E-03	-4.34E-03	-3.84E-03	6.26E-03	7.93E-03	-2.68E-03	1.57E-03	-2.98E-03	1.27E-03	3.40E-03	2.43E-03	1.87E-03	1.42E-03	-2.21E-03	4.77E-03	-4.66E-03	-2.27E-03	-1.10E-03	1.61E-03	2.53E-03	1.94E-03	-4.11E-03
CN26			193.2	27.5	44.9	71.5	129.7	84.2	41.4	15.7	24.4	-3.40E-02	-1.36E-03	-2.61E-03	-3.49E-02	1.76E-03	-6.34E-03	2.89E-02	-5.74E-03	-4.44E-03	-9.51E-03	5.18E-04	6.61E-03	-7.38E-03	1.87E-03	-1.09E-04	1.66E-03	1.46E-03	-3.49E-03	4.84E-03	1.82E-04	3.84E-03	5.66E-03	-5.97E-03	-7.58E-04	4.54E-03	9.28E-04	-9.96E-04	-4.68E-03	-1.22E-03	3.48E-03	1.16E-04	2.20E-03	6.36E-04	-4.30E-03	-3.56E-04	1.08E-03	-2.89E-03	4.00E-03	5.93E-03	3.00E-03	1.26E-03	-1.61E-03	4.33E-03	-4.04E-03	-5.28E-04	3.02E-04
MNCN3982		227.8	32.8	43.8	77.8	148.6	92.6	43.4	19.0	26.3	-4.33E-02	8.48E-03	-2.43E-02	6.02E-03	-2.98E-03	-2.98E-03	9.70E-03	1.44E-03	1.65E-03	-3.23E-03	-1.04E-03	9.22E-03	-1.08E-02	5.41E-03	6.14E-03	-7.10E-03	-4.33E-03	3.65E-03	1.85E-03	-3.16E-04	4.87E-04	9.09E-04	1.50E-04	-1.68E-03	2.93E-03	-2.43E-03	-2.99E-03	-3.70E-03	7.21E-03	-7.09E-03	9.95E-04	1.11E-03	8.96E-03	1.88E-04	3.33E-03	-3.56E-03	1.56E-03	-3.65E-03	-1.02E-04	-1.86E-03	6.83E-03	-2.49E-04	1.40E-03	-3.69E-04	5.30E-03	-6.51E-05
MNCN3983		216.2	26.3	42.9	71.4	155.5	101.0	45.6	18.8	27.5	-3.23E-02	1.21E-02	-2.46E-02	5.36E-04	-3.05E-04	-3.06E-04	7.71E-03	2.67E-03	-9.78E-03	-1.47E-03	-3.67E-03	1.25E-02	-1.48E-02	3.40E-03	-1.31E-04	5.30E-03	-4.32E-03	3.49E-03	4.12E-04	-4.89E-03	2.41E-03	3.54E-03	2.90E-03	-3.75E-03	2.62E-03	-9.61E-04	-6.25E-04	-3.39E-04	-1.10E-03	1.39E-03	-3.92E-03	4.80E-03	2.50E-03	-1.28E-03	2.94E-04	6.61E-03	-1.98E-03	-3.85E-03	1.72E-03	-7.31E-03	-2.52E-03	-1.75E-04	-2.83E-03	-9.10E-04	9.57E-06	-1.54E-03
SMNS6854		194.8	28.9	44.7	68.4	127.1	83.9	41.5	16.0	24.8	-4.02E-02	1.35E-02	-3.14E-02	-9.39E-03	1.75E-03	2.02E-03	5.37E-03	-3.84E-03	2.49E-03	-7.09E-04	-3.35E-03	5.05E-03	-7.20E-03	-2.04E-04	1.44E-02	2.94E-03	-3.97E-03	3.37E-04	6.22E-03	-3.76E-03	-5.79E-03	4.37E-03	-5.25E-03	3.16E-03	1.01E-02	-1.20E-03	7.99E-04	-3.17E-03	-5.72E-03	1.31E-03	-1.45E-03	3.45E-03	2.29E-03	-2.28E-03	3.00E-03	1.98E-03	4.68E-03	2.24E-04	3.71E-03	1.72E-03	4.53E-03	2.72E-03	4.07E-03	-8.49E-04	8.67E-04	-5.64E-03
NRM581312		211.3	28.1	49.6	72.1	139.2	89.8	46.3	19.3	27.0	-3.81E-02	9.23E-03	-7.05E-03	-2.67E-03	-6.26E-03	-1.86E-03	1.34E-02	-6.08E-03	-5.49E-03	1.79E-03	2.28E-04	7.64E-03	-4.39E-03	7.53E-03	6.35E-03	-6.27E-03	1.63E-02	-6.19E-03	8.52E-03	1.86E-03	3.85E-03	-6.30E-04	-2.51E-03	-1.27E-03	9.55E-03	-2.30E-03	5.98E-05	-4.26E-03	-1.84E-04	-1.01E-03	-7.06E-03	-2.96E-03	6.50E-03	4.98E-04	6.92E-03	5.26E-03	-7.24E-04	-5.24E-03	4.96E-03	2.21E-03	7.05E-04	1.23E-03	3.82E-04	-1.02E-03	2.07E-03	4.58E-03
NRM583720		195.6	27.5	43.5	70.5	125.9	85.3	43.4	18.0	25.8	-4.27E-02	4.31E-03	-5.50E-03	-7.09E-03	-1.18E-02	-1.67E-02	2.29E-02	-5.72E-03	-8.50E-03	-1.04E-02	2.26E-03	4.43E-03	4.96E-03	-6.48E-03	1.35E-02	-5.41E-03	5.02E-03	6.78E-04	7.78E-03	-5.76E-03	-1.79E-04	9.36E-03	1.48E-03	-3.64E-03	9.82E-03	-4.74E-03	2.04E-03	-1.06E-02	1.47E-03	-5.88E-03	4.01E-03	3.62E-03	8.57E-04	3.38E-04	1.23E-03	-4.99E-03	1.91E-03	7.67E-04	4.96E-03	3.82E-03	-1.82E-03	2.67E-03	2.14E-03	3.41E-03	4.12E-04	2.05E-03
CN33			194.8	27.4	44.8	70.8	134.5	90.6	39.6	17.0	25.3	-2.70E-02	1.19E-02	-2.72E-02	-2.49E-02	-1.80E-02	-1.18E-02	7.70E-03	-1.67E-02	-1.13E-02	1.22E-04	5.26E-03	1.13E-02	-4.91E-03	9.51E-03	1.15E-03	-3.40E-03	9.44E-04	-1.89E-03	7.73E-03	-1.98E-03	9.55E-03	1.17E-02	6.94E-03	-9.75E-03	-1.21E-03	6.00E-04	-2.51E-03	5.08E-03	-4.46E-03	-1.66E-03	1.86E-03	-8.50E-04	2.89E-03	-3.87E-03	3.24E-03	5.48E-04	-4.29E-03	-1.11E-04	-7.61E-04	7.91E-05	-5.30E-03	2.85E-03	2.50E-03	-1.71E-04	-4.71E-05	-4.00E-04
CN34			199.8	26.3	39.9	73.2	139.5	90.9	42.9	16.2	24.1	-3.33E-02	7.38E-03	-2.42E-02	-1.26E-02	-6.74E-03	-6.94E-03	8.04E-03	-8.47E-03	-1.16E-02	6.42E-03	-4.51E-03	3.41E-03	-5.69E-03	1.02E-02	-1.62E-04	3.77E-03	-4.38E-03	1.70E-03	-1.68E-03	7.41E-03	9.91E-03	2.54E-03	2.75E-03	-3.11E-03	4.04E-03	-1.99E-03	1.47E-04	9.72E-04	-2.83E-03	-5.75E-04	-5.33E-03	3.49E-03	5.06E-03	7.74E-04	-1.15E-04	-4.46E-03	-1.07E-03	2.48E-03	5.17E-03	1.80E-03	-5.35E-03	2.51E-04	1.56E-03	-9.61E-05	1.29E-03	3.11E-03
SMNS31915		169.9	23.2	44.5	67.7	117.2	84.2	39.7	14.3	22.4	-2.94E-02	4.97E-03	-2.50E-02	-4.90E-02	-1.36E-02	-1.05E-02	2.38E-02	-2.55E-02	4.42E-03	1.47E-02	3.75E-03	1.24E-02	-4.09E-03	2.19E-03	7.43E-03	1.68E-03	5.17E-03	-3.35E-05	6.27E-03	-9.37E-04	4.83E-03	1.02E-02	-3.62E-04	-4.03E-03	-9.12E-04	1.83E-03	-1.59E-03	1.01E-03	1.02E-03	4.94E-03	-1.68E-04	1.66E-03	-5.89E-03	-1.45E-03	2.08E-03	1.86E-03	-3.09E-03	6.01E-03	5.76E-03	5.86E-03	-3.61E-03	3.11E-03	1.49E-03	-1.99E-04	7.02E-04	2.22E-03
SMNS18948		180.0	21.3	42.2	66.8	126.5	82.5	35.8	15.2	21.8	-2.72E-02	1.36E-02	-3.45E-02	-1.59E-02	2.16E-03	-2.32E-03	6.20E-03	-1.53E-02	-2.78E-03	7.09E-04	-3.64E-03	4.24E-03	-6.68E-03	9.85E-03	5.75E-03	1.72E-03	-4.29E-03	1.22E-03	6.93E-03	-1.43E-03	1.22E-02	1.14E-02	2.82E-03	-1.09E-03	5.62E-03	1.44E-04	-1.92E-03	-3.66E-05	-3.85E-03	9.36E-04	-2.64E-03	-1.54E-03	5.57E-03	-2.64E-03	-1.88E-03	-3.42E-03	2.83E-03	-4.48E-03	3.57E-03	-3.58E-03	-7.57E-03	-7.68E-04	1.89E-03	1.74E-03	1.83E-03	2.01E-03
SMNS18950		172.6	25.4	36.4	61.8	119.7	82.8	33.6	14.1	20.4	-1.60E-02	-2.25E-04	-5.22E-02	-2.02E-02	1.64E-02	-4.43E-03	1.28E-02	-2.56E-02	9.32E-03	1.66E-02	-3.45E-03	3.53E-03	-1.17E-02	-6.13E-03	3.04E-04	-4.89E-04	-7.86E-03	-2.70E-03	1.10E-03	2.08E-02	5.89E-04	1.99E-02	9.66E-03	-9.58E-04	2.36E-03	-1.73E-04	-3.19E-03	-4.77E-03	2.91E-03	-2.42E-03	-8.50E-03	1.10E-03	2.46E-03	-6.91E-03	1.92E-03	5.37E-03	-5.96E-03	6.74E-04	7.23E-03	-3.10E-03	-2.48E-03	3.30E-03	2.66E-03	1.86E-03	-2.36E-03	-2.36E-03
SMF15740		187.4	28.1	36.6	70.2	134.9	86.9	38.4	16.5	23.9	-4.03E-02	1.44E-02	-4.43E-02	-1.01E-02	-1.15E-02	-1.05E-02	-1.25E-03	-7.64E-03	1.02E-03	-1.56E-03	3.68E-04	1.28E-02	-2.36E-03	1.59E-03	7.69E-03	-1.05E-02	-6.50E-03	-6.82E-03	3.40E-03	6.31E-03	8.01E-03	7.07E-03	8.81E-03	-4.88E-03	1.44E-03	5.94E-03	-1.63E-03	1.49E-03	-2.91E-03	1.83E-03	-1.85E-03	-1.81E-03	4.35E-04	-2.07E-03	7.17E-04	-5.09E-03	-2.54E-04	5.26E-03	1.40E-03	-6.61E-04	-2.43E-03	-5.24E-04	-4.79E-03	-8.07E-04	2.90E-03	-2.02E-03
ZMB17498		190.5	27.5	42.3	68.5	135.2	90.4	36.9	16.0	22.7	-3.05E-02	1.57E-02	-5.46E-02	-8.33E-03	-7.60E-03	5.42E-04	2.21E-03	-2.17E-02	4.92E-03	-4.96E-03	1.03E-03	1.15E-02	-1.01E-02	7.76E-03	-1.42E-03	7.15E-04	-2.53E-03	-1.22E-03	7.66E-03	-1.80E-03	4.64E-03	9.24E-03	4.62E-03	-9.42E-03	-1.22E-04	4.87E-03	-4.86E-03	-1.72E-03	6.01E-05	3.74E-03	-1.38E-03	2.66E-03	-5.09E-06	-4.91E-03	9.47E-04	1.85E-03	-1.94E-03	3.98E-03	1.49E-03	1.57E-03	4.68E-03	-2.09E-03	6.75E-04	-1.71E-03	-1.51E-04	-4.80E-03
RMNH h		195.6	25.4	44.3	68.2	130.3	89.2	40.9	16.9	25.9	-2.61E-02	1.33E-02	-3.74E-02	-1.65E-02	2.93E-03	-1.76E-02	3.95E-03	-1.46E-02	2.97E-04	6.59E-03	3.20E-03	1.80E-02	-5.78E-03	1.64E-02	7.07E-03	-5.53E-03	-1.70E-04	2.28E-03	1.48E-02	-8.31E-03	4.06E-03	1.74E-02	4.09E-03	-4.96E-03	2.96E-03	-1.19E-03	-2.93E-04	-3.22E-03	-2.09E-04	7.38E-03	-4.81E-03	-5.48E-04	1.88E-03	-8.51E-03	-2.41E-05	-3.68E-03	3.20E-03	-7.54E-04	6.66E-03	-5.19E-04	-2.07E-03	-1.51E-03	-1.96E-03	1.30E-03	1.41E-03	3.28E-03
RMNH q		188.9	22.7	49.9	68.7	134.1	91.0	41.3	15.7	23.4	-4.42E-02	1.11E-02	-4.06E-02	-1.73E-02	7.52E-03	-1.62E-02	6.74E-03	-1.38E-02	9.34E-03	8.82E-03	-1.55E-04	9.45E-03	-3.78E-03	5.31E-04	5.69E-03	-4.75E-03	3.87E-03	-6.67E-03	8.20E-03	7.64E-03	1.35E-02	1.51E-02	3.15E-03	-4.50E-03	1.02E-03	4.59E-03	-2.50E-03	-2.32E-03	-2.79E-03	2.11E-03	-1.72E-03	-3.98E-03	3.20E-04	1.59E-04	-4.22E-03	-2.12E-03	6.48E-04	3.71E-03	-5.41E-03	-4.56E-03	-5.56E-03	3.15E-03	-2.01E-03	-4.87E-04	3.72E-03	-3.64E-03
RMNH m		178.3	24.3	42.8	68.3	124.2	81.0	38.5	14.6	22.6	-3.76E-02	2.28E-02	-5.05E-02	1.76E-03	3.00E-04	1.37E-03	-5.87E-04	-1.03E-02	6.87E-03	-9.95E-03	9.09E-04	1.40E-02	-3.85E-03	3.42E-03	1.29E-02	-6.40E-03	-1.31E-03	2.25E-03	6.74E-03	1.27E-03	7.08E-03	8.02E-03	1.59E-03	-5.03E-03	4.47E-04	-2.35E-03	-3.85E-03	-2.00E-03	1.13E-03	-4.00E-03	-3.84E-04	6.26E-03	3.04E-04	-4.90E-03	7.57E-03	-1.45E-02	-4.24E-03	3.45E-03	-1.66E-03	8.45E-03	5.52E-04	3.77E-03	-1.14E-03	4.18E-04	-1.62E-03	-4.00E-03
RMNH i		194.2	25.2	42.4	66.7	132.6	86.8	38.9	16.2	24.4	-3.26E-02	2.08E-02	-3.62E-02	5.02E-03	1.21E-02	-6.36E-03	5.29E-04	-1.20E-02	-9.31E-04	-2.17E-03	-1.59E-05	9.37E-03	-2.51E-03	7.04E-03	5.12E-03	-5.64E-03	7.68E-03	-1.34E-03	6.96E-04	5.54E-03	1.12E-02	2.17E-03	8.66E-04	-1.02E-03	-9.67E-04	-2.55E-03	-2.11E-03	1.07E-03	-3.72E-03	2.41E-03	-2.03E-03	2.91E-03	2.78E-03	-5.42E-03	6.72E-03	-6.71E-03	-2.42E-03	-7.31E-04	6.19E-03	4.86E-04	-3.56E-03	-2.26E-03	-2.15E-03	1.71E-03	-2.91E-03	5.09E-03
RMNH a		197.9	26.3	46.2	69.8	128.6	87.0	42.4	17.6	26.4	-3.70E-02	9.34E-03	-2.45E-02	-1.22E-02	5.09E-04	-8.46E-03	1.26E-02	-1.24E-02	3.96E-03	3.08E-03	3.20E-03	9.01E-03	-4.57E-03	3.86E-03	8.15E-03	-2.24E-03	3.92E-03	-4.42E-03	6.08E-03	2.31E-03	4.83E-03	6.94E-03	1.02E-04	-3.47E-03	-3.25E-04	-6.56E-04	1.41E-03	-7.50E-04	-3.43E-03	3.37E-03	-1.49E-03	3.01E-03	9.79E-04	-1.64E-03	-2.34E-03	-4.34E-03	1.40E-03	2.60E-03	-7.45E-04	-1.16E-04	-5.26E-03	-9.75E-04	-1.67E-03	3.90E-04	1.67E-03	-1.47E-03
RMNH33834		181.8	22.1	45.0	68.4	124.3	87.8	40.3	15.4	22.2	-3.34E-02	5.19E-03	-1.40E-02	-8.60E-03	4.15E-03	-1.72E-02	1.24E-02	-5.56E-03	4.73E-03	-1.92E-02	2.72E-03	5.68E-03	-3.89E-03	8.25E-03	1.27E-02	4.66E-03	4.98E-03	-5.99E-03	3.88E-03	-1.17E-04	1.30E-02	-7.72E-04	-3.71E-04	-6.55E-03	1.80E-03	8.33E-04	-5.65E-03	4.48E-03	6.89E-03	1.57E-03	-8.56E-04	2.33E-03	4.04E-03	8.30E-04	4.98E-03	-8.13E-03	-1.17E-03	7.96E-03	-8.38E-04	1.45E-03	-7.12E-03	5.76E-04	1.28E-03	-1.35E-03	1.48E-03	-7.45E-04
RMNH33835		186.9	25.4	42.7	68.1	132.2	86.0	39.4	15.7	23.2	-2.82E-02	2.65E-02	-5.20E-02	-2.22E-03	-6.65E-03	-7.24E-03	1.12E-02	-1.01E-02	4.13E-03	-9.30E-03	1.26E-03	1.17E-02	-5.50E-03	9.09E-03	4.63E-03	-9.45E-03	-1.09E-04	2.52E-03	4.72E-03	3.24E-03	6.05E-03	-4.87E-03	1.75E-03	-4.91E-03	2.49E-03	3.20E-03	-1.75E-03	5.63E-04	-2.55E-03	2.91E-03	-3.06E-03	-1.99E-03	-1.14E-04	4.83E-04	5.56E-03	1.14E-03	-2.90E-03	1.09E-04	5.18E-03	-3.63E-03	3.27E-03	-1.60E-03	-3.15E-04	2.36E-03	2.06E-03	2.50E-03
RMNH33836		180.2	22.0	46.1	68.4	127.9	79.6	37.6	16.8	23.9	-2.83E-02	2.39E-02	2.41E-03	8.30E-03	1.46E-03	-1.91E-02	1.03E-02	-2.22E-03	-1.02E-02	-1.49E-02	4.31E-03	9.14E-03	3.83E-03	6.15E-03	4.69E-03	-6.24E-03	9.11E-03	-3.45E-04	2.22E-04	-2.11E-03	5.43E-03	2.85E-04	6.12E-03	-2.55E-03	4.13E-04	-2.09E-03	-2.42E-03	2.24E-03	-5.59E-05	1.49E-03	-5.77E-03	2.40E-03	1.38E-03	-4.87E-03	1.14E-03	-7.19E-03	-2.17E-03	-2.13E-03	8.09E-03	-6.50E-03	-2.82E-03	-2.34E-03	-5.47E-03	2.24E-03	3.84E-03	-4.06E-05
CN1759		194.9	25.2	43.9	66.7	138.8	86.8	41.9	15.6	23.5	-3.39E-02	1.72E-02	-2.37E-02	-4.56E-02	-5.31E-03	-1.78E-03	1.68E-02	-1.08E-02	-1.38E-02	5.38E-03	6.57E-03	2.59E-03	3.95E-03	-4.14E-03	7.85E-03	7.55E-03	-2.73E-03	-5.72E-03	-9.41E-03	5.94E-03	2.70E-03	6.87E-03	6.31E-03	-6.27E-04	3.28E-03	5.50E-04	2.14E-04	3.49E-03	3.63E-04	-2.04E-03	4.21E-03	6.07E-04	-9.39E-04	-1.93E-04	-3.11E-03	5.59E-04	-3.02E-03	-8.78E-04	1.71E-03	-3.27E-03	-1.70E-03	2.93E-03	-1.21E-03	-2.06E-03	-1.98E-03	8.46E-03
CN8462		199.7	25.8	42.5	70.2	133.8	90.0	42.7	17.3	25.6	-2.60E-02	5.34E-03	-2.08E-02	-2.83E-02	-3.99E-03	-3.36E-03	1.53E-02	-1.04E-02	2.77E-03	6.66E-03	9.76E-03	2.51E-03	-2.46E-03	2.96E-03	2.98E-03	5.87E-03	2.06E-03	4.11E-03	7.54E-04	-1.47E-03	9.35E-03	8.50E-03	2.73E-03	-1.63E-03	3.31E-03	1.30E-03	-3.33E-03	9.81E-04	4.68E-03	-4.22E-04	-9.72E-04	1.78E-03	-3.68E-03	6.17E-04	2.87E-03	-1.81E-03	-3.35E-03	4.82E-03	3.72E-03	9.12E-04	1.29E-03	3.86E-03	-1.67E-03	-9.51E-04	3.61E-03	-8.87E-04
NRM582373		202.7	22.7	48.3	76.9	140.8	84.1	43.8	17.4	25.1	-2.03E-02	-1.63E-02	2.84E-03	-1.66E-02	8.00E-03	-1.35E-02	2.50E-02	-6.69E-04	-3.09E-03	1.32E-02	-4.95E-03	8.44E-03	-9.36E-03	7.46E-03	3.38E-03	-1.32E-03	7.01E-03	1.38E-04	9.46E-03	9.17E-03	-2.98E-03	6.10E-03	1.84E-03	-3.17E-03	9.35E-03	-3.34E-04	1.66E-03	2.46E-03	1.87E-04	-1.73E-03	-2.36E-03	-3.22E-03	-1.47E-03	7.17E-03	-5.78E-05	-9.27E-04	-4.81E-04	-1.46E-03	7.44E-03	-7.68E-04	-5.64E-03	-4.35E-04	3.18E-03	-2.53E-04	3.09E-03	-5.38E-04
NRM595211		194.4	26.3	43.3	68.0	125.0	86.4	42.4	16.9	26.9	-4.98E-02	-9.75E-03	-8.63E-03	-5.11E-02	-3.46E-03	-1.91E-02	5.96E-03	-6.32E-03	-1.17E-03	1.74E-02	6.90E-03	9.09E-03	-1.46E-02	-6.49E-03	1.23E-02	1.44E-04	8.94E-05	-7.48E-05	1.27E-02	6.87E-03	1.31E-03	2.18E-02	2.89E-03	-4.02E-03	-2.01E-03	4.43E-03	-5.52E-03	2.11E-03	-5.22E-04	4.16E-03	-3.78E-03	2.85E-03	4.98E-03	-2.56E-03	5.63E-03	-6.66E-03	-4.48E-03	1.18E-02	1.30E-03	5.03E-03	-7.35E-03	7.08E-03	8.53E-04	-5.56E-03	3.56E-03	1.78E-03
BM35.10.22.71	222.0	34.3	44.1	72.9	146.7	98.8	46.8	18.0	27.8	-2.86E-02	-2.20E-03	-2.27E-02	-3.74E-02	-1.12E-02	-1.23E-02	1.27E-02	-4.66E-03	-6.58E-03	-2.52E-03	-2.00E-03	1.05E-02	-8.61E-03	-6.55E-03	1.40E-03	-1.03E-02	-7.85E-03	9.87E-03	5.47E-03	2.70E-03	2.94E-03	8.99E-03	2.27E-03	2.71E-03	9.71E-03	-2.15E-03	-1.68E-04	-3.79E-03	2.91E-03	-6.88E-03	-3.03E-03	-1.73E-03	7.90E-03	2.47E-04	1.13E-02	-5.60E-03	-1.71E-03	-2.65E-04	1.70E-04	8.87E-03	8.98E-04	6.17E-03	4.38E-03	6.77E-04	2.89E-03	3.47E-03
NRM581240		216.5	31.5	44.5	72.4	149.8	92.2	42.5	16.1	24.6	-2.75E-02	-6.36E-03	-2.88E-02	-3.75E-02	1.12E-02	-4.84E-03	1.37E-02	-5.18E-03	-4.86E-03	2.91E-03	-6.33E-03	4.78E-03	-8.99E-03	-2.18E-02	4.17E-03	-3.12E-03	2.77E-03	-5.00E-03	-9.64E-04	6.89E-03	2.79E-03	1.94E-03	-3.91E-03	5.98E-03	1.15E-02	-4.46E-03	-7.47E-04	-1.87E-03	7.33E-04	-1.23E-02	-1.66E-03	-2.69E-03	1.26E-03	-1.09E-03	7.29E-03	-9.06E-03	2.72E-03	9.01E-04	9.87E-03	4.58E-04	-2.03E-03	4.17E-03	3.56E-03	-3.50E-04	-1.93E-04	6.17E-03
SMNS18946		207.4	34.0	48.9	76.9	141.9	98.5	45.2	16.5	26.0	-1.94E-02	-5.64E-04	-1.72E-02	-2.56E-02	7.49E-03	-1.31E-02	1.20E-02	-1.42E-02	-4.19E-03	6.20E-03	-4.53E-04	1.26E-02	-7.79E-03	-4.68E-03	4.61E-03	-1.13E-02	1.09E-02	-6.66E-03	7.48E-03	-7.42E-04	3.54E-03	1.54E-02	1.52E-03	2.58E-03	8.06E-05	1.23E-03	-6.97E-03	-8.58E-04	5.95E-03	2.70E-03	-4.36E-03	3.86E-03	-1.23E-03	-2.88E-03	7.55E-03	5.91E-04	-6.41E-03	5.40E-03	7.01E-03	5.58E-03	-1.71E-03	6.08E-03	4.53E-04	-3.96E-03	-6.20E-04	8.30E-04
CN3978		219.7	28.0	45.6	75.5	143.2	93.0	44.2	18.1	26.2	-2.97E-02	-1.35E-03	-4.35E-03	-7.39E-03	5.47E-03	-1.54E-03	1.34E-02	1.66E-03	2.04E-03	-2.26E-03	2.21E-03	7.96E-03	-5.43E-03	6.31E-03	1.46E-02	-5.81E-03	3.38E-03	1.72E-03	-4.98E-03	1.63E-04	6.71E-03	8.95E-03	-3.37E-03	-1.96E-03	1.05E-02	-1.71E-03	-2.24E-03	-3.75E-03	3.98E-03	-1.10E-03	1.89E-03	-2.25E-03	-3.98E-03	-1.02E-03	4.24E-03	-3.72E-03	4.45E-04	-4.80E-04	6.57E-03	4.21E-03	-2.59E-03	-1.93E-03	5.24E-03	2.47E-03	1.28E-04	-1.36E-03
CN3981		219.3	30.4	43.3	79.7	149.8	97.5	47.3	17.8	26.8	-3.41E-02	-7.50E-03	-2.36E-02	-4.38E-02	7.71E-03	-6.65E-03	9.81E-03	-6.51E-03	2.72E-03	7.38E-03	-6.60E-03	1.04E-02	-8.95E-03	-5.48E-03	1.02E-02	-7.81E-03	8.95E-04	1.45E-03	2.83E-03	5.45E-03	2.27E-03	4.29E-03	2.74E-03	-1.60E-03	6.40E-03	-2.72E-03	1.03E-04	-3.63E-03	-7.25E-03	-6.49E-03	-8.94E-04	2.63E-03	4.07E-03	-9.97E-04	2.86E-04	-7.42E-03	-2.11E-03	4.01E-03	1.48E-03	6.64E-03	1.17E-04	3.14E-03	2.50E-03	-1.32E-03	-1.14E-03	2.86E-03
BM1927.2.9.7	208.3	23.8	49.2	68.1	144.2	94.1	40.7	16.8	25.4	-3.81E-02	-3.60E-03	-2.90E-02	-3.33E-02	-4.86E-03	3.63E-03	2.04E-02	-1.55E-02	-1.31E-02	6.87E-03	-6.25E-03	6.99E-03	-9.03E-03	-5.59E-03	5.43E-03	3.08E-03	-1.94E-03	2.99E-03	9.79E-03	5.24E-03	1.03E-02	8.06E-03	3.52E-03	-4.03E-03	8.55E-03	-7.00E-04	-5.15E-03	7.48E-05	-9.56E-04	-1.02E-02	-5.68E-03	2.66E-03	8.44E-03	1.88E-03	8.15E-03	2.47E-03	1.73E-03	5.98E-03	6.81E-03	5.69E-04	-6.70E-03	6.16E-03	3.45E-03	-2.24E-03	1.84E-03	1.81E-03
CN3980		202.2	28.9	43.1	74.2	137.1	91.7	43.3	18.8	27.7	-3.91E-02	-6.02E-03	4.10E-03	-2.43E-02	-9.66E-03	-9.34E-03	1.57E-02	1.15E-03	-1.23E-02	5.85E-03	9.41E-03	8.82E-03	3.39E-04	-6.84E-04	1.19E-02	-2.92E-03	3.92E-03	2.25E-03	2.52E-03	3.63E-03	-1.49E-03	9.68E-03	6.23E-03	-4.02E-03	2.61E-03	2.05E-03	-4.47E-03	6.57E-04	-4.07E-03	-2.74E-03	-3.45E-03	2.17E-03	-2.00E-03	-4.50E-03	3.50E-03	-2.72E-03	-7.05E-03	8.90E-03	1.18E-04	4.21E-03	-3.02E-03	7.93E-03	-1.45E-03	-7.45E-04	1.82E-03	1.23E-03
SMNS31908		187.8	30.0	44.6	70.4	124.1	83.5	40.9	15.6	23.8	-3.48E-02	-4.31E-03	-2.06E-02	-3.27E-02	-7.15E-03	-7.11E-03	1.55E-02	-1.04E-02	7.63E-03	4.36E-03	4.78E-03	1.40E-02	-2.29E-03	1.75E-03	1.46E-02	-4.60E-03	4.72E-03	-1.03E-03	4.65E-03	-1.96E-03	3.78E-03	1.41E-02	1.85E-03	-4.20E-04	4.08E-03	2.44E-03	-3.56E-03	1.03E-03	-4.54E-03	1.45E-03	-3.62E-03	-2.93E-05	5.51E-03	-4.07E-03	3.53E-03	-6.88E-03	-3.81E-03	2.62E-03	-6.78E-04	5.45E-03	-2.34E-03	4.93E-03	2.69E-03	-2.46E-03	1.80E-03	-2.16E-03
SMNS40092		196.1	25.6	44.6	70.9	133.9	86.5	41.9	15.8	23.6	-3.56E-02	4.79E-03	-6.15E-03	6.76E-04	-1.06E-02	-4.47E-04	2.14E-02	-9.84E-03	-4.68E-03	-1.20E-02	1.60E-03	7.46E-03	-4.31E-04	8.23E-04	2.68E-04	-1.39E-03	1.32E-02	2.60E-04	8.83E-03	-3.91E-03	-2.14E-03	7.07E-03	1.09E-03	1.06E-03	9.73E-03	-2.93E-03	-5.39E-03	-2.35E-03	9.85E-04	-3.85E-03	-3.33E-03	2.24E-03	5.05E-03	-1.55E-03	-1.77E-04	2.91E-03	7.32E-04	-5.48E-03	5.16E-03	7.47E-04	9.53E-04	7.14E-04	3.15E-03	3.24E-04	5.24E-05	-1.94E-03
SMNS31913		183.0	23.5	38.2	69.5	118.0	81.8	38.3	15.8	23.0	-4.73E-02	4.07E-04	-8.21E-03	-2.34E-02	-6.37E-03	-4.65E-03	1.27E-02	-1.01E-02	8.46E-03	2.25E-03	4.17E-03	4.31E-03	2.39E-03	-4.24E-03	1.03E-02	1.24E-03	7.44E-03	4.85E-04	7.19E-03	-8.56E-06	4.15E-03	9.03E-03	7.75E-04	1.12E-03	4.82E-03	-6.14E-04	-6.51E-03	-1.12E-03	1.68E-04	-4.82E-03	6.83E-04	5.65E-03	-4.74E-04	9.27E-04	3.92E-03	1.38E-03	-1.24E-03	4.53E-03	4.64E-03	-7.55E-04	2.01E-05	2.84E-03	4.65E-03	9.48E-04	-4.70E-04	-5.39E-03
ZMB56458		199.3	30.8	39.2	71.0	133.2	84.7	38.3	16.0	25.3	-4.33E-02	9.59E-03	-3.43E-02	1.40E-02	-1.06E-03	7.55E-03	4.66E-03	-7.36E-03	6.42E-03	-2.99E-03	4.41E-03	6.30E-03	-5.65E-03	-5.20E-03	1.29E-02	-6.80E-03	-1.12E-03	6.29E-03	4.92E-03	2.30E-03	4.58E-03	1.14E-02	5.34E-04	6.21E-04	9.05E-03	-1.57E-04	-5.95E-03	-4.78E-03	-3.25E-03	-4.27E-03	1.21E-03	2.73E-03	2.44E-03	-3.47E-03	1.51E-04	-1.21E-04	1.42E-03	2.94E-06	-1.74E-03	1.66E-03	5.71E-04	-2.55E-04	4.09E-03	-2.05E-03	3.05E-03	-1.77E-03
ZMB56345		188.9	27.0	46.4	68.6	127.9	83.8	40.2	15.4	24.3	-1.89E-02	-3.23E-03	-1.53E-02	3.51E-02	-5.17E-03	-4.42E-03	4.75E-03	-2.31E-03	1.40E-02	-9.60E-03	8.61E-03	4.41E-03	-9.65E-03	2.56E-03	1.03E-03	-6.79E-03	-1.14E-03	1.67E-03	2.82E-03	1.13E-03	8.15E-03	-5.87E-03	1.74E-03	-7.57E-04	1.37E-02	2.65E-03	6.49E-04	-6.13E-03	4.09E-03	-2.55E-03	-1.02E-03	-6.98E-04	1.00E-02	3.51E-03	-3.83E-03	-5.18E-03	1.97E-04	4.75E-04	4.77E-03	4.43E-03	4.60E-03	-2.85E-03	3.84E-03	-1.65E-03	3.59E-03	-4.42E-03
ZMB56363		189.1	26.3	45.2	69.6	121.7	80.1	38.1	15.8	24.2	-3.64E-02	9.25E-03	-1.58E-02	1.39E-03	4.47E-03	-1.09E-02	7.67E-03	-9.35E-03	-6.26E-03	-9.30E-03	5.08E-03	1.10E-02	-1.64E-03	1.03E-02	8.62E-03	-2.87E-03	2.12E-03	9.92E-03	-1.41E-04	2.04E-03	-1.49E-03	4.99E-03	1.66E-03	-5.38E-03	4.83E-03	2.37E-03	-6.38E-04	-6.26E-03	9.28E-04	-3.37E-03	-5.37E-03	9.51E-04	1.04E-02	-7.22E-04	-5.45E-04	7.14E-03	-1.91E-03	-1.90E-03	2.31E-03	-1.42E-03	3.22E-03	-8.38E-04	2.65E-03	2.50E-03	4.52E-03	1.77E-03
ZMB56319		195.8	26.8	42.3	69.5	128.5	86.0	41.9	16.5	25.2	-3.37E-02	-8.06E-03	-2.62E-04	-1.25E-02	-3.19E-04	-1.10E-02	2.13E-02	-1.93E-03	3.84E-03	-2.69E-03	1.74E-03	3.63E-03	4.27E-04	5.08E-03	1.04E-02	7.69E-03	-2.98E-04	1.05E-02	1.11E-03	-4.41E-04	-3.06E-03	1.16E-02	1.49E-03	-7.41E-03	5.94E-03	4.76E-03	-2.64E-03	1.25E-03	1.92E-04	4.20E-03	3.77E-03	-5.05E-03	1.46E-03	-3.66E-04	2.95E-03	4.28E-06	-1.26E-03	2.46E-03	5.26E-03	6.51E-04	1.36E-03	3.71E-03	3.67E-03	-1.82E-03	4.73E-03	-7.61E-04
ZMB56342		217.7	27.4	45.2	73.1	139.0	91.2	42.0	16.3	23.9	-2.92E-02	-7.55E-03	-2.62E-02	6.62E-04	8.97E-03	-6.70E-03	7.42E-03	6.94E-03	1.19E-03	-1.21E-02	-2.21E-03	1.68E-03	-3.52E-03	9.82E-03	5.05E-03	-2.76E-03	7.95E-03	3.14E-03	-8.25E-03	1.33E-03	5.39E-03	-4.05E-03	-2.65E-03	-1.77E-03	1.47E-02	-4.43E-03	-5.50E-03	-5.29E-04	-4.78E-03	-6.21E-03	2.63E-03	-1.85E-03	-6.60E-04	-4.17E-03	3.64E-03	4.08E-04	3.04E-03	-5.59E-03	6.08E-03	-3.07E-03	-6.97E-04	3.33E-03	2.80E-03	-1.19E-03	1.80E-03	-8.71E-04
ZMB56502		195.1	24.3	41.5	68.3	130.5	86.6	41.7	16.1	24.1	-4.42E-02	6.81E-03	-2.78E-02	6.16E-03	8.37E-04	-4.88E-04	1.11E-02	-1.21E-02	1.22E-03	-1.50E-03	6.07E-03	8.88E-03	-8.12E-03	-4.38E-05	1.90E-02	-6.95E-03	8.19E-03	1.85E-03	7.29E-05	-4.65E-03	3.97E-03	3.03E-03	3.94E-05	2.47E-03	3.37E-03	2.43E-03	-1.00E-03	-3.61E-03	2.91E-04	-4.23E-03	1.92E-04	-1.70E-03	5.58E-03	-4.60E-03	2.97E-03	4.33E-03	-7.14E-04	-4.08E-03	8.80E-03	-8.46E-04	-3.90E-03	1.00E-03	9.13E-04	1.66E-03	9.61E-04	1.61E-03
ZMB56474		193.5	30.5	41.2	69.6	130.4	81.6	42.1	17.2	23.7	-4.06E-02	1.22E-02	-1.52E-02	-6.71E-04	7.72E-03	-4.81E-04	2.20E-02	-1.26E-02	1.02E-03	-3.96E-03	-5.31E-03	5.61E-03	-5.53E-03	-1.77E-03	1.26E-02	8.83E-03	-3.24E-03	4.30E-03	-1.60E-03	3.69E-04	-2.62E-03	1.24E-02	-1.10E-03	-4.80E-03	1.02E-02	-9.80E-04	-2.35E-03	2.44E-04	-8.02E-03	-1.88E-03	2.32E-03	4.74E-03	5.76E-04	7.63E-03	-2.00E-03	6.35E-04	-4.66E-03	-1.85E-03	6.63E-03	-6.18E-04	-1.03E-03	2.24E-03	-9.17E-04	-2.58E-03	-4.06E-05	5.16E-03
ZMB56471		205.2	36.5	42.4	71.5	133.8	89.3	44.6	15.3	23.6	-2.95E-02	-4.30E-03	-2.39E-02	-7.09E-03	2.42E-03	-6.30E-03	9.97E-03	-6.75E-03	4.48E-03	1.95E-04	1.77E-03	1.20E-02	-4.96E-03	-1.75E-03	1.78E-02	-6.93E-03	9.17E-04	4.36E-03	8.24E-04	-3.11E-03	5.20E-04	8.76E-03	-1.40E-03	3.18E-03	7.57E-03	1.12E-03	-4.29E-03	8.37E-04	3.05E-03	-5.77E-03	4.08E-04	1.90E-03	2.57E-03	-5.91E-03	2.84E-03	-9.34E-03	-6.94E-04	3.17E-03	3.42E-03	3.27E-03	2.06E-03	7.21E-04	6.04E-03	-3.69E-03	2.92E-03	-7.68E-04
ZMB56322		204.3	31.2	45.5	76.8	134.8	87.0	43.8	15.4	24.8	-1.72E-02	1.78E-03	-5.84E-02	-3.17E-02	-5.41E-03	6.83E-03	1.47E-02	-2.49E-03	3.46E-03	-7.38E-03	-4.30E-03	7.65E-03	-1.20E-02	-4.31E-03	1.70E-02	-1.29E-02	-1.02E-03	-4.22E-03	6.20E-03	-8.55E-03	1.91E-03	1.08E-04	8.98E-04	-1.98E-03	5.37E-03	2.79E-03	-3.09E-03	-2.51E-03	8.38E-03	-1.02E-02	-3.73E-03	-5.92E-03	2.50E-03	-1.71E-03	-4.85E-04	-6.33E-03	2.72E-03	-2.67E-04	7.61E-03	2.74E-03	-6.36E-04	-3.64E-04	1.45E-04	-4.21E-03	2.21E-03	-4.96E-03
ZMB56325		187.5	23.1	44.4	72.2	127.5	86.2	42.3	14.8	22.9	-3.78E-02	1.47E-02	-1.62E-02	-2.79E-02	-1.43E-03	-1.37E-02	1.17E-02	-4.96E-03	-1.63E-02	7.02E-03	-1.47E-03	8.06E-03	-3.97E-04	7.30E-03	6.15E-03	8.25E-03	2.52E-03	5.70E-04	-5.72E-03	-1.36E-03	3.81E-03	9.83E-03	1.89E-03	-1.06E-03	8.63E-03	2.57E-03	2.16E-03	-4.98E-03	-4.52E-03	-2.37E-03	-6.46E-03	-3.00E-03	6.78E-03	-3.35E-03	1.88E-04	2.75E-03	2.01E-03	-5.41E-03	-1.39E-04	-4.55E-03	-1.94E-03	3.14E-03	-1.65E-03	-1.23E-03	2.41E-03	-4.50E-03
ZMB56547		190.9	31.3	40.0	72.4	131.7	82.3	38.5	17.3	25.8	-2.95E-02	1.94E-02	-3.65E-02	-1.06E-02	-3.51E-03	8.81E-04	1.28E-02	-9.81E-03	-2.29E-03	-1.42E-02	5.64E-03	9.70E-03	3.15E-03	-6.06E-03	1.18E-02	-6.11E-04	-2.42E-03	6.24E-03	-6.86E-03	-9.26E-04	2.32E-03	2.70E-03	-4.84E-03	4.24E-04	8.85E-03	1.38E-03	3.71E-03	-2.60E-03	-1.91E-03	-3.77E-03	-3.49E-03	-7.99E-06	7.91E-04	-1.26E-03	4.37E-03	-2.69E-03	-8.00E-05	-9.96E-04	4.42E-03	3.35E-03	4.48E-04	-2.00E-03	-4.81E-03	-2.84E-04	-2.90E-03	-2.21E-03
ZMB56472		212.6	30.8	43.8	73.6	139.8	90.2	41.3	16.5	23.7	-4.78E-02	-2.18E-02	-3.33E-02	-1.89E-02	1.13E-02	-4.93E-03	1.10E-02	-9.02E-03	2.95E-03	7.28E-03	-2.71E-03	5.18E-03	-3.00E-03	-4.77E-03	5.98E-03	-1.77E-03	1.96E-03	-2.13E-03	4.11E-03	3.73E-03	4.56E-03	5.31E-03	-5.89E-04	2.58E-03	1.04E-02	3.07E-03	-1.69E-03	-6.29E-03	2.94E-03	-4.61E-03	2.78E-03	-3.50E-03	8.57E-03	-3.65E-03	7.47E-03	-7.58E-03	1.61E-03	2.30E-03	4.37E-03	4.82E-03	-1.71E-03	5.67E-03	4.90E-03	-1.87E-03	2.00E-03	-3.64E-03
ZMB56467		185.2	28.0	40.6	71.2	123.0	79.2	40.6	16.8	23.9	-3.91E-02	8.48E-03	-1.79E-02	-8.72E-03	-1.12E-02	-9.74E-03	1.39E-02	-1.49E-02	1.04E-03	1.85E-04	4.17E-03	8.46E-03	-4.72E-03	1.02E-02	1.25E-02	-1.49E-03	5.42E-04	5.80E-03	3.36E-04	-7.21E-03	-1.08E-03	1.21E-02	1.68E-03	-5.24E-04	8.46E-03	8.70E-03	-4.14E-03	-5.87E-03	4.21E-03	-3.21E-03	-3.56E-03	1.76E-03	7.11E-03	-4.95E-03	-4.87E-04	-5.13E-03	-2.07E-03	4.60E-03	5.45E-03	3.08E-03	4.15E-03	2.43E-03	2.15E-03	4.92E-05	3.58E-03	-4.41E-03
ZMB56398		203.0	28.5	48.4	73.1	136.0	87.9	41.6	16.6	25.0	-3.63E-02	5.70E-03	-1.73E-02	-3.15E-03	-8.21E-03	-8.32E-03	1.71E-02	-1.18E-02	-9.35E-03	-1.04E-02	-2.82E-03	7.46E-03	1.12E-02	1.36E-02	6.36E-03	-1.15E-02	3.66E-02	-8.01E-03	6.12E-03	-9.07E-03	-7.20E-03	-3.77E-03	-3.82E-03	6.33E-04	3.85E-03	4.94E-03	-3.96E-03	-5.43E-03	1.22E-02	-4.82E-04	6.80E-03	-4.94E-03	8.70E-04	-2.06E-03	1.09E-03	-2.52E-04	-2.52E-03	-4.84E-03	-2.12E-03	2.87E-04	9.06E-03	5.79E-03	2.09E-03	4.42E-05	-1.17E-03	4.09E-03
ZMB56394		193.0	27.7	39.1	69.3	133.5	86.3	43.9	15.5	24.2	-2.80E-02	-9.89E-03	-2.13E-02	-7.41E-03	-8.62E-03	-1.68E-02	1.52E-02	-1.69E-02	-3.07E-03	-7.93E-03	2.33E-03	4.94E-03	-7.25E-03	4.02E-03	4.11E-03	2.48E-04	4.52E-03	-1.94E-03	-1.05E-03	2.38E-03	-1.95E-03	1.52E-02	-3.91E-03	-1.37E-03	7.96E-03	3.34E-03	-5.22E-03	8.15E-04	-2.12E-03	-3.16E-03	-2.99E-03	-2.44E-03	2.97E-03	-4.96E-03	1.86E-03	5.11E-03	-2.60E-03	7.22E-04	2.81E-03	8.42E-05	2.91E-03	5.25E-04	2.60E-03	1.60E-04	4.18E-04	3.62E-03
ZMB56366		209.2	25.8	34.8	71.4	135.1	88.8	40.5	15.8	23.9	-4.19E-02	-9.24E-03	2.75E-03	-1.33E-02	-1.33E-02	-6.65E-03	5.65E-03	2.71E-03	8.01E-03	-5.06E-03	-1.86E-03	6.80E-03	-5.79E-03	1.35E-03	4.94E-03	-3.25E-03	-4.18E-03	1.71E-03	2.47E-03	5.08E-03	8.07E-03	1.71E-03	-1.07E-03	9.08E-04	1.56E-02	-2.04E-03	3.27E-03	-6.60E-03	4.84E-03	-3.68E-05	-2.86E-03	1.57E-03	6.34E-03	-5.21E-03	4.21E-03	6.71E-03	1.32E-03	-3.46E-03	3.80E-03	-6.09E-04	7.05E-03	1.98E-03	8.85E-03	-1.68E-03	3.62E-03	-2.35E-03
ZMB28795		203.3	29.1	40.9	70.8	137.1	87.3	42.9	16.1	25.4	-3.72E-02	-6.44E-03	-5.49E-03	-8.11E-03	1.01E-02	4.57E-03	1.87E-02	-4.86E-03	6.82E-03	-4.93E-03	-2.17E-03	-3.20E-03	-4.64E-03	-1.45E-03	6.33E-03	-2.41E-03	-3.94E-04	4.59E-03	-3.18E-03	7.03E-03	1.64E-03	6.62E-03	-3.83E-03	2.71E-03	8.82E-03	4.32E-03	-1.48E-03	-1.08E-03	-3.91E-03	-1.02E-04	-1.01E-03	-2.61E-03	6.73E-03	-7.45E-04	1.59E-03	1.48E-03	-7.28E-04	2.13E-04	7.09E-03	-2.85E-03	3.14E-03	-6.02E-04	3.48E-03	-2.90E-03	1.98E-03	3.78E-03
ZMB56327		200.2	30.3	43.9	72.5	138.9	86.1	42.3	17.1	24.6	-3.72E-02	-6.00E-03	-2.55E-02	-1.21E-03	-9.20E-03	-1.24E-02	8.56E-03	-1.29E-03	-7.89E-04	-5.55E-03	5.94E-03	2.26E-03	-6.75E-03	-7.21E-03	1.94E-03	-1.01E-02	6.03E-03	-1.74E-03	-3.04E-03	-1.64E-03	-2.29E-03	5.94E-03	4.49E-03	-3.71E-03	7.91E-03	-1.14E-03	-2.02E-03	7.12E-04	3.36E-03	-6.39E-03	-8.54E-04	-2.44E-03	4.99E-03	1.33E-03	-3.18E-04	-3.06E-03	2.12E-03	9.47E-03	8.45E-04	-1.36E-03	6.79E-03	-1.18E-03	1.43E-03	-1.14E-02	2.02E-03	8.49E-04
ZMB56392		187.2	25.4	37.1	67.9	121.4	80.9	42.0	16.3	24.1	-4.04E-02	-1.41E-03	-1.48E-02	-1.38E-02	2.12E-03	-7.12E-04	7.90E-03	-1.97E-02	2.95E-03	3.32E-03	3.21E-03	-2.17E-03	-9.48E-03	-4.86E-03	1.75E-02	5.31E-03	-9.60E-04	-3.23E-03	-6.82E-04	5.73E-03	-4.67E-03	9.25E-03	4.59E-03	-5.23E-03	4.58E-03	1.15E-03	-9.51E-04	2.34E-03	-5.65E-03	-4.41E-03	-2.13E-03	4.57E-04	-7.47E-04	-4.68E-03	-1.53E-03	1.95E-03	-3.79E-03	-8.13E-04	8.70E-03	-4.65E-03	-1.82E-04	3.34E-03	5.01E-04	-1.87E-03	2.80E-03	9.60E-04
ZMB56348		199.0	28.1	45.3	72.6	133.9	84.5	43.9	17.3	24.5	-4.03E-02	3.42E-03	-3.33E-02	-1.07E-02	-1.48E-03	-7.16E-03	5.65E-03	5.61E-04	1.07E-03	-6.45E-03	4.00E-03	4.84E-03	-5.75E-03	1.88E-03	1.04E-02	-7.65E-03	1.76E-04	5.75E-03	-1.60E-03	5.28E-03	6.87E-03	-1.98E-03	-1.54E-04	3.22E-05	1.60E-03	4.57E-03	-4.56E-03	-2.13E-03	-2.12E-03	9.57E-04	-1.94E-03	-4.87E-03	7.85E-03	-4.70E-03	-2.81E-03	-2.35E-03	2.07E-03	5.20E-04	4.44E-03	4.02E-03	-2.70E-05	1.95E-03	5.50E-04	-1.43E-03	-9.98E-04	4.31E-03
ZMB56397		181.1	24.1	38.4	66.0	120.7	78.7	38.9	15.5	22.4	-2.72E-02	-1.30E-02	-2.53E-02	-2.74E-02	-1.63E-02	-8.35E-03	2.73E-02	-1.33E-02	5.94E-03	-5.23E-03	2.75E-03	2.08E-03	-1.24E-04	3.72E-03	1.45E-02	5.53E-03	4.54E-03	4.25E-03	6.71E-03	3.58E-03	5.94E-03	1.20E-02	-2.32E-03	8.54E-04	4.49E-03	2.25E-03	-1.32E-03	-2.00E-03	2.51E-04	-2.01E-03	9.40E-04	-4.02E-03	2.51E-03	-6.39E-03	-4.77E-03	-7.89E-03	2.13E-03	7.81E-04	4.07E-03	-6.45E-04	-3.25E-03	1.68E-03	5.03E-03	5.99E-04	2.92E-03	4.83E-03
ZMB56401		192.8	26.7	40.9	67.3	124.2	79.9	38.8	17.6	27.3	-3.72E-02	-7.85E-03	-8.71E-03	-2.54E-02	-1.63E-02	-5.90E-03	1.11E-02	-6.91E-03	4.33E-03	9.75E-03	9.68E-03	1.40E-02	-3.84E-03	1.31E-04	4.98E-03	3.94E-03	3.74E-03	-8.51E-04	3.29E-03	5.27E-03	4.40E-03	7.68E-03	-7.54E-04	1.91E-03	8.63E-03	6.33E-04	1.33E-03	-5.71E-03	8.89E-03	-3.82E-04	-4.69E-03	6.60E-03	-1.39E-03	1.44E-03	-1.73E-03	1.79E-03	9.49E-04	1.60E-03	4.06E-03	-5.89E-05	2.16E-03	4.77E-03	-3.79E-05	-4.65E-03	3.33E-03	2.44E-03
ZMB56335		217.5	31.8	41.8	76.8	143.9	95.5	41.0	15.9	23.9	-3.60E-02	-8.62E-03	-3.10E-02	-1.20E-02	-6.48E-03	-2.67E-03	9.80E-03	-2.39E-03	-1.73E-03	-6.59E-03	-4.53E-04	8.46E-03	-3.33E-03	-9.95E-03	-7.92E-03	-6.48E-03	2.95E-03	3.04E-03	2.46E-03	-7.91E-04	-3.09E-03	-3.26E-04	-7.92E-04	-3.98E-04	1.06E-02	-3.64E-03	-4.43E-03	-2.13E-03	-2.36E-03	-2.22E-03	-2.70E-05	-2.59E-03	-5.51E-04	-2.82E-03	3.30E-03	-3.99E-03	-1.42E-03	-4.04E-03	3.08E-03	-2.18E-03	6.85E-03	-1.99E-03	3.00E-03	-2.60E-03	3.67E-03	2.61E-04
ZMB56316		200.3	27.8	46.6	70.4	130.2	82.7	40.5	16.7	24.9	-4.27E-02	-2.52E-03	-8.57E-03	-2.50E-02	1.22E-03	-5.91E-03	1.17E-02	-6.13E-03	7.11E-03	-7.10E-03	-9.42E-04	1.35E-02	-8.29E-03	-4.20E-03	6.29E-03	-1.01E-02	1.07E-02	1.55E-03	1.10E-02	-6.50E-03	7.35E-03	7.48E-03	2.73E-03	-2.69E-03	8.57E-03	6.87E-04	-7.30E-03	-2.95E-03	7.26E-04	2.03E-03	-1.18E-03	9.77E-04	2.63E-03	-4.29E-04	4.12E-03	1.16E-03	-3.43E-03	-2.54E-03	8.43E-03	-1.58E-03	-6.52E-03	4.47E-03	3.80E-03	-2.88E-03	1.31E-03	-1.32E-03
ZMB56396		189.3	27.6	42.5	69.3	120.7	78.4	41.1	14.2	23.3	-4.18E-02	1.03E-02	-2.54E-02	-1.15E-02	-8.04E-03	-9.64E-03	2.27E-02	-7.83E-03	-1.35E-02	-1.12E-02	-9.21E-04	6.91E-03	2.83E-04	1.10E-02	8.81E-03	-7.91E-03	3.91E-03	1.13E-02	-1.32E-03	-3.83E-03	-1.99E-03	3.83E-03	-1.23E-03	-8.49E-04	7.21E-03	5.84E-03	-6.28E-03	-1.63E-03	-5.63E-04	3.68E-04	-1.43E-03	-6.07E-04	5.48E-04	-3.77E-03	5.05E-03	5.35E-03	1.25E-03	-1.59E-03	3.60E-03	2.31E-04	1.14E-03	7.89E-04	4.31E-03	-2.64E-03	3.04E-03	-5.20E-03
ZMB56395		186.6	25.3	48.8	72.3	131.8	82.4	39.7	17.0	26.3	-2.94E-02	1.69E-03	-3.69E-02	2.53E-03	1.44E-03	-1.30E-02	1.04E-02	-9.74E-03	6.77E-04	-1.30E-02	1.08E-02	-4.43E-03	-7.88E-03	9.00E-04	1.08E-02	-2.22E-03	6.68E-03	-2.71E-03	-1.91E-03	-1.59E-03	1.51E-03	5.72E-03	1.61E-03	-4.93E-03	3.08E-03	7.65E-03	-2.76E-03	6.71E-03	2.68E-03	-5.08E-03	-5.56E-03	-6.73E-04	-4.18E-03	-7.11E-04	5.57E-04	-1.10E-03	-1.39E-03	9.49E-04	3.34E-03	-9.31E-05	3.34E-03	2.80E-03	-3.75E-03	-1.21E-03	2.91E-04	-6.67E-03
ZMB31614		200.6	26.4	44.7	69.5	127.7	85.1	38.4	15.8	26.3	-2.98E-02	-1.18E-02	-1.96E-02	-8.14E-04	-9.10E-03	2.15E-03	1.46E-02	-4.35E-03	9.26E-03	-5.49E-03	5.90E-03	5.35E-03	-2.33E-03	2.06E-03	9.60E-03	1.96E-06	3.22E-03	-4.29E-04	1.79E-03	6.92E-04	6.75E-03	2.36E-03	-1.93E-03	4.28E-04	8.64E-03	4.14E-03	-3.11E-03	9.78E-04	-5.33E-03	8.86E-05	-2.86E-03	-6.04E-03	9.31E-03	-6.02E-03	-6.83E-04	3.95E-03	2.95E-03	-3.81E-03	4.88E-03	-3.27E-03	6.77E-03	-1.71E-03	7.60E-03	-7.69E-04	2.22E-03	3.66E-03
ZMB56326		187.5	24.1	40.6	66.8	132.0	81.7	39.7	16.0	23.3	-2.71E-02	-3.34E-03	-1.12E-02	-4.73E-03	-3.04E-03	-6.24E-03	2.36E-02	-1.04E-02	2.53E-03	-2.61E-03	3.24E-03	-5.97E-04	-8.69E-03	5.58E-03	1.15E-02	2.99E-03	4.30E-03	3.30E-03	4.72E-04	5.71E-03	6.51E-03	4.10E-03	-3.20E-03	1.71E-03	6.49E-03	2.00E-03	-3.34E-04	-3.07E-03	-3.13E-03	-7.80E-03	1.26E-03	-3.40E-04	8.86E-03	-6.48E-03	-3.97E-03	4.19E-04	-5.11E-04	-1.05E-04	8.40E-03	-5.87E-03	-4.66E-03	7.68E-03	1.04E-03	1.10E-03	4.83E-03	2.05E-03
ZMB56336		198.5	30.1	42.9	70.4	129.6	85.0	43.8	16.7	25.8	-3.94E-02	-2.53E-03	-3.69E-02	-6.16E-03	-8.09E-03	-2.00E-02	1.46E-02	-1.00E-02	-2.50E-03	-9.13E-05	8.07E-03	9.24E-03	-1.07E-02	1.25E-02	1.61E-02	-1.05E-02	6.38E-03	8.24E-03	-3.55E-04	1.10E-02	3.76E-03	8.31E-03	4.59E-04	-5.52E-03	9.07E-04	5.39E-03	-1.84E-03	-1.99E-04	7.82E-03	-5.37E-04	-1.78E-03	-2.80E-03	8.64E-03	-2.55E-03	-4.54E-03	5.87E-03	2.81E-04	1.87E-03	1.41E-03	6.73E-04	-4.58E-03	-4.44E-04	5.45E-04	-1.90E-03	1.05E-03	7.31E-04
ZMB56498		191.6	28.0	45.2	68.4	130.5	83.6	39.8	15.9	24.6	-4.14E-02	-2.79E-04	-2.21E-02	-2.39E-03	6.51E-03	-9.74E-03	2.27E-02	-1.38E-02	2.55E-04	-2.60E-03	3.29E-03	8.81E-03	-7.55E-03	6.67E-03	1.22E-02	-7.54E-04	6.26E-03	4.05E-03	-1.62E-03	2.08E-04	4.25E-03	8.28E-03	4.12E-03	-7.43E-04	5.63E-03	-1.19E-03	-1.80E-03	-2.30E-03	-1.77E-03	5.27E-04	-6.85E-03	5.57E-03	5.30E-03	-5.96E-03	-4.83E-03	-9.97E-06	-2.59E-03	-2.19E-03	3.79E-03	2.18E-03	-2.09E-03	2.52E-03	7.68E-04	-3.86E-04	3.60E-03	-2.19E-03
ZMB56505		197.6	27.9	45.2	70.5	130.4	86.6	41.7	16.3	25.7	-4.05E-02	9.32E-03	-2.35E-02	-4.29E-03	8.17E-03	-4.94E-03	1.13E-02	2.63E-03	-1.41E-04	-1.20E-02	2.26E-03	4.54E-03	-8.57E-03	1.04E-02	6.87E-03	-4.70E-03	5.21E-03	6.39E-04	-5.40E-04	-6.46E-04	-1.32E-03	7.05E-03	9.84E-04	-9.29E-04	8.48E-03	-5.20E-04	-5.41E-03	1.29E-03	1.28E-03	-3.23E-03	-1.05E-02	3.50E-03	5.22E-04	-2.54E-03	-3.52E-04	3.59E-03	-3.96E-03	-3.67E-03	7.68E-03	-3.56E-03	2.51E-04	-2.60E-03	-9.87E-04	-3.98E-03	2.35E-03	-3.32E-03
ZMB56448		243.2	35.9	45.8	80.2	166.4	109.3	47.4	17.4	25.9	-2.89E-02	-6.58E-03	-3.33E-02	1.58E-02	2.19E-02	-1.16E-03	5.18E-04	4.30E-03	-1.56E-05	-1.46E-02	-4.85E-03	9.86E-03	-4.87E-03	-6.51E-03	3.86E-03	-1.37E-02	-2.55E-03	-8.94E-04	-3.33E-03	-5.68E-03	-2.32E-06	5.28E-03	-3.56E-03	9.30E-04	9.12E-03	5.80E-03	-4.32E-03	-3.90E-03	-5.01E-03	-4.22E-03	-3.26E-03	2.52E-03	4.08E-03	-3.98E-03	-8.36E-04	-7.34E-03	2.34E-03	4.26E-03	-4.54E-04	5.36E-03	6.65E-05	-6.88E-04	3.00E-03	-2.49E-03	2.57E-03	-1.77E-03
ZMB56492		195.9	30.0	41.8	71.2	129.3	84.0	38.5	15.6	23.0	-3.90E-02	6.33E-03	-2.46E-02	-5.03E-03	5.40E-05	-5.75E-03	1.22E-02	-6.37E-03	-1.53E-03	-5.65E-04	-9.97E-04	8.43E-03	-3.88E-03	-2.26E-03	9.32E-03	-6.92E-03	6.93E-03	4.32E-03	-6.95E-03	5.27E-03	7.63E-03	1.38E-02	9.88E-04	1.13E-03	1.12E-02	1.21E-03	-2.16E-04	-5.37E-03	3.24E-03	-2.15E-03	-3.06E-03	2.15E-03	-8.89E-04	-4.08E-03	5.86E-03	-7.09E-03	-2.21E-03	1.99E-03	2.29E-03	4.20E-03	-5.93E-04	5.95E-04	2.39E-03	-1.24E-03	4.58E-03	-1.92E-03
ZMB56359		201.7	24.1	41.7	71.2	135.9	90.3	46.8	16.6	25.2	-3.27E-02	1.14E-02	-8.76E-03	-1.82E-02	-7.34E-03	-1.36E-02	1.44E-02	-1.43E-02	-7.47E-04	3.61E-04	1.57E-03	-1.09E-03	-8.19E-03	1.68E-02	7.27E-03	-4.32E-03	4.61E-03	5.75E-03	1.01E-03	9.54E-03	6.18E-04	4.83E-03	1.63E-03	-2.30E-03	1.18E-02	2.04E-03	-6.54E-03	-2.25E-03	-1.10E-03	-2.91E-03	-3.49E-03	-5.92E-03	1.29E-03	-5.04E-03	-3.18E-03	6.72E-04	9.22E-04	2.40E-03	7.12E-03	-1.67E-03	-4.44E-05	2.26E-03	5.18E-03	-2.24E-03	-2.42E-04	7.62E-03
ZMB56317		200.7	28.2	47.5	75.9	136.1	94.0	41.9	16.0	23.6	-2.89E-02	1.44E-02	-2.63E-02	-2.06E-02	-2.16E-03	-1.13E-02	1.60E-02	-5.38E-03	1.11E-02	-1.31E-02	1.69E-03	9.59E-03	6.47E-04	9.23E-03	7.70E-03	-8.77E-03	8.48E-03	8.52E-04	-3.50E-04	-6.99E-03	4.58E-03	1.38E-03	9.41E-04	-3.05E-03	6.30E-03	3.08E-03	-7.21E-04	-4.18E-03	3.16E-03	-7.51E-03	-1.68E-04	-9.15E-04	5.03E-03	-6.70E-03	4.51E-04	1.43E-03	-3.16E-04	-2.30E-03	4.09E-03	-3.89E-03	3.35E-03	1.95E-03	3.17E-03	8.69E-05	8.42E-04	6.50E-03
ZMB48219		205.8	32.1	43.0	74.0	137.4	91.2	42.3	17.1	25.2	-3.82E-02	-1.30E-02	-2.03E-02	-3.28E-02	-7.16E-03	-6.01E-03	1.44E-02	1.14E-03	2.52E-03	8.56E-03	1.57E-03	1.30E-02	-7.01E-03	4.78E-03	1.59E-02	-8.17E-03	-4.05E-03	2.59E-03	-3.47E-03	2.27E-03	5.28E-03	7.52E-03	-2.39E-03	2.67E-03	4.54E-03	8.33E-05	1.51E-03	-3.51E-03	-7.27E-03	-7.42E-03	2.05E-03	-1.75E-03	7.50E-04	-5.43E-03	-7.66E-04	-2.79E-03	1.67E-03	-6.04E-04	3.79E-03	1.58E-03	1.86E-03	3.35E-03	2.00E-03	1.83E-03	3.53E-03	1.77E-04
ZMB56476		193.1	24.4	43.5	68.0	128.3	79.4	39.7	15.8	26.1	-4.27E-02	8.33E-03	-2.72E-02	1.45E-02	-1.06E-02	-7.77E-03	7.58E-03	4.95E-04	1.42E-03	-1.12E-02	4.26E-03	1.23E-02	1.29E-03	6.93E-03	5.92E-03	-6.09E-04	1.10E-03	5.80E-03	-1.02E-03	-9.11E-03	4.20E-03	5.75E-03	4.30E-04	-3.32E-03	1.07E-02	2.77E-03	2.38E-03	1.17E-03	7.73E-03	-5.33E-03	-5.88E-03	6.12E-03	7.55E-04	-5.81E-03	-1.57E-03	3.33E-03	1.49E-03	-2.62E-03	9.03E-03	-1.32E-03	5.56E-03	-4.11E-03	4.74E-04	1.27E-03	2.60E-03	-4.39E-03
ZMB18810		189.0	26.0	44.0	70.8	123.8	86.5	41.8	15.4	23.3	-2.92E-02	7.48E-03	-2.58E-02	-1.25E-02	-1.26E-02	-1.13E-02	4.59E-03	-6.58E-03	1.10E-02	-2.14E-03	8.58E-03	8.92E-03	1.20E-03	1.14E-02	7.94E-03	-6.84E-03	5.07E-03	1.62E-03	5.06E-04	-2.32E-03	5.86E-03	2.45E-03	8.93E-04	-1.69E-03	9.05E-03	7.52E-04	2.84E-03	1.74E-03	2.96E-03	-1.42E-03	-6.73E-03	-1.82E-03	7.02E-03	-6.99E-03	2.64E-03	2.07E-03	1.05E-03	-2.27E-03	6.12E-03	2.96E-03	6.31E-03	4.84E-03	2.14E-03	-2.33E-04	6.65E-04	2.11E-03
Panthera pardus females																																																								
NRM595413		169.1	19.9	44.9	69.6	114.4	79.1	37.7	15.6	23.5	-4.57E-02	2.44E-02	-8.80E-03	-1.05E-02	3.57E-03	-1.44E-02	1.79E-02	-9.97E-03	-2.56E-03	-7.13E-03	1.18E-02	9.39E-04	-3.08E-03	1.10E-02	1.10E-02	-6.15E-04	9.25E-03	-6.93E-03	-3.90E-04	-5.42E-04	1.13E-02	1.28E-02	3.85E-03	-3.07E-03	1.01E-02	-6.74E-03	4.51E-03	-3.36E-03	-5.40E-03	-1.10E-03	-1.62E-03	-5.07E-04	4.54E-03	-1.68E-03	3.16E-03	2.28E-03	-5.11E-03	-6.43E-03	6.05E-03	-1.31E-03	-5.86E-03	6.65E-03	2.65E-03	2.01E-03	4.06E-03	-1.96E-03
NRM595312		167.2	17.8	39.9	66.5	114.8	76.1	37.8	15.1	22.9	-3.87E-02	2.40E-02	1.47E-02	-1.77E-02	-3.89E-03	-6.68E-03	2.67E-02	-7.29E-03	-1.08E-03	-1.03E-02	7.69E-03	8.58E-03	1.18E-03	1.15E-02	1.38E-02	4.75E-03	8.64E-03	5.62E-04	-5.47E-03	-8.93E-03	5.96E-03	6.78E-03	-3.47E-03	2.51E-03	6.74E-03	-1.80E-03	-2.36E-03	-5.10E-03	-4.07E-03	-7.08E-05	-1.49E-03	6.45E-03	-2.50E-03	-1.71E-03	3.03E-04	4.79E-03	-6.54E-03	-2.35E-03	8.21E-03	-5.88E-03	-6.98E-03	4.51E-03	7.08E-03	2.83E-03	5.05E-03	-2.63E-03
ZMB50746		162.0	22.2	44.3	68.4	103.5	74.8	40.9	17.0	25.1	-2.55E-02	1.74E-02	-4.01E-02	-2.45E-02	-1.68E-02	-8.73E-03	1.04E-02	-2.27E-02	2.51E-02	-3.46E-03	1.91E-02	8.40E-03	-4.39E-03	5.49E-03	2.06E-02	4.80E-03	1.90E-03	-9.97E-04	1.36E-02	-4.44E-03	-1.59E-03	1.42E-02	9.56E-03	-3.15E-03	-1.89E-04	-2.15E-03	1.12E-03	2.29E-03	1.23E-02	2.02E-03	-7.73E-03	-1.86E-03	-4.17E-03	9.29E-04	-4.90E-03	9.38E-04	1.91E-03	7.03E-03	5.45E-03	-4.26E-03	3.04E-03	5.20E-03	1.23E-03	-7.78E-03	2.88E-03	-3.34E-03
NRM595127		155.3	20.4	44.5	64.6	106.3	70.9	36.4	14.2	21.8	-2.67E-02	1.65E-02	-1.49E-02	-1.25E-02	-4.66E-03	-1.73E-02	3.13E-02	-1.21E-02	1.62E-02	-1.13E-02	9.26E-03	1.08E-02	-4.53E-03	9.82E-03	1.43E-02	3.33E-03	1.52E-02	3.62E-03	6.62E-03	-1.76E-03	-5.77E-03	4.11E-03	1.61E-03	-4.75E-03	4.11E-04	-1.14E-03	1.62E-03	-1.56E-03	3.84E-03	-6.91E-03	-2.26E-03	-4.21E-05	-1.01E-03	8.81E-04	1.85E-03	1.29E-03	-4.44E-03	-1.81E-03	3.79E-03	-4.55E-03	3.99E-03	6.95E-03	-3.01E-04	5.88E-05	2.79E-03	6.76E-04
BM31.9.21.3		176.8	25.7	38.7	64.6	120.6	78.7	36.6	15.4	23.9	-2.88E-02	1.69E-02	2.73E-03	-1.11E-02	6.08E-04	-1.76E-02	1.99E-02	-7.78E-03	-5.06E-03	-7.91E-03	1.59E-05	6.15E-03	6.53E-03	1.75E-03	1.21E-02	-1.85E-03	1.08E-02	-8.87E-04	6.02E-03	2.75E-03	-6.66E-04	6.96E-03	9.43E-04	4.31E-04	7.52E-03	-1.18E-03	-5.95E-04	-3.77E-03	3.74E-03	-2.44E-03	-2.73E-03	4.80E-03	-5.42E-03	-1.39E-03	1.23E-03	4.46E-03	-4.90E-03	-4.37E-03	1.38E-03	-6.70E-03	-6.88E-03	-1.10E-03	9.68E-04	9.58E-04	-2.60E-03	2.76E-03
BM no number	177.4	25.1	44.5	66.5	116.2	75.3	37.3	15.0	23.9	-3.19E-02	1.91E-02	-3.15E-02	-2.70E-02	7.58E-04	-6.30E-03	1.18E-02	-1.73E-02	9.42E-03	-5.14E-03	9.79E-03	1.30E-02	-1.20E-03	-3.90E-05	1.43E-02	1.69E-04	4.21E-03	1.34E-04	4.46E-03	-1.20E-03	-3.34E-03	1.16E-02	2.76E-03	-1.31E-03	5.28E-03	-6.64E-04	-4.72E-04	-1.78E-03	1.27E-03	3.58E-03	-3.05E-03	2.99E-03	8.56E-05	-4.55E-03	-1.96E-03	4.29E-03	4.40E-03	-1.30E-03	9.49E-03	-8.71E-04	2.43E-03	2.96E-03	-2.50E-03	-1.90E-03	5.61E-03	6.69E-03
BM1937.1.10.1	179.9	26.9	46.7	68.8	117.3	81.4	41.0	16.9	25.0	-6.76E-03	1.42E-02	-2.19E-02	-1.71E-02	-1.52E-02	-9.02E-03	2.72E-02	-1.85E-02	1.47E-02	-3.52E-03	1.36E-02	2.83E-03	8.49E-04	4.12E-03	2.25E-02	-2.11E-04	7.21E-03	-2.65E-03	5.97E-03	1.62E-03	-2.08E-03	1.07E-02	8.03E-03	-4.15E-03	-2.65E-03	-1.23E-03	-8.00E-03	-3.75E-03	-3.87E-03	2.32E-03	6.32E-03	8.55E-04	-6.24E-03	3.63E-04	-4.49E-03	6.67E-03	1.16E-03	1.86E-03	8.49E-03	2.95E-03	-1.71E-03	-2.01E-03	-1.97E-03	3.52E-04	4.59E-03	3.53E-03
ZMB45071		164.5	22.8	42.0	65.8	108.4	76.3	37.3	15.0	21.4	-2.74E-02	2.10E-02	-1.62E-02	-2.77E-02	-2.19E-02	-1.15E-02	2.71E-02	-2.74E-02	1.24E-02	-7.02E-03	1.07E-02	9.81E-03	4.51E-03	6.27E-03	1.39E-02	3.75E-03	5.74E-03	2.12E-03	1.16E-02	-1.19E-03	4.12E-04	1.27E-02	7.68E-03	-5.78E-03	6.80E-03	2.61E-03	-4.52E-03	-5.13E-04	3.07E-03	2.17E-03	1.09E-03	1.30E-03	-6.84E-03	-7.49E-04	-6.17E-03	6.81E-03	-4.90E-03	-1.46E-04	5.91E-03	-1.10E-03	-1.05E-03	-1.14E-03	-7.08E-04	3.16E-04	3.79E-04	-1.01E-03
RMNH3445		172.5	23.5	44.0	66.6	119.7	78.4	38.9	15.1	22.7	-2.38E-02	2.10E-02	-2.53E-02	-2.01E-03	6.76E-04	4.79E-04	2.05E-02	-1.44E-02	8.25E-04	-1.53E-02	1.46E-03	3.27E-03	2.16E-03	1.54E-02	7.87E-03	-1.03E-03	9.11E-03	1.03E-03	1.16E-02	-6.00E-03	6.02E-03	5.65E-03	-7.77E-04	-4.76E-04	4.18E-03	-5.25E-04	4.33E-03	5.94E-04	3.96E-03	1.92E-04	1.39E-04	3.13E-03	-5.13E-03	-1.80E-03	4.76E-03	9.83E-03	-3.23E-03	-5.91E-03	5.84E-03	-5.53E-03	-2.16E-03	-2.42E-03	-2.78E-03	8.64E-04	-2.12E-03	-2.19E-03
ZMB56407		162.7	25.9	43.5	69.4	115.0	81.3	39.5	16.6	24.7	-2.20E-02	1.15E-02	-3.43E-02	-1.64E-02	-1.23E-02	-9.32E-03	1.72E-02	-2.54E-02	8.46E-03	6.24E-03	1.73E-02	5.15E-03	-1.25E-03	5.36E-03	9.45E-03	-6.65E-03	8.47E-03	-2.83E-03	7.93E-03	3.84E-04	1.95E-02	1.35E-02	5.01E-03	-1.87E-03	-3.32E-03	-4.35E-04	-2.18E-03	3.50E-03	1.06E-02	-6.91E-03	-3.21E-03	-1.28E-03	7.19E-05	-1.52E-03	5.37E-03	3.24E-03	-5.04E-03	4.10E-03	5.38E-03	-2.66E-03	-5.93E-03	4.97E-03	-2.60E-03	-2.63E-03	1.81E-03	7.22E-03
CN5666		161.0	21.3	42.6	68.3	115.8	75.8	36.0	14.0	20.2	-1.76E-02	2.36E-02	-3.96E-02	-1.42E-02	-1.40E-02	-6.48E-03	1.36E-02	-1.31E-02	1.47E-02	-8.54E-03	1.35E-02	4.98E-03	-5.91E-03	2.52E-02	-5.50E-03	1.60E-02	1.68E-02	-7.60E-03	7.55E-04	-9.42E-03	8.74E-03	1.82E-03	-1.92E-03	-6.55E-04	4.59E-03	1.23E-03	-4.35E-04	6.18E-03	6.57E-03	-1.19E-03	1.36E-03	2.24E-03	-2.97E-03	5.03E-03	1.94E-05	4.35E-03	2.54E-03	6.88E-04	9.32E-03	-3.97E-03	8.39E-04	-1.75E-03	7.48E-03	5.72E-04	1.43E-03	-6.08E-03
CN5661		188.8	23.7	42.1	70.0	132.7	84.1	43.2	16.4	24.1	-2.33E-02	-5.83E-03	-3.81E-02	-2.68E-02	-5.41E-03	-1.07E-02	3.14E-03	-7.80E-03	2.16E-03	9.77E-03	2.90E-03	5.57E-03	-3.35E-03	4.09E-03	6.19E-03	5.18E-03	6.12E-03	-6.78E-03	-7.36E-03	2.55E-03	1.64E-02	6.54E-03	-8.14E-04	2.86E-03	8.56E-03	-2.78E-03	-1.58E-03	-9.07E-04	1.39E-03	1.09E-03	-1.92E-03	1.98E-03	-2.95E-04	7.35E-04	-1.47E-03	-2.73E-04	6.57E-03	7.98E-04	-3.42E-03	-5.07E-03	-5.57E-03	2.18E-03	1.18E-02	-3.59E-03	3.11E-04	3.61E-03
CN7374		179.0	23.8	48.3	70.0	126.3	79.4	38.5	15.3	22.7	-1.29E-02	-9.94E-03	-1.09E-02	-2.59E-02	-6.40E-03	-4.05E-04	1.33E-02	-9.88E-03	8.09E-03	1.39E-02	3.11E-03	1.67E-03	-6.75E-03	1.33E-02	1.16E-02	2.50E-03	1.48E-02	1.36E-03	1.28E-03	4.58E-03	5.81E-03	9.73E-03	-1.65E-03	-1.99E-04	9.37E-03	-2.35E-03	-1.91E-04	4.72E-03	8.02E-03	9.58E-03	1.02E-03	-4.65E-03	1.58E-03	5.06E-03	-1.24E-03	-5.70E-04	4.65E-04	-7.40E-03	1.19E-03	-5.45E-03	-4.51E-03	-7.11E-04	1.62E-03	-1.33E-03	1.83E-03	-3.74E-03
MNCN4259		164.8	21.3	40.6	67.6	114.4	73.1	36.0	15.3	22.2	-3.34E-02	1.14E-02	-3.83E-02	8.38E-03	-4.94E-03	2.70E-03	1.66E-02	-1.84E-02	-1.49E-03	-9.80E-03	4.99E-03	1.21E-02	-1.06E-02	1.37E-02	1.26E-02	-1.32E-03	2.66E-03	-6.74E-03	3.44E-03	-5.33E-03	-2.92E-03	3.97E-03	1.12E-03	-4.30E-03	1.59E-03	2.16E-03	4.21E-03	-2.51E-03	-4.34E-03	-5.06E-03	4.80E-03	1.35E-03	3.03E-03	-8.89E-03	-1.96E-03	8.91E-03	-7.52E-04	-1.15E-03	6.26E-03	-4.94E-03	-5.22E-03	-2.36E-03	1.43E-03	-5.32E-04	7.14E-04	-4.27E-03
SMNS18953		156.0	22.3	41.2	64.4	105.2	72.0	38.2	14.2	21.8	-3.88E-02	1.18E-02	2.65E-03	-1.09E-02	-1.71E-02	-3.92E-03	1.53E-02	-9.41E-03	7.62E-04	-1.39E-02	8.81E-03	3.70E-04	-1.48E-03	1.07E-03	2.36E-02	4.87E-03	7.40E-03	-4.46E-03	3.46E-03	-2.63E-03	4.73E-04	1.23E-02	-2.01E-03	-5.56E-03	5.18E-03	2.10E-03	-1.81E-03	-1.18E-03	1.35E-03	-5.79E-03	-1.93E-03	7.38E-03	-3.65E-03	-4.80E-03	7.97E-04	-2.78E-03	-5.82E-03	6.79E-03	6.47E-03	5.23E-03	-2.71E-03	4.23E-03	5.00E-03	2.28E-04	-5.52E-04	-6.02E-03
CN30			157.1	19.9	44.9	63.7	107.1	69.5	38.4	14.3	21.2	-2.87E-02	3.41E-04	-3.69E-02	-4.33E-02	-8.21E-03	-6.54E-03	2.18E-02	-2.32E-02	1.22E-02	-1.37E-03	1.73E-02	9.49E-04	-1.90E-03	2.66E-03	1.84E-02	5.37E-03	5.79E-03	1.93E-04	9.60E-03	6.24E-03	3.23E-03	1.55E-02	6.14E-03	-8.89E-03	-7.87E-04	3.24E-03	-1.54E-03	3.82E-03	9.74E-04	-4.27E-03	4.95E-03	3.86E-04	9.20E-03	-6.94E-03	-5.78E-03	5.14E-04	-1.60E-03	4.04E-03	5.54E-03	1.64E-03	-1.30E-03	5.64E-03	1.25E-03	-6.44E-04	1.64E-03	1.40E-03
CN31			158.8	18.9	45.6	66.9	115.8	74.3	38.2	15.3	23.7	-3.11E-02	1.81E-02	-2.15E-02	-3.33E-02	-1.65E-02	-2.97E-03	2.99E-02	-8.47E-03	2.17E-04	-1.15E-02	9.37E-03	2.79E-03	1.53E-03	4.56E-03	8.76E-03	6.83E-03	1.26E-02	-3.28E-03	5.00E-03	-2.10E-03	-3.75E-03	1.33E-02	4.10E-03	-2.33E-03	6.22E-03	1.46E-03	8.80E-03	-2.89E-03	5.95E-05	-2.80E-03	-6.28E-03	-2.95E-04	-8.63E-05	-2.36E-04	-1.82E-03	8.49E-03	-6.52E-03	9.78E-04	4.82E-03	-4.68E-03	1.07E-03	8.91E-06	-2.55E-03	1.49E-03	2.62E-03	-1.15E-03
SMNS31914		158.3	19.4	44.3	62.2	105.5	73.3	36.9	14.4	21.7	-3.81E-02	8.31E-03	-1.85E-02	-3.71E-02	-2.70E-02	-1.28E-02	2.29E-02	-2.45E-02	8.42E-03	-3.75E-03	1.70E-02	1.01E-02	-4.44E-04	4.54E-03	1.98E-02	2.95E-03	1.26E-02	-3.21E-03	7.32E-03	-7.00E-03	5.69E-03	1.71E-02	1.14E-03	-6.31E-03	1.21E-03	2.06E-03	-3.62E-03	1.13E-03	1.43E-03	-5.47E-03	2.25E-04	2.77E-04	-2.65E-03	1.10E-03	1.02E-03	-2.15E-04	-1.62E-03	4.76E-03	9.03E-04	2.60E-03	-1.29E-04	8.10E-03	2.87E-03	-8.17E-04	-1.79E-03	-3.48E-03
ZMB14842		154.0	18.2	40.0	62.8	106.5	68.8	35.3	13.4	20.1	-4.04E-02	1.63E-02	-3.13E-02	-1.47E-02	-5.93E-03	-4.64E-03	1.00E-02	-1.41E-02	1.93E-02	2.51E-03	3.17E-03	7.16E-03	-2.81E-03	1.41E-02	1.28E-02	2.43E-03	6.59E-03	3.83E-03	1.19E-02	3.57E-04	1.23E-02	1.43E-02	3.18E-03	-4.38E-03	2.58E-03	1.53E-03	-1.79E-04	1.02E-03	-5.61E-05	3.62E-03	2.20E-03	-6.75E-04	-1.56E-03	-3.35E-03	-3.20E-03	5.04E-04	-1.89E-03	-1.70E-03	1.52E-03	-1.53E-03	-3.67E-03	2.46E-03	2.21E-03	1.42E-03	4.92E-03	-6.78E-03
ZMBA2700		148.0	21.7	43.8	63.0	107.1	70.5	34.4	14.2	20.2	-3.10E-02	8.41E-03	-2.76E-02	-5.70E-03	-1.88E-02	-6.43E-03	1.20E-02	-2.30E-02	2.73E-03	-3.31E-03	4.48E-03	1.23E-02	-5.97E-03	1.07E-02	1.03E-02	4.65E-03	5.76E-03	-5.86E-03	4.87E-03	-2.45E-03	1.06E-02	1.86E-02	-2.73E-03	-5.29E-03	4.29E-03	5.48E-03	-3.80E-04	1.76E-03	6.58E-03	-4.74E-03	-4.63E-03	-5.25E-03	-9.22E-04	-7.76E-04	1.88E-05	-2.15E-03	-3.55E-03	9.13E-03	-1.10E-03	4.40E-03	-2.92E-03	3.20E-03	1.67E-03	3.41E-05	4.62E-03	-2.68E-04
RMNH38665		162.1	18.3	46.7	65.9	111.4	73.0	36.4	14.3	21.6	-3.97E-02	2.32E-02	-2.35E-02	-2.19E-02	-1.01E-02	-8.95E-03	1.70E-02	-2.31E-02	4.56E-03	-1.16E-02	1.01E-02	1.06E-02	-2.83E-04	1.50E-02	1.37E-02	2.93E-03	6.79E-03	1.31E-03	3.05E-03	-4.42E-03	1.18E-02	9.68E-03	-1.82E-03	-2.64E-03	3.23E-03	1.49E-03	-3.33E-03	6.55E-04	1.64E-03	1.15E-03	-2.78E-03	2.54E-03	-1.96E-03	-4.03E-03	-5.27E-03	3.09E-03	-4.10E-04	6.87E-04	2.22E-03	-6.75E-03	-3.80E-03	4.58E-03	1.56E-03	-2.45E-04	1.98E-03	2.21E-03
RMNH33838		156.8	20.8	41.6	63.6	104.9	72.1	36.2	14.2	20.6	-3.45E-02	2.53E-02	-5.70E-02	-1.21E-02	-8.51E-03	-4.77E-04	1.04E-02	-1.93E-02	1.45E-02	-7.39E-03	1.02E-02	3.92E-03	-4.33E-03	1.12E-02	1.15E-02	-2.26E-03	5.03E-03	-1.15E-03	2.94E-03	-3.58E-06	1.69E-02	8.55E-03	-1.11E-03	-2.74E-03	1.85E-03	1.09E-03	-4.15E-03	1.21E-03	3.80E-03	7.17E-05	-3.17E-03	2.27E-03	4.08E-03	-3.88E-03	5.99E-04	-6.92E-04	-9.66E-04	7.14E-04	3.32E-03	6.30E-04	1.86E-03	-7.79E-05	-7.11E-05	2.73E-03	2.24E-03	-5.15E-05
RMNH4713		169.0	23.7	43.4	67.1	115.4	78.3	38.0	14.4	21.8	-3.52E-02	2.14E-02	-5.65E-02	-6.98E-04	-1.08E-02	-1.09E-04	6.04E-03	-1.93E-02	1.32E-02	-5.79E-03	8.93E-03	1.06E-02	-5.17E-03	9.62E-03	3.99E-03	-4.70E-03	2.77E-03	-3.61E-03	6.34E-03	6.55E-03	1.34E-02	4.53E-03	3.16E-05	-9.55E-04	1.36E-04	1.46E-03	-6.30E-04	-1.78E-03	5.43E-03	3.92E-03	-1.36E-03	9.33E-04	-5.66E-04	-2.92E-03	1.40E-03	-1.77E-03	4.30E-04	-7.82E-04	-8.24E-04	-1.08E-04	-2.55E-03	1.59E-03	-4.85E-04	1.91E-03	4.28E-03	-7.23E-04
NRM605501		174.6	21.5	42.8	67.8	119.6	80.5	40.6	14.9	23.7	-3.05E-02	2.49E-02	-4.40E-02	-5.14E-02	-9.15E-03	-1.24E-02	2.85E-02	-1.87E-02	3.10E-03	1.99E-03	4.94E-03	9.77E-03	4.47E-03	2.16E-03	9.80E-03	6.90E-03	3.74E-03	-1.74E-03	4.57E-04	5.42E-03	1.28E-02	1.93E-02	-2.62E-03	3.33E-03	5.37E-03	1.96E-03	-1.45E-03	1.40E-03	3.00E-03	4.40E-03	-5.51E-03	5.28E-03	-4.02E-03	-2.05E-03	8.10E-04	2.94E-03	-8.76E-04	-1.15E-03	7.47E-03	-5.77E-03	-4.33E-03	2.59E-03	2.41E-03	-9.85E-04	4.02E-03	3.72E-03
CN5719		180.8	27.4	39.3	64.7	117.8	78.6	41.8	15.0	24.1	-4.28E-02	4.35E-03	-2.63E-02	-1.43E-02	-1.85E-02	-2.42E-03	1.29E-02	-4.60E-03	8.81E-03	-9.89E-03	1.05E-03	8.99E-03	-5.97E-03	6.26E-03	8.21E-03	-5.86E-03	1.35E-03	5.51E-03	1.03E-02	-3.18E-03	1.63E-03	1.69E-02	1.49E-05	-4.83E-03	8.01E-03	3.28E-03	-4.87E-03	-2.86E-04	7.07E-03	-1.21E-02	9.01E-05	8.38E-04	3.09E-03	-5.68E-03	2.05E-03	-8.65E-03	-2.71E-03	4.44E-04	3.74E-03	6.78E-03	-7.95E-03	4.28E-03	8.47E-03	4.64E-04	2.53E-03	-4.31E-03
BM33.7.14.1		187.0	25.6	44.0	68.6	124.7	79.7	37.7	17.0	23.3	-4.35E-02	-3.92E-04	-1.98E-02	-1.52E-02	-1.42E-03	-1.28E-02	1.48E-02	-5.65E-04	1.66E-03	-5.09E-03	-1.21E-03	1.68E-02	-1.12E-02	6.83E-03	3.91E-03	-3.59E-03	8.00E-03	2.76E-03	1.27E-02	-2.59E-03	1.82E-03	1.55E-02	-2.04E-03	-7.55E-05	7.88E-03	-1.70E-03	2.83E-03	-1.80E-03	1.65E-03	2.38E-03	-2.37E-03	4.14E-04	5.61E-03	-1.16E-03	1.05E-03	-1.69E-03	-8.58E-04	-3.01E-03	8.32E-03	8.81E-04	-4.20E-03	2.96E-03	2.04E-03	2.33E-03	1.31E-03	5.02E-04
CN4446		173.8	23.8	43.5	66.3	110.9	76.0	42.1	14.8	23.2	-3.62E-02	3.01E-03	-2.06E-02	-2.47E-02	-1.75E-02	-1.04E-03	1.41E-02	-1.50E-02	2.83E-03	-8.58E-03	1.11E-02	1.35E-02	5.20E-03	1.76E-03	1.64E-02	4.95E-03	1.45E-02	4.63E-03	6.27E-03	-7.34E-03	6.05E-03	7.38E-03	-4.48E-03	-8.28E-03	1.08E-02	-1.64E-03	5.21E-04	-2.52E-03	-2.89E-03	-6.11E-03	-5.99E-04	-2.40E-04	-3.07E-03	-3.76E-04	-2.21E-03	-4.43E-04	7.85E-04	-4.42E-03	1.42E-03	-2.86E-03	-7.40E-03	3.68E-03	4.82E-03	5.22E-04	1.01E-03	-6.58E-03
ZMB83486		189.7	28.4	44.9	69.9	129.9	84.8	39.9	15.5	22.2	-1.94E-02	-7.54E-03	-2.01E-02	-3.73E-02	-1.23E-02	-1.64E-02	1.94E-02	-7.55E-03	2.75E-03	5.65E-03	2.24E-03	1.23E-02	-1.84E-03	8.69E-03	8.72E-03	-7.01E-03	-1.69E-03	1.11E-02	4.18E-03	7.67E-03	6.03E-03	1.19E-02	-1.60E-03	4.61E-04	1.05E-02	-1.90E-03	-5.56E-03	3.02E-03	8.96E-03	-4.94E-03	1.51E-05	3.50E-03	5.84E-03	2.26E-03	6.47E-03	-1.90E-03	-8.22E-04	2.43E-04	3.33E-03	5.36E-04	3.64E-04	6.81E-03	5.60E-03	-2.51E-05	2.16E-03	1.05E-03
CN2115		181.1	28.0	45.4	71.1	122.1	81.8	39.8	15.3	24.0	-2.73E-02	-9.99E-04	-3.45E-02	-2.56E-02	-1.51E-02	-5.71E-03	2.04E-02	-1.65E-02	-7.09E-03	6.64E-03	7.41E-03	7.93E-03	-3.61E-03	3.68E-03	1.93E-02	-5.37E-03	7.25E-03	3.54E-04	-7.27E-03	2.90E-03	7.81E-03	1.26E-02	-2.94E-03	2.20E-03	7.10E-03	-1.54E-03	-2.74E-03	1.06E-03	1.48E-04	-3.72E-03	3.58E-04	5.06E-03	-5.54E-04	-3.47E-03	-2.07E-03	8.42E-04	-4.15E-03	-6.03E-04	4.73E-03	5.75E-03	-2.14E-03	1.06E-03	5.27E-03	-5.91E-04	2.73E-03	1.38E-03
CN3979		172.3	23.7	44.7	68.8	112.4	71.8	39.1	16.6	25.0	-3.83E-02	-1.76E-03	-1.57E-02	-4.56E-02	-1.47E-02	3.02E-03	1.99E-02	-2.01E-02	1.46E-02	8.73E-04	1.69E-02	4.73E-03	-7.67E-03	9.38E-03	1.46E-02	-1.80E-03	2.18E-03	3.92E-03	7.32E-03	-4.47E-03	6.00E-03	2.09E-02	5.10E-03	-7.34E-03	5.03E-03	-2.28E-03	-3.53E-03	1.67E-03	8.86E-03	3.53E-03	-5.01E-03	1.28E-03	-2.32E-04	4.02E-04	-8.70E-04	-1.06E-03	-6.71E-03	6.68E-03	8.26E-03	7.87E-03	-5.28E-03	2.99E-03	-9.77E-04	-3.30E-03	2.93E-03	-1.67E-03
SMF15746		162.3	21.6	42.4	65.2	107.3	71.2	36.3	14.6	23.4	-3.85E-02	8.66E-03	-4.17E-03	-1.42E-02	-2.55E-02	1.80E-04	1.87E-02	-7.77E-03	5.30E-03	-1.79E-02	5.02E-03	8.18E-03	1.08E-02	5.68E-03	1.43E-02	-1.48E-02	4.51E-03	6.46E-03	1.53E-02	-2.47E-04	-6.75E-04	1.04E-02	3.00E-04	-4.36E-03	2.63E-03	3.26E-03	2.29E-03	2.24E-03	1.33E-03	-6.97E-03	-5.74E-03	1.57E-03	1.53E-03	-3.87E-04	-4.61E-04	-6.40E-03	-6.79E-03	3.65E-03	2.70E-03	8.20E-03	-2.02E-03	3.48E-03	1.48E-03	7.86E-04	1.06E-03	5.16E-03
ZMB56323		170.1	24.6	43.7	64.3	115.5	77.3	38.9	15.2	23.0	-2.90E-02	-3.59E-04	-4.74E-03	-1.18E-02	-4.15E-03	-1.71E-02	2.54E-02	-1.94E-02	2.14E-03	-1.12E-02	1.02E-02	6.90E-03	2.92E-03	2.52E-03	1.45E-02	-3.21E-04	1.65E-02	2.15E-03	4.88E-03	-2.33E-03	-3.08E-03	8.51E-03	-4.73E-05	-4.11E-03	7.50E-03	3.23E-03	-1.05E-03	1.26E-03	5.16E-03	-5.21E-03	-1.71E-03	4.51E-03	2.19E-04	-2.59E-03	4.91E-03	-2.22E-03	-2.77E-03	4.63E-04	3.64E-03	2.76E-03	4.05E-03	3.72E-03	2.49E-03	2.40E-03	1.51E-03	-2.65E-03
ZMB56330		167.3	19.8	38.5	64.6	106.5	70.5	37.8	14.3	21.0	-3.95E-02	2.66E-03	-1.76E-02	-3.96E-03	-6.86E-03	-7.02E-03	1.35E-02	-9.31E-03	-8.98E-04	-9.17E-03	4.50E-03	4.30E-03	6.66E-03	1.07E-02	1.26E-02	5.48E-03	7.32E-03	3.88E-03	5.19E-03	-1.72E-03	4.86E-03	4.45E-04	1.83E-03	-6.47E-03	6.75E-03	4.37E-03	1.79E-03	1.40E-03	2.94E-03	-9.93E-03	-3.31E-03	-9.99E-04	6.03E-03	-5.08E-03	-4.55E-03	-2.44E-04	-5.03E-03	-3.38E-03	7.37E-03	-3.92E-03	3.78E-03	4.08E-03	4.01E-03	8.29E-04	3.40E-03	-4.35E-03
ZMB56466		176.8	25.0	47.0	71.5	120.7	76.2	40.2	13.5	21.9	-3.74E-02	1.41E-02	-8.20E-03	8.66E-03	-3.16E-03	-6.12E-03	1.42E-02	-1.61E-02	6.42E-03	-7.80E-03	3.72E-03	-3.43E-04	1.02E-03	8.27E-03	1.68E-02	-1.58E-03	1.03E-02	3.38E-03	-3.39E-03	5.76E-03	-1.48E-03	6.03E-03	-3.04E-03	-4.15E-03	8.55E-03	8.41E-04	-3.25E-03	-3.06E-03	1.36E-03	-2.63E-03	3.26E-03	-1.94E-03	4.53E-04	-3.32E-03	-4.51E-03	5.87E-03	1.74E-03	-1.04E-03	2.81E-03	-1.34E-03	1.85E-03	5.23E-04	1.08E-02	3.43E-03	4.08E-04	-4.24E-03
ZMB56346		158.4	25.8	40.4	65.6	106.9	70.1	38.0	13.7	19.7	-3.07E-02	1.63E-02	-1.20E-02	-2.00E-02	-1.47E-02	8.85E-03	2.17E-02	-1.50E-02	2.65E-04	-1.66E-02	1.00E-02	5.15E-03	4.73E-03	1.78E-02	1.42E-02	-6.92E-03	4.07E-03	7.92E-03	-5.01E-03	-4.58E-03	3.19E-03	1.12E-02	-1.73E-03	-3.66E-03	7.61E-03	1.01E-03	-3.10E-03	-3.32E-03	2.59E-04	-6.97E-03	-3.29E-03	2.41E-03	6.80E-03	-8.09E-03	4.03E-03	-3.46E-03	-2.29E-03	4.48E-03	5.02E-03	5.61E-03	-6.18E-04	3.54E-03	4.73E-03	-1.51E-04	3.48E-03	-2.26E-03
ZMB56376		181.4	26.5	41.0	68.8	121.5	78.9	41.6	18.3	25.6	-4.79E-02	9.30E-03	-1.06E-02	5.08E-03	-1.13E-02	-1.61E-02	2.20E-02	-1.91E-02	-6.73E-03	-1.11E-02	1.37E-02	1.53E-02	7.26E-03	-1.05E-03	7.04E-03	-5.05E-04	6.60E-03	8.82E-03	-6.43E-03	-4.16E-03	-3.26E-04	4.02E-03	-3.43E-03	8.98E-04	3.80E-03	-5.36E-04	3.76E-03	-5.12E-03	-3.36E-03	-5.30E-03	-1.22E-02	-2.01E-05	1.98E-03	-5.32E-03	-2.86E-03	1.21E-04	-5.20E-03	-4.14E-03	4.20E-03	1.25E-04	3.09E-04	2.94E-03	-2.55E-03	-4.47E-04	7.93E-04	2.63E-03
ZMB56324		178.2	23.1	42.2	67.1	112.8	76.6	43.5	16.3	25.2	-3.65E-02	-1.36E-04	-2.18E-02	-6.86E-03	-1.43E-02	-5.11E-03	9.85E-03	-1.35E-02	1.97E-02	-1.03E-02	8.30E-03	2.62E-03	-1.35E-03	1.01E-02	2.22E-02	2.40E-03	-1.73E-03	1.05E-02	7.17E-03	-3.37E-03	4.60E-03	1.21E-02	1.91E-03	-8.61E-03	1.43E-03	7.85E-03	-2.68E-04	1.98E-03	-6.09E-03	-3.29E-03	-4.46E-03	-2.09E-03	-5.54E-05	-3.74E-04	-7.29E-03	-5.58E-03	-2.62E-03	1.20E-02	4.23E-03	5.18E-04	-3.12E-03	6.82E-03	-2.33E-03	-3.36E-03	1.96E-03	1.57E-03
ZMB56353		183.2	28.3	39.8	69.4	118.7	75.0	40.5	16.4	22.3	-3.28E-02	2.28E-03	-9.34E-03	1.23E-03	-2.14E-02	-1.52E-03	1.48E-02	-1.18E-02	1.88E-02	-6.96E-03	6.59E-03	8.54E-03	2.01E-03	5.95E-03	1.76E-02	-1.46E-02	3.61E-03	1.12E-02	-5.94E-05	3.84E-03	-1.37E-03	7.06E-03	2.95E-03	-3.31E-03	7.30E-03	2.97E-03	-1.99E-03	-4.63E-03	3.95E-03	-6.43E-03	-5.94E-04	-3.70E-03	6.93E-03	-4.19E-03	2.32E-03	-3.22E-03	-2.57E-03	4.11E-03	-4.67E-04	7.20E-03	8.08E-03	2.36E-03	3.94E-03	-9.85E-04	2.03E-03	9.67E-03
ZMB56320		180.5	24.6	45.1	69.8	120.2	83.1	42.7	15.1	22.6	-3.37E-02	1.74E-03	-1.73E-02	-1.79E-02	-1.13E-02	-1.21E-02	1.61E-02	-1.50E-02	3.27E-03	-8.86E-03	6.03E-03	2.85E-03	-2.99E-03	1.43E-02	9.37E-03	-1.71E-03	6.24E-03	5.85E-03	5.01E-06	3.52E-03	1.23E-02	1.31E-02	-2.08E-03	-2.90E-03	7.61E-03	3.44E-03	-2.53E-03	-2.49E-03	2.38E-03	4.02E-04	-7.93E-04	1.66E-04	3.64E-03	-5.62E-03	-1.01E-03	4.23E-03	-8.10E-05	3.76E-03	6.21E-03	3.39E-04	3.22E-03	-5.50E-04	4.45E-03	-3.41E-04	2.59E-03	-4.60E-04
ZMB56351		183.4	24.8	42.3	69.9	120.8	83.5	40.3	16.4	25.4	-4.29E-02	8.27E-03	-2.09E-02	-7.88E-03	-5.64E-03	-6.98E-03	3.50E-03	-7.74E-03	-7.56E-04	1.54E-03	8.98E-03	7.06E-03	-7.99E-03	3.32E-03	2.31E-02	7.24E-04	4.16E-03	9.12E-03	4.72E-03	-6.17E-03	8.61E-03	1.01E-02	-2.44E-03	2.84E-03	1.45E-03	6.05E-03	-6.02E-03	1.92E-03	3.84E-03	-3.40E-03	-7.22E-03	9.12E-03	-2.23E-03	-5.60E-03	5.91E-04	-1.21E-03	-1.52E-03	4.42E-03	5.20E-03	9.14E-04	-5.83E-03	1.45E-03	-1.28E-03	-3.35E-03	2.15E-03	-8.95E-04
ZMB56512		173.4	24.0	44.5	71.7	118.0	77.0	36.6	15.2	22.3	-2.65E-02	1.23E-02	-2.47E-02	-7.22E-03	-3.27E-03	-2.41E-03	1.31E-02	-8.78E-03	2.17E-03	-2.11E-02	4.44E-03	9.16E-03	2.99E-03	1.71E-02	1.60E-02	6.46E-05	5.48E-03	2.45E-03	4.54E-03	-4.06E-03	6.90E-03	3.69E-03	2.83E-03	-2.64E-03	2.66E-03	5.94E-03	-4.37E-03	7.08E-04	5.13E-04	-1.62E-03	-1.49E-03	-2.15E-03	-1.16E-04	-6.80E-03	4.37E-03	1.10E-04	-3.51E-03	-2.61E-03	3.94E-03	1.59E-03	-1.48E-03	1.42E-03	1.34E-03	5.01E-03	3.33E-03	1.86E-03
ZMB56483		172.1	22.5	45.0	69.4	114.3	74.6	38.8	15.4	22.3	-4.64E-02	2.14E-02	-1.57E-02	-1.88E-02	-4.10E-03	-2.22E-03	1.29E-02	-1.21E-02	1.17E-02	-1.15E-02	7.48E-03	8.43E-03	4.94E-04	1.76E-02	2.61E-02	2.89E-03	1.47E-02	1.68E-03	5.08E-03	-4.10E-03	4.13E-03	1.07E-02	-4.01E-03	-6.09E-03	5.81E-03	2.91E-03	-6.22E-03	-3.22E-03	-2.01E-03	-7.62E-03	-1.66E-03	4.13E-03	1.86E-03	-4.79E-03	-6.60E-04	-3.16E-03	3.18E-04	5.53E-03	8.94E-03	3.30E-03	-5.75E-04	7.10E-03	3.58E-03	-4.70E-03	1.88E-03	2.96E-03
ZMB56506		166.0	24.4	44.4	63.4	106.4	70.7	38.0	14.9	23.4	-3.62E-02	1.54E-02	-2.23E-02	-7.20E-03	-4.56E-03	-1.41E-03	1.90E-02	-1.45E-02	6.31E-03	-1.72E-02	1.02E-02	1.05E-02	-1.95E-04	1.53E-02	1.86E-02	-7.53E-03	1.08E-02	7.97E-03	7.77E-03	1.50E-03	3.98E-03	1.30E-02	5.12E-04	-3.94E-03	2.99E-03	2.04E-03	-5.47E-03	4.54E-04	1.01E-03	-5.41E-03	-1.49E-03	5.42E-03	-1.44E-03	-5.53E-03	-5.40E-03	2.97E-03	-3.16E-04	1.13E-03	2.69E-03	-5.36E-05	-3.56E-03	6.12E-03	1.88E-03	-6.37E-04	4.29E-03	-2.37E-04
ZMB56355		191.5	27.4	42.9	71.8	124.1	91.7	43.3	18.5	24.6	-3.59E-02	-1.48E-02	1.19E-03	-1.40E-02	-2.02E-02	-7.40E-03	1.06E-02	-9.08E-03	1.25E-02	-4.89E-03	1.30E-02	5.47E-03	4.63E-04	-1.86E-04	9.89E-03	-6.32E-04	-3.00E-03	6.54E-03	6.35E-03	2.27E-03	5.53E-03	1.16E-02	5.51E-03	-9.46E-03	2.43E-03	2.74E-03	6.19E-04	-2.17E-03	-2.40E-03	3.08E-03	-3.43E-03	-6.87E-04	4.34E-03	-1.40E-03	6.32E-03	6.98E-03	-9.27E-03	3.82E-03	4.61E-03	-4.38E-03	-2.80E-03	-3.94E-03	-8.85E-04	-5.72E-04	4.54E-03	-5.50E-03
ZMB56477		173.7	27.0	47.2	67.6	118.7	78.1	37.8	14.8	23.1	-4.85E-02	2.07E-02	-3.38E-02	1.72E-03	-1.05E-02	4.55E-03	2.23E-02	-2.10E-02	2.47E-03	-1.01E-03	7.08E-03	1.48E-02	-1.48E-03	1.13E-02	2.53E-02	-4.65E-04	2.40E-02	-7.68E-03	5.06E-03	-1.73E-02	4.62E-03	8.46E-03	-8.91E-03	-1.74E-03	5.29E-03	8.51E-03	7.85E-03	-4.73E-04	7.25E-03	-4.63E-03	-1.75E-03	-5.46E-03	9.00E-03	-2.72E-05	3.92E-03	-2.44E-03	2.75E-03	-2.92E-03	8.85E-03	1.04E-02	-3.78E-03	1.80E-03	4.95E-03	1.69E-03	-1.67E-03	-3.99E-03
ZMB48216		165.7	21.1	45.5	67.8	111.8	72.8	36.8	14.8	22.0	-3.69E-02	9.04E-03	-8.07E-03	4.89E-03	-1.25E-02	-7.75E-03	1.08E-02	-2.02E-02	8.70E-03	-8.78E-03	8.42E-03	4.14E-03	-6.24E-03	1.25E-02	1.19E-02	1.41E-03	1.23E-02	-6.58E-04	2.55E-03	5.44E-04	4.96E-03	1.02E-02	2.18E-04	-4.03E-03	7.85E-03	4.50E-03	1.22E-04	1.02E-04	3.85E-03	-7.27E-03	-2.52E-03	2.97E-03	1.52E-03	-6.37E-03	4.36E-03	3.55E-03	-3.88E-03	3.15E-03	6.14E-03	-1.90E-03	4.71E-03	3.17E-03	2.92E-03	4.16E-03	1.51E-03	2.25E-03
ZMB56482		157.7	20.9	41.0	66.6	108.0	74.7	39.7	13.8	22.3	-4.52E-02	2.17E-02	-2.35E-02	4.01E-03	-8.07E-03	-3.29E-03	1.38E-02	-2.26E-02	-2.12E-03	-6.57E-03	1.58E-02	7.14E-03	4.83E-03	1.64E-02	1.19E-02	2.34E-03	8.31E-03	6.24E-03	-1.28E-03	-1.84E-03	5.57E-03	1.53E-02	3.14E-03	-5.84E-03	4.09E-03	3.47E-03	-3.06E-03	6.84E-04	-1.86E-03	-5.43E-03	-5.07E-03	3.28E-03	2.26E-03	-7.82E-03	-2.38E-03	3.20E-03	-3.06E-03	5.69E-04	4.52E-03	-2.09E-03	1.57E-03	2.39E-03	2.34E-03	9.14E-05	1.77E-03	-3.91E-03
ZMB19892		174.1	26.4	42.1	70.3	116.4	79.6	43.2	15.2	22.1	-2.77E-02	2.18E-02	-2.95E-02	-7.91E-03	-1.45E-02	1.26E-02	1.56E-02	-1.12E-02	1.33E-02	-7.12E-03	1.32E-02	5.06E-03	5.67E-03	7.21E-03	1.27E-02	5.60E-03	4.96E-03	2.75E-03	1.53E-03	4.85E-03	1.14E-02	1.11E-02	2.63E-03	-1.07E-03	8.62E-03	-5.27E-03	-1.07E-03	-1.03E-03	-3.54E-03	1.72E-03	-2.59E-03	-4.88E-03	6.85E-03	6.63E-04	1.45E-03	1.67E-03	-3.29E-04	-8.59E-03	4.65E-03	-1.25E-03	2.40E-03	-6.21E-04	-1.14E-03	9.62E-04	3.44E-03	1.16E-03
ZMB56361		164.0	21.1	41.9	67.5	106.6	72.0	38.4	13.5	20.6	-3.21E-02	1.02E-02	-3.34E-02	-2.41E-02	-5.87E-03	-7.35E-03	1.71E-02	-2.40E-02	-6.05E-03	-5.82E-04	6.59E-03	8.94E-03	-1.93E-03	1.65E-02	9.98E-03	4.05E-03	9.66E-03	5.51E-03	1.55E-03	2.28E-03	7.62E-03	1.18E-02	-1.32E-03	1.68E-03	1.02E-02	8.80E-04	2.65E-03	-1.31E-03	-1.44E-03	-4.52E-03	-6.29E-03	-7.72E-03	5.77E-03	-5.76E-03	-2.10E-03	6.17E-03	-5.46E-06	-2.32E-03	-1.43E-03	-3.42E-03	1.39E-03	3.40E-03	4.12E-03	-2.86E-03	1.06E-03	4.41E-03
ZMB56350		165.9	21.3	42.1	65.4	107.2	72.7	37.4	14.0	20.1	-4.39E-02	5.22E-03	-3.40E-02	-1.87E-02	-5.54E-03	-6.66E-03	1.42E-02	-1.89E-02	1.52E-02	6.96E-03	3.24E-03	6.61E-04	-6.13E-03	1.17E-02	2.29E-02	8.65E-03	-2.18E-03	3.20E-03	-2.02E-03	8.11E-03	7.66E-03	1.39E-02	1.24E-03	-3.24E-03	1.13E-02	3.59E-03	-4.72E-03	-7.43E-04	4.10E-03	-6.84E-03	-9.07E-04	-4.59E-03	8.12E-03	-3.83E-03	-1.59E-02	-8.05E-03	2.27E-03	5.86E-04	3.85E-03	-7.20E-04	-2.58E-03	3.93E-03	5.56E-03	-1.34E-03	3.80E-03	4.44E-03
Panthera tigris males																																																								
CN5698		355.5	47.5	60.0	95.3	262.1	151.0	60.6	26.9	37.8	-1.39E-02	-2.13E-02	2.23E-02	-2.02E-02	4.92E-02	-9.46E-03	-3.66E-03	5.42E-03	-1.10E-02	8.82E-03	-1.65E-02	-1.06E-02	-1.14E-02	-2.26E-02	-8.05E-03	4.17E-03	-8.06E-03	-6.70E-03	9.58E-04	7.99E-03	-5.51E-03	-1.10E-02	-2.32E-03	1.82E-03	1.56E-03	4.83E-04	-8.08E-03	-1.15E-03	9.82E-04	1.63E-03	5.94E-03	-2.88E-03	2.74E-03	1.64E-03	1.09E-02	-6.34E-03	8.35E-04	8.37E-03	3.64E-03	2.91E-03	-4.59E-03	-4.74E-03	-9.44E-04	8.81E-04	8.80E-05	-3.22E-03
CN5697		337.9	44.4	61.4	89.6	235.6	145.9	57.9	24.5	35.6	8.31E-03	-2.59E-02	-3.69E-02	-1.58E-02	1.96E-02	3.14E-03	-3.95E-04	4.82E-03	1.79E-02	-1.34E-02	3.90E-03	-1.23E-02	-1.12E-02	-9.35E-03	-7.06E-03	-2.17E-03	-9.22E-04	-6.32E-04	7.63E-03	-1.03E-02	-9.02E-03	-1.35E-02	-4.93E-03	3.71E-03	-3.06E-03	5.98E-03	-8.77E-03	5.35E-03	8.05E-03	-2.42E-03	5.97E-03	4.63E-03	7.88E-03	-5.66E-03	1.40E-02	6.40E-04	-3.16E-04	4.29E-03	5.93E-05	-1.49E-04	-3.16E-03	-6.52E-03	-4.06E-03	1.73E-03	-3.34E-03	3.21E-04
ZMB15640		301.0	46.7	67.8	99.7	233.4	138.6	63.6	22.4	34.7	-2.61E-02	-9.91E-03	7.43E-03	-2.49E-02	1.29E-02	-1.72E-02	5.60E-03	-7.39E-03	-1.70E-02	1.59E-02	-3.33E-03	-1.04E-02	-8.49E-03	-1.16E-02	-5.93E-03	-3.83E-03	-1.51E-03	-4.67E-03	-7.65E-03	2.04E-02	-3.15E-03	-1.74E-03	-7.81E-03	1.42E-03	2.35E-03	1.90E-03	-4.03E-03	7.69E-03	5.29E-03	-3.63E-03	6.95E-03	5.18E-04	-1.06E-03	6.62E-03	9.27E-03	7.67E-04	1.98E-03	-1.42E-04	1.30E-02	2.15E-03	5.83E-04	5.37E-04	1.62E-03	4.89E-03	-6.67E-04	2.35E-03
SMF55557		280.1	40.7	62.3	106.2	221.2	129.6	61.0	21.2	29.1	-7.41E-03	-1.70E-03	-1.19E-02	3.18E-03	2.02E-02	6.42E-03	-1.38E-02	4.96E-03	-1.39E-02	5.30E-04	-1.77E-02	-4.54E-03	-1.74E-02	-2.09E-03	-1.46E-02	1.97E-03	-1.12E-02	-3.85E-03	-8.92E-04	3.28E-03	4.34E-03	-1.35E-02	7.73E-05	-3.15E-04	1.96E-03	-4.76E-03	-1.11E-03	3.00E-03	-4.98E-03	2.49E-03	-5.24E-04	1.97E-03	4.89E-03	-1.77E-03	1.27E-03	-6.71E-04	2.06E-03	-2.96E-04	1.18E-02	7.28E-04	-3.33E-03	-2.40E-04	-2.57E-03	-1.53E-03	-1.81E-03	2.46E-03
RMNH19925		335.3	29.3	65.8	91.3	224.0	138.7	57.2	25.7	35.6	-1.93E-02	-2.17E-02	-1.92E-02	-1.54E-02	3.95E-02	-7.54E-03	-5.99E-03	1.37E-03	9.45E-03	1.59E-02	-1.06E-02	-8.59E-03	-1.53E-02	-8.52E-03	-7.00E-03	1.53E-02	-9.75E-03	1.41E-03	1.06E-02	6.01E-04	8.82E-03	5.04E-03	-6.02E-03	2.91E-03	-2.48E-03	1.27E-03	-2.35E-03	5.10E-04	9.23E-03	2.55E-03	7.01E-03	1.32E-03	-1.31E-03	7.32E-03	3.74E-03	2.26E-03	-1.43E-04	8.43E-03	1.21E-02	1.80E-03	-1.20E-02	1.01E-02	-3.09E-03	1.09E-03	-9.76E-03	8.62E-03
RMNH n		306.1	37.5	60.7	88.5	230.7	137.5	62.5	22.7	30.4	-3.31E-02	-2.06E-02	-8.85E-03	-1.95E-02	3.64E-02	-5.55E-03	1.22E-02	-1.33E-02	-1.08E-02	1.36E-02	-1.38E-02	-7.16E-03	-3.84E-03	-9.36E-03	-1.32E-02	4.89E-03	-9.13E-03	8.54E-03	2.19E-03	8.97E-03	-1.05E-02	-1.64E-03	1.47E-03	-2.12E-03	4.86E-03	4.16E-03	-3.60E-03	3.26E-03	9.52E-03	4.07E-03	4.38E-03	-6.50E-03	8.83E-03	-2.19E-03	9.01E-03	-4.79E-03	3.31E-03	-1.38E-03	1.08E-02	1.65E-03	3.94E-04	-4.10E-03	-3.91E-03	4.71E-03	-5.68E-04	-7.84E-06
PC coll		303.2	34.4	63.8	93.8	231.4	132.3	60.4	22.9	34.6	-2.49E-02	-1.23E-02	-4.78E-03	-1.99E-02	7.02E-04	-1.76E-03	-1.17E-02	-2.92E-03	-7.62E-03	1.00E-02	-4.36E-03	-5.54E-03	-6.26E-03	-3.93E-03	-3.28E-03	-1.10E-03	-3.16E-03	2.85E-03	7.40E-03	-4.68E-03	1.24E-03	2.83E-03	6.40E-04	-1.06E-03	-5.17E-03	4.08E-03	-5.39E-03	1.06E-03	8.21E-03	4.01E-03	-1.64E-03	3.21E-03	3.22E-04	-1.51E-03	1.00E-02	-3.03E-03	-3.05E-03	1.21E-02	4.94E-03	5.25E-03	-2.20E-03	-9.06E-04	-3.49E-03	-1.60E-03	-1.31E-03	2.94E-03
PC coll		297.5	36.7	60.8	99.1	232.5	134.2	58.9	22.6	33.4	-2.13E-02	-1.60E-02	-1.10E-02	-3.98E-02	4.69E-03	1.09E-03	6.83E-03	-2.85E-03	-2.90E-03	1.74E-02	-9.75E-03	-8.21E-03	-1.03E-02	7.53E-04	-7.33E-03	1.48E-03	-8.70E-03	1.41E-03	-8.54E-04	-3.91E-03	9.11E-04	-1.40E-03	-1.74E-03	-8.09E-04	-5.90E-03	1.21E-02	8.66E-04	2.51E-03	2.41E-03	3.13E-03	4.12E-03	2.50E-03	3.15E-03	-1.12E-02	2.22E-03	-6.50E-03	1.65E-03	7.73E-03	8.52E-03	5.47E-03	-7.50E-03	6.89E-03	-3.18E-03	-3.05E-03	-3.12E-04	8.19E-03
PC coll		296.4	40.1	62.2	97.8	222.4	131.8	60.2	22.3	33.3	-2.73E-02	-1.66E-03	-1.83E-02	-4.31E-03	2.13E-02	-3.69E-03	-1.27E-02	4.18E-03	-2.22E-02	6.88E-04	-2.10E-02	-8.28E-03	-1.62E-02	-6.24E-03	-1.44E-02	-2.09E-03	-1.41E-02	-7.21E-03	1.82E-03	2.94E-05	-4.86E-03	-9.91E-03	6.98E-04	-2.96E-03	5.99E-03	6.42E-04	-4.25E-03	4.06E-03	-1.74E-03	-1.53E-03	1.29E-03	1.79E-03	3.92E-03	-3.40E-03	4.26E-03	-1.18E-02	1.05E-03	8.15E-04	1.04E-02	4.69E-04	-5.30E-03	-2.30E-03	1.28E-03	-7.36E-04	1.59E-03	3.02E-03
BM8.8.11.19		300.6	43.8	68.4	91.5	212.3	123.3	59.7	24.3	35.6	-9.67E-03	8.16E-03	1.23E-02	-1.34E-02	-5.98E-03	8.42E-04	2.13E-02	-7.22E-03	-6.64E-03	-8.28E-03	-1.05E-02	-3.65E-03	6.57E-03	-2.17E-03	-7.75E-03	1.63E-03	-5.10E-03	3.32E-03	1.13E-02	-5.29E-03	-5.82E-03	-1.27E-02	5.35E-03	-9.11E-03	-6.49E-03	1.70E-03	3.48E-03	3.30E-03	7.21E-03	-6.09E-03	7.92E-03	-3.74E-03	-2.44E-04	1.70E-03	-7.16E-04	-1.08E-03	2.28E-03	7.03E-03	9.52E-03	1.65E-03	2.25E-03	-1.04E-03	-1.44E-03	-2.38E-03	-1.72E-03	6.05E-03
ZMB56041		305.0	39.1	68.7	98.8	223.4	130.9	61.5	24.1	36.9	-1.63E-02	-1.48E-02	-2.34E-02	-4.44E-02	4.32E-03	-3.57E-03	-1.59E-03	-1.04E-02	-2.87E-03	1.40E-02	3.17E-03	-5.91E-03	-6.51E-03	-1.15E-02	5.70E-03	-6.62E-03	-7.83E-03	-2.66E-03	9.71E-03	2.50E-03	6.02E-03	-2.81E-03	1.94E-03	-1.66E-03	-1.56E-04	-9.79E-04	-4.34E-03	9.10E-03	6.62E-03	-3.57E-03	2.23E-03	-9.80E-04	7.04E-03	-5.81E-03	2.63E-04	-8.76E-03	5.17E-03	1.32E-03	7.77E-03	1.19E-02	2.68E-03	5.12E-03	3.99E-04	2.73E-03	-4.44E-03	2.76E-03
SMNS18921		286.2	37.0	68.9	93.2	218.5	124.6	56.9	22.6	34.0	-1.58E-02	-2.61E-02	-2.15E-02	-4.39E-02	-7.12E-03	-1.03E-02	1.93E-03	-9.86E-03	1.04E-02	3.06E-02	3.08E-03	-8.34E-03	-2.46E-03	-1.89E-02	4.36E-03	6.16E-03	-9.28E-03	8.29E-04	1.23E-02	1.25E-02	7.19E-04	8.82E-03	1.77E-03	9.35E-04	-9.73E-03	2.91E-03	2.31E-03	8.17E-03	6.19E-03	-4.24E-03	-2.97E-03	-4.14E-03	9.85E-03	6.69E-03	-4.09E-03	-1.01E-02	2.20E-03	1.58E-02	9.31E-04	5.78E-03	-2.75E-03	8.10E-03	-1.65E-03	-5.30E-03	6.07E-03	-2.31E-03
ZMB52574		292.1	34.4	66.7	94.8	234.4	125.8	55.9	25.3	35.0	-2.19E-02	1.07E-03	1.27E-02	-9.81E-03	2.43E-02	-1.06E-02	-1.22E-02	9.98E-03	-1.69E-02	7.42E-03	-8.15E-03	-1.26E-03	-1.06E-02	-5.81E-03	-8.08E-03	6.92E-03	-6.24E-03	-7.16E-03	-3.81E-05	1.89E-03	2.26E-03	-1.25E-02	-4.31E-03	7.68E-03	1.20E-03	-1.67E-03	-6.68E-04	-2.08E-03	3.33E-03	-6.02E-03	2.66E-03	2.42E-03	4.48E-04	-3.21E-03	5.05E-03	-1.21E-03	3.34E-03	5.03E-03	4.87E-03	3.21E-03	-4.58E-03	5.94E-03	1.21E-03	-1.33E-03	2.72E-03	-3.70E-03
BM30.1.4.2		287.9	34.8	63.0	94.2	216.3	120.8	61.7	21.0	33.5	-2.90E-02	-9.07E-03	-7.24E-04	-3.99E-02	2.01E-02	-8.05E-03	9.08E-03	-6.98E-03	2.80E-03	9.32E-03	-9.35E-03	2.33E-03	6.64E-03	-9.13E-03	-2.51E-03	5.95E-03	-7.73E-03	-3.23E-03	5.72E-03	8.44E-03	1.30E-02	-3.13E-03	-3.50E-04	-1.98E-03	-1.07E-02	8.51E-04	5.40E-03	-4.05E-03	5.47E-03	7.49E-04	1.34E-03	-4.98E-03	-1.84E-03	-3.12E-03	-1.54E-03	6.79E-03	-1.76E-03	8.44E-03	1.72E-02	5.58E-03	-8.68E-03	6.06E-03	-3.64E-03	-3.92E-03	-2.69E-03	8.06E-03
BM17.7.8.1		310.0	39.0	69.1	101.5	233.0	131.4	56.5	23.6	34.8	-1.53E-02	4.69E-03	2.59E-02	-4.35E-02	5.92E-03	1.86E-03	1.22E-02	-1.03E-02	-6.25E-03	8.63E-03	-1.20E-02	-1.63E-03	1.00E-02	7.95E-04	-6.82E-03	1.02E-02	-2.44E-03	-1.81E-03	1.84E-03	1.09E-02	9.24E-04	-9.77E-03	2.84E-03	-3.50E-03	-6.65E-03	5.39E-03	-8.06E-05	2.19E-03	1.08E-02	-2.30E-04	-1.55E-03	-1.10E-03	-3.94E-03	-1.17E-03	-3.12E-03	6.13E-03	-3.96E-03	5.94E-03	9.80E-03	9.91E-04	-9.71E-03	6.45E-03	1.70E-04	-4.61E-03	1.91E-03	8.64E-03
ZMB56037		306.4	42.2	69.3	97.4	226.8	130.9	56.6	23.9	36.2	-2.74E-02	-9.09E-03	6.95E-04	-4.30E-02	1.70E-02	-5.20E-03	8.31E-03	-4.65E-03	1.76E-03	7.23E-03	-1.11E-02	4.70E-03	8.34E-03	-8.35E-03	-2.41E-03	1.07E-02	-8.12E-03	-5.05E-04	2.63E-03	6.60E-03	1.00E-02	-4.11E-03	-2.69E-03	4.93E-03	-1.43E-02	8.40E-03	4.49E-03	7.87E-04	6.47E-03	-2.20E-03	-2.19E-03	-1.17E-03	-2.28E-03	-2.04E-03	-4.35E-03	4.58E-03	-2.15E-03	1.17E-02	1.63E-02	4.81E-03	-7.11E-03	5.79E-03	-4.31E-03	-4.87E-03	3.28E-04	3.08E-03
BM21.12.29.1	306.6	43.4	69.0	94.9	221.0	133.0	56.9	22.3	33.2	-2.65E-02	2.04E-03	-1.58E-02	-3.98E-02	1.19E-02	-1.06E-02	4.19E-03	-1.52E-02	-1.20E-02	5.80E-03	-1.42E-02	6.21E-03	2.20E-03	-1.20E-02	-1.39E-02	-1.28E-03	-1.15E-02	5.54E-03	8.42E-03	6.57E-03	5.37E-03	1.08E-03	-1.42E-03	2.10E-03	-1.68E-03	4.56E-03	2.63E-04	-5.13E-04	4.20E-03	2.58E-03	4.28E-03	-1.48E-03	3.01E-04	5.36E-03	2.72E-03	-1.87E-03	-1.83E-03	3.45E-03	8.52E-03	7.09E-03	-7.49E-03	-2.38E-04	-3.83E-03	-1.50E-03	-2.36E-03	2.85E-03
BM30.5.22.1		317.3	43.0	68.7	102.8	242.9	141.2	57.8	23.9	36.0	-5.16E-03	2.69E-04	-1.21E-02	-2.42E-02	1.65E-02	3.42E-03	5.29E-03	5.70E-04	-2.13E-02	4.63E-03	-1.36E-02	5.32E-03	-9.18E-03	-2.72E-03	-1.36E-02	6.10E-03	-1.15E-02	-2.68E-03	2.94E-03	1.92E-03	-3.88E-03	-8.91E-03	-1.71E-03	7.43E-03	-2.79E-03	6.81E-04	3.81E-03	6.18E-03	-6.70E-03	-2.37E-03	2.68E-03	-2.96E-03	2.10E-03	1.47E-03	-1.18E-03	-4.18E-03	-6.55E-03	-4.56E-03	6.87E-03	2.30E-03	-2.62E-03	-7.84E-04	1.58E-03	7.04E-04	-6.06E-04	6.35E-04
BM33.7.9.4		291.8	40.6	56.8	93.1	220.8	121.3	57.2	21.9	34.7	-1.10E-02	-8.64E-03	-1.82E-02	-1.69E-02	5.81E-03	8.92E-03	3.83E-03	-1.28E-02	-3.56E-03	8.71E-03	-1.04E-02	7.73E-03	6.47E-03	-1.72E-02	-1.27E-02	9.94E-03	-1.06E-02	3.37E-03	-5.73E-03	2.28E-03	-5.47E-03	-7.07E-03	1.48E-03	2.46E-03	-2.81E-03	1.23E-03	1.49E-03	-1.65E-03	2.11E-03	1.11E-03	2.56E-03	-1.81E-03	-1.98E-03	2.26E-03	1.80E-03	-3.03E-03	4.58E-03	1.59E-03	9.47E-03	4.07E-03	-2.21E-03	5.54E-03	-3.97E-03	-2.60E-03	1.62E-03	5.82E-03
BM10.3.10.8		287.4	41.3	62.6	90.5	212.4	123.5	59.5	21.9	34.9	-1.65E-02	-5.62E-03	-1.91E-02	-1.71E-02	3.68E-02	-3.58E-03	-7.01E-03	-7.96E-03	-7.91E-03	1.51E-02	-1.74E-02	3.51E-03	-8.70E-03	-1.30E-02	-6.13E-03	6.27E-03	-1.62E-02	4.75E-03	3.88E-03	1.02E-02	2.68E-03	-6.38E-03	6.61E-04	8.09E-03	-2.79E-03	-3.88E-03	6.66E-03	-6.61E-03	-8.94E-04	-7.93E-04	-2.87E-03	7.11E-04	3.52E-04	7.33E-03	3.05E-03	-3.59E-03	3.79E-03	5.13E-03	8.24E-03	7.08E-03	-3.19E-03	2.06E-03	-3.82E-03	-2.25E-03	4.06E-03	-2.30E-03
BM32.5.2.1		268.8	30.2	61.6	86.6	176.8	114.9	58.5	24.1	35.5	-9.98E-03	-5.58E-03	-9.21E-03	-4.71E-02	-1.17E-02	-1.28E-02	3.47E-03	-2.07E-02	9.44E-03	1.10E-02	9.68E-03	-4.64E-03	-9.10E-04	-5.75E-03	3.52E-03	3.58E-03	-3.26E-03	-1.90E-03	7.94E-03	1.42E-04	5.00E-03	6.35E-03	3.74E-03	-5.41E-03	-6.51E-03	-3.48E-04	-1.28E-03	3.52E-03	3.05E-03	4.21E-03	-3.30E-03	-3.01E-03	4.78E-03	7.07E-04	-5.30E-03	6.29E-03	7.20E-04	1.54E-02	7.07E-03	1.99E-03	-2.78E-03	6.76E-03	-4.74E-03	-8.31E-03	4.37E-04	4.71E-03
MNHN1992-3		290.2	30.4	60.7	96.0	204.2	122.7	62.6	24.7	37.3	-1.73E-02	1.27E-03	-1.12E-02	-2.88E-02	-1.17E-02	-6.71E-03	1.65E-02	-1.27E-02	-6.01E-03	1.29E-03	-9.37E-03	6.82E-03	4.08E-03	-1.62E-03	-1.89E-03	8.88E-03	-1.69E-03	8.25E-04	1.68E-02	-3.01E-03	5.82E-03	2.28E-03	2.16E-03	-3.51E-03	6.70E-03	-2.45E-03	6.93E-03	-2.68E-03	1.84E-04	-1.18E-03	1.39E-03	2.70E-03	3.95E-03	1.53E-03	-5.40E-04	3.38E-03	4.02E-03	6.52E-03	7.40E-03	3.59E-04	-3.37E-03	4.27E-03	2.28E-03	-1.24E-04	-1.70E-03	2.23E-04
PC coll		297.1	38.5	64.1	97.2	223.2	132.6	61.5	22.7	32.7	-7.59E-03	7.72E-03	2.17E-03	-4.14E-02	7.02E-03	-9.32E-03	1.63E-02	-1.22E-02	1.14E-03	2.41E-03	2.16E-04	-1.59E-03	6.68E-03	-3.12E-03	-5.06E-03	8.30E-03	-1.95E-02	1.23E-03	9.49E-03	5.29E-04	-9.62E-04	-9.29E-03	1.89E-03	-6.29E-03	4.92E-03	-2.78E-03	7.41E-04	-7.38E-04	1.14E-03	-4.42E-05	1.92E-03	-1.74E-03	3.57E-03	-4.44E-03	-1.12E-04	3.57E-03	5.14E-03	-5.65E-03	4.03E-03	-1.13E-03	2.94E-03	5.99E-03	8.36E-04	3.31E-03	1.34E-03	2.07E-03
PC coll		289.7	33.6	61.8	95.1	219.8	123.3	58.4	22.4	33.5	-7.97E-03	8.31E-03	2.77E-03	-4.18E-02	6.23E-03	-1.02E-02	1.54E-02	-1.25E-02	1.97E-03	3.65E-03	-4.78E-04	-2.30E-03	5.45E-03	-2.31E-03	-5.76E-03	1.14E-02	-1.80E-02	1.11E-04	8.26E-03	3.03E-04	-8.21E-04	-9.41E-03	4.33E-03	-7.28E-03	4.83E-03	-3.78E-03	2.07E-03	-1.19E-03	7.08E-04	1.97E-03	2.07E-03	-2.57E-03	3.91E-03	-5.02E-03	-1.00E-03	7.78E-03	4.06E-03	-7.69E-03	3.81E-03	-5.48E-03	3.43E-03	5.84E-03	3.53E-04	3.60E-03	1.38E-03	2.03E-03
CN5668		292.3	39.5	58.8	94.6	221.3	132.9	55.6	23.7	34.1	-6.67E-03	-5.55E-03	-7.13E-03	-2.01E-02	-5.49E-03	-1.94E-02	1.15E-02	-6.86E-03	-3.54E-03	1.29E-03	1.74E-03	-9.47E-03	-9.03E-03	2.58E-03	4.16E-04	6.34E-03	-3.73E-03	5.24E-03	9.01E-03	4.70E-03	6.56E-03	1.60E-03	3.47E-04	-1.74E-03	-7.03E-03	5.54E-03	3.67E-03	6.44E-03	4.76E-03	8.02E-03	8.48E-04	-3.69E-03	8.56E-03	1.46E-03	3.11E-03	1.75E-03	9.60E-04	8.07E-03	3.37E-03	7.32E-03	-3.97E-03	6.40E-03	-1.20E-03	-5.72E-03	2.63E-04	-3.90E-03
MNHN1962-2873	276.7	42.6	64.8	91.1	202.4	123.3	55.6	24.1	38.0	-9.24E-03	3.79E-03	-1.68E-02	-7.22E-03	3.10E-03	-5.22E-03	1.15E-02	-7.58E-03	-5.68E-03	-1.48E-03	2.52E-04	7.30E-04	-1.23E-02	-1.17E-02	-9.83E-03	9.51E-03	-6.32E-03	-2.03E-03	9.28E-03	8.92E-04	-9.44E-03	5.63E-03	6.76E-03	-1.11E-02	-4.85E-03	-8.00E-03	3.58E-03	-2.68E-04	-6.56E-03	4.83E-03	1.16E-03	-3.78E-03	1.84E-03	6.27E-03	3.78E-03	3.39E-03	2.13E-03	2.10E-03	7.12E-03	-8.50E-04	2.08E-04	1.60E-03	-8.47E-03	-4.99E-04	-1.07E-03	-1.16E-03
CN4552		309.0	38.7	68.2	96.5	237.6	134.2	59.2	22.8	34.4	-1.46E-02	7.63E-03	-1.26E-02	-2.61E-02	1.51E-02	-9.88E-03	2.02E-02	-9.14E-03	-5.10E-03	-7.22E-03	-2.93E-03	2.62E-03	1.17E-03	1.60E-03	-6.66E-03	4.83E-03	-8.14E-03	6.27E-03	3.90E-03	-1.14E-03	1.85E-03	-6.67E-04	4.88E-03	4.83E-05	-2.04E-03	-3.80E-04	2.63E-03	3.41E-04	-6.95E-04	5.45E-03	-2.55E-03	-8.53E-04	4.41E-03	2.80E-03	1.23E-03	1.75E-03	-1.12E-03	-7.73E-04	7.57E-03	5.23E-03	-1.39E-03	5.90E-03	-2.54E-03	3.07E-04	-1.11E-03	4.25E-03
SMF21239		270.3	32.6	60.7	87.4	200.9	119.2	54.9	21.3	33.3	-3.76E-03	-4.37E-03	-1.02E-02	-1.62E-02	-2.71E-03	-3.21E-03	-2.81E-03	1.45E-03	-4.56E-03	1.23E-02	-5.49E-03	-2.16E-03	-1.02E-03	-1.33E-03	-9.69E-03	8.27E-03	-2.06E-03	-1.05E-03	1.37E-02	-8.26E-03	-2.77E-03	-6.73E-03	3.60E-04	5.90E-04	-7.76E-04	-4.69E-03	-2.08E-03	3.96E-03	4.18E-03	-1.07E-03	-1.41E-03	-6.92E-03	9.62E-04	3.83E-03	-1.61E-03	-1.12E-03	6.50E-03	-5.08E-03	8.80E-03	6.26E-04	5.56E-03	6.52E-03	-4.26E-03	1.37E-03	-2.76E-03	-3.45E-03
NRM586002		293.6	34.1	69.2	92.4	216.1	122.7	58.1	25.9	38.7	-2.96E-03	1.93E-02	-4.39E-03	2.30E-03	2.29E-02	3.88E-03	3.04E-03	2.79E-03	-1.23E-02	-4.31E-03	-2.79E-03	-7.53E-03	-1.01E-02	-1.26E-03	-7.26E-03	8.43E-03	-4.50E-03	-4.61E-03	2.09E-04	-7.92E-04	-2.02E-03	-9.28E-03	-3.14E-03	-2.86E-03	3.76E-04	-6.32E-04	5.78E-03	-7.86E-04	2.37E-03	1.71E-03	3.69E-04	-5.61E-04	-2.43E-03	3.52E-03	4.21E-03	4.90E-03	1.95E-03	1.47E-03	1.13E-02	-4.73E-03	2.48E-03	-7.50E-04	-2.91E-03	8.14E-04	-5.25E-05	-5.35E-03
BM67.4.12.194	301.0	35.6	67.2	99.8	224.9	128.7	57.8	23.5	35.2	-1.43E-02	-1.86E-02	-3.28E-02	-4.70E-02	1.59E-02	-3.24E-03	3.52E-03	-8.39E-03	-1.14E-02	1.64E-02	-1.07E-02	7.56E-04	-2.98E-03	-1.08E-02	-1.14E-02	6.43E-03	-1.12E-02	-6.77E-03	6.02E-03	6.50E-04	6.94E-03	-6.91E-03	-1.51E-03	1.82E-03	-5.04E-03	5.50E-04	5.06E-03	7.12E-04	-2.15E-03	-6.93E-04	-1.87E-05	-3.37E-03	2.00E-04	-4.42E-04	3.93E-04	-1.27E-03	4.25E-03	6.12E-03	7.32E-03	2.62E-03	-5.49E-03	1.08E-02	-4.83E-03	-5.08E-03	2.54E-03	-2.54E-04
BM67.4.12.192	289.0	33.7	61.3	94.4	220.8	122.6	57.9	22.4	33.6	-4.40E-03	-8.33E-03	-2.38E-02	-1.71E-02	1.17E-02	-1.73E-03	7.26E-03	-1.32E-02	-7.36E-03	1.45E-03	-6.92E-03	1.93E-04	-8.06E-03	-3.46E-03	-9.85E-03	1.60E-03	-8.61E-03	-3.18E-03	3.17E-03	6.64E-03	-2.69E-03	-8.17E-03	-1.86E-03	3.00E-03	-8.47E-03	4.63E-03	-1.46E-03	2.15E-03	3.03E-03	-1.98E-03	1.19E-03	-1.67E-03	7.28E-04	-2.87E-03	6.14E-04	3.72E-03	2.60E-04	5.71E-03	3.86E-03	-1.00E-03	4.83E-03	7.48E-03	-5.08E-03	-2.76E-03	5.11E-04	7.17E-03
BM67.4.12.198	279.6	31.1	57.2	94.5	219.6	121.3	57.9	21.1	33.2	-2.56E-03	-9.45E-03	-1.62E-02	-2.76E-02	1.18E-02	1.57E-03	1.12E-02	-8.04E-03	-1.91E-02	1.14E-02	-1.33E-02	-3.06E-03	-2.29E-03	-7.00E-03	-1.00E-02	7.35E-03	-6.06E-03	-2.37E-03	-3.09E-03	1.94E-03	-3.25E-03	-5.75E-03	5.59E-04	2.01E-03	-6.24E-03	2.06E-04	5.13E-04	-8.39E-04	-2.42E-03	-3.33E-03	1.56E-03	-8.77E-04	-3.38E-03	-2.64E-03	-1.37E-03	1.53E-03	2.55E-03	6.84E-03	5.65E-03	3.40E-04	1.45E-03	9.64E-03	-4.55E-03	-3.38E-03	2.90E-05	3.00E-03
BM1937.12.1.1	293.3	31.9	61.7	98.3	225.1	133.2	63.3	22.3	32.2	-2.36E-03	-9.23E-03	1.38E-03	-3.48E-02	1.17E-02	-1.75E-03	6.61E-03	1.03E-03	-5.54E-03	1.26E-02	-1.12E-02	3.84E-03	1.82E-03	-3.74E-03	-1.51E-02	5.38E-03	-6.47E-03	-5.82E-03	-1.18E-03	1.19E-02	-6.01E-03	-9.76E-03	-1.07E-03	3.44E-03	-3.67E-03	-2.70E-03	2.05E-03	-3.96E-03	1.56E-03	-1.84E-04	5.08E-03	-1.06E-03	-5.04E-03	-4.35E-03	7.94E-03	7.13E-03	-1.43E-03	-4.14E-03	7.00E-03	-3.53E-03	2.49E-03	8.21E-03	-3.16E-03	-2.23E-03	-1.40E-03	8.05E-03
BM20.11.14.2	293.9	34.7	59.4	93.6	230.9	125.8	57.3	22.0	32.2	-2.35E-02	-1.60E-02	-1.19E-02	-3.89E-02	2.67E-02	-7.28E-03	5.68E-04	-2.58E-03	-4.57E-03	2.57E-02	-1.35E-02	9.08E-06	-1.32E-03	-1.08E-02	-1.06E-02	6.51E-03	-8.81E-03	-6.23E-03	-1.68E-04	1.22E-02	-5.38E-03	1.19E-03	-1.06E-03	1.41E-03	2.69E-04	-5.37E-03	3.22E-03	-5.05E-03	1.21E-04	3.41E-03	1.80E-03	-5.56E-03	-1.97E-03	5.55E-03	3.58E-03	2.28E-03	3.87E-03	5.46E-03	1.06E-02	2.01E-03	-2.12E-03	7.31E-03	-3.91E-03	-3.34E-03	1.56E-03	4.58E-03
CN19			263.1	34.7	59.4	87.7	190.8	113.6	59.7	20.1	32.0	-8.30E-03	-1.18E-03	-9.17E-04	-8.75E-03	1.51E-02	-5.08E-03	4.67E-03	-1.40E-03	-9.03E-03	3.74E-03	-4.93E-03	1.40E-03	-1.46E-03	-4.70E-03	-1.04E-02	7.54E-03	-3.28E-03	3.87E-03	7.77E-04	-3.40E-03	5.47E-03	1.39E-03	7.38E-04	2.12E-03	-3.89E-03	2.29E-04	-4.85E-03	-1.82E-03	-7.14E-04	-2.62E-03	-9.06E-04	6.66E-04	3.82E-04	-1.40E-03	6.09E-03	-5.62E-03	9.60E-05	4.32E-03	1.32E-02	2.94E-03	6.71E-04	4.78E-03	-4.63E-03	-9.33E-04	5.03E-04	-5.54E-05
CN15			275.5	31.5	60.9	88.9	197.6	123.2	60.4	23.5	36.6	-2.86E-03	1.87E-03	3.15E-02	-2.19E-02	-5.14E-03	-2.88E-03	1.59E-02	-6.02E-03	-1.27E-02	4.94E-03	-4.42E-03	3.63E-04	8.96E-03	-2.95E-03	-1.10E-02	4.99E-03	4.54E-03	2.24E-03	5.90E-03	-7.82E-03	2.31E-04	-2.38E-03	4.10E-03	-8.50E-03	-5.13E-03	-1.26E-03	-2.97E-03	3.40E-03	-9.66E-04	3.79E-03	1.06E-03	-2.02E-03	-2.68E-03	5.74E-03	8.79E-03	1.31E-02	-5.74E-03	4.09E-03	5.39E-03	-6.75E-03	-3.25E-03	3.24E-03	-2.93E-03	-1.82E-03	-7.09E-04	2.28E-04
CN23			303.2	34.5	63.7	94.1	231.3	131.7	59.6	23.1	36.5	-1.48E-02	-8.17E-03	-2.22E-02	-5.50E-02	1.28E-02	2.69E-03	4.64E-03	-1.08E-02	-1.71E-02	2.65E-02	-1.83E-02	1.47E-03	3.69E-03	-5.38E-03	-1.18E-02	1.62E-02	-1.34E-02	-5.29E-03	8.40E-03	2.04E-03	2.81E-03	-8.50E-03	1.39E-03	3.27E-04	-2.03E-03	-2.99E-03	-2.43E-03	1.37E-03	2.77E-03	-2.40E-03	4.61E-03	-3.04E-03	5.73E-04	2.93E-03	-2.94E-03	-2.82E-03	3.95E-03	5.37E-03	3.79E-03	6.75E-03	-8.19E-03	3.74E-03	-2.12E-03	-4.10E-03	1.91E-03	-5.76E-04
ZMB28793		274.8	35.3	57.2	89.3	204.6	122.0	56.9	21.8	32.7	-5.51E-03	-1.23E-02	-1.08E-04	-4.05E-02	1.03E-02	2.79E-04	3.98E-03	-1.07E-02	-1.04E-02	2.01E-02	-9.18E-03	-2.97E-03	-4.01E-03	-7.18E-03	-4.65E-03	1.37E-02	-6.70E-03	-1.23E-03	4.14E-04	7.16E-03	-4.39E-04	-9.91E-04	2.40E-03	-4.16E-04	-9.10E-03	8.49E-04	4.31E-04	-6.75E-04	-2.59E-03	2.96E-04	3.94E-04	-4.54E-03	2.42E-03	6.76E-04	-3.20E-03	3.51E-03	-5.41E-04	5.94E-03	9.22E-03	3.73E-03	-6.46E-03	7.10E-03	-3.76E-03	-3.10E-03	1.82E-03	-3.05E-04
ZMB56039		287.0	32.9	57.9	93.3	211.4	128.6	59.6	22.0	34.3	-1.46E-02	-1.59E-02	-2.19E-02	-4.08E-02	7.90E-03	-1.07E-03	2.91E-03	-1.38E-02	-9.47E-03	1.96E-02	-4.53E-03	1.07E-03	-2.43E-03	-4.73E-03	-1.37E-02	5.21E-03	-1.28E-02	1.01E-03	4.22E-03	4.10E-03	3.19E-03	-2.18E-03	4.89E-04	2.06E-03	-7.24E-03	2.08E-03	1.30E-03	2.34E-03	9.48E-04	1.42E-03	2.04E-03	-4.61E-03	2.91E-03	-2.56E-03	-2.77E-03	6.28E-03	4.33E-04	7.40E-03	6.02E-03	-1.04E-03	1.32E-03	1.06E-02	-9.15E-05	-5.28E-03	9.97E-04	1.54E-03
ZMB28794		280.8	35.0	57.9	84.8	194.1	116.2	58.0	20.5	32.9	-1.47E-02	-1.47E-02	3.56E-03	5.00E-03	1.37E-02	-1.10E-02	-3.95E-03	-1.82E-03	-6.72E-03	6.34E-03	-8.38E-03	9.22E-04	1.98E-03	-3.67E-03	-1.30E-02	1.08E-02	6.23E-04	-2.98E-03	1.75E-03	5.65E-03	-9.49E-03	-2.20E-03	9.87E-04	-1.97E-03	-1.34E-02	-1.80E-03	-7.80E-05	6.07E-04	-3.25E-04	1.99E-04	-1.33E-03	-3.23E-04	2.21E-03	2.50E-03	-1.64E-03	-3.98E-04	1.28E-03	4.57E-03	6.76E-03	2.24E-03	1.33E-03	2.59E-03	-8.69E-03	3.57E-05	-3.22E-04	-3.47E-03
ZMB14365		268.1	30.6	61.2	90.4	197.2	120.1	57.5	22.2	33.8	-1.71E-02	-1.01E-02	3.12E-02	-3.42E-02	-3.95E-03	-3.22E-03	7.05E-03	-8.40E-03	-1.95E-03	1.06E-02	-3.70E-03	2.88E-03	4.08E-03	-5.99E-03	-8.17E-03	1.22E-02	-4.40E-03	-3.42E-03	7.02E-03	-2.46E-04	-2.28E-03	-2.67E-03	3.90E-03	-5.65E-03	-5.92E-03	4.49E-03	6.90E-04	-1.31E-03	-2.36E-03	-1.12E-03	2.01E-03	-9.79E-04	-3.14E-04	3.55E-04	1.80E-03	8.37E-03	-3.83E-03	1.49E-02	7.05E-03	-1.18E-03	-7.88E-03	9.04E-03	-8.49E-04	-4.48E-03	-9.92E-05	-1.69E-03
SMNS31901		280.7	38.5	60.6	95.2	212.7	121.1	56.6	22.6	34.0	-9.72E-03	-1.21E-02	-4.04E-02	-2.11E-02	4.02E-03	-9.02E-04	5.45E-03	-4.06E-03	-1.10E-02	9.37E-03	-1.04E-02	3.45E-03	-6.92E-03	-6.02E-03	-8.65E-03	3.43E-03	-1.34E-02	2.00E-03	4.37E-03	-9.58E-04	9.45E-04	-4.59E-03	-2.45E-03	5.09E-03	-8.35E-03	3.73E-03	2.98E-03	2.96E-03	2.14E-03	-1.70E-03	-8.52E-05	-1.63E-04	1.91E-03	-3.59E-03	7.36E-04	1.95E-03	5.32E-03	2.67E-03	6.34E-03	2.50E-03	-7.98E-04	7.21E-03	-5.62E-03	5.07E-04	-4.95E-04	-3.88E-03
SMNS7628		294.8	34.4	59.4	97.0	230.5	130.7	60.4	22.9	33.1	-2.37E-03	-6.14E-03	-1.15E-02	-2.07E-02	-3.94E-04	-5.38E-03	1.03E-02	-2.87E-03	-1.26E-02	4.41E-03	-6.95E-03	-9.70E-04	-5.63E-03	-9.79E-04	-1.38E-02	5.97E-03	-1.08E-02	-2.87E-03	8.93E-03	-2.30E-03	-6.95E-03	-9.08E-03	1.61E-03	-3.89E-04	-2.16E-03	-1.61E-03	2.18E-03	3.06E-04	3.76E-03	-3.36E-03	4.99E-03	-5.49E-03	-9.98E-04	4.91E-04	4.76E-03	8.77E-03	1.93E-03	-1.74E-03	3.26E-03	-6.23E-03	5.73E-03	3.88E-03	-1.88E-03	-1.59E-03	1.23E-03	-2.64E-03
SMF16263		280.0	29.2	63.2	92.3	208.4	117.9	57.3	22.7	34.0	-1.09E-02	-3.98E-03	-2.68E-03	-3.24E-02	6.38E-03	-3.44E-03	1.04E-02	-8.46E-03	-1.02E-02	3.37E-03	-9.44E-03	-1.48E-03	2.25E-03	2.02E-04	-9.69E-03	9.69E-03	-3.12E-03	-4.45E-03	4.72E-03	2.69E-03	6.86E-04	-7.65E-03	-4.11E-03	4.17E-04	-1.16E-03	3.22E-04	4.22E-03	-1.62E-03	6.16E-04	8.41E-05	1.59E-03	3.20E-03	-3.68E-03	-2.11E-03	4.42E-05	1.05E-02	1.42E-03	3.86E-03	5.61E-03	-2.41E-03	-7.30E-03	7.04E-03	-1.42E-03	-3.51E-03	-1.15E-04	2.56E-03
SMF16264		283.4	35.9	63.6	94.8	212.1	122.5	57.2	21.9	32.2	-2.05E-02	-5.76E-03	-3.23E-03	-1.82E-02	2.17E-02	4.37E-03	1.45E-03	-1.16E-02	-1.71E-02	1.94E-02	-9.26E-03	3.47E-03	4.78E-03	-5.06E-03	-7.71E-03	1.36E-02	-8.18E-03	-6.99E-03	-1.55E-03	1.27E-03	-3.42E-03	-5.58E-03	2.17E-03	-8.91E-03	-3.66E-03	-2.71E-03	-9.81E-04	-3.83E-03	-3.58E-04	2.49E-03	-1.28E-04	-3.53E-03	1.27E-03	5.12E-04	-1.25E-03	1.27E-03	1.60E-03	6.41E-03	8.24E-03	-6.25E-04	-2.50E-03	1.01E-02	-5.43E-03	-3.60E-03	1.54E-03	1.60E-03
RMNH235/38		294.7	37.2	59.2	100.3	234.4	135.8	57.3	22.2	33.4	-7.93E-03	-3.42E-03	6.17E-03	-3.55E-02	2.76E-02	1.91E-03	-1.90E-03	-1.20E-03	-2.21E-02	1.03E-02	-1.99E-02	-3.49E-03	-2.09E-03	-2.13E-02	-1.52E-02	2.06E-03	-1.40E-02	-3.63E-03	3.89E-03	1.17E-02	-3.11E-04	-1.38E-02	-6.03E-04	5.46E-03	-3.87E-03	-5.19E-03	4.58E-04	-4.25E-04	-1.76E-03	-7.03E-04	2.14E-03	-8.21E-03	-3.93E-03	-1.77E-04	1.12E-02	1.25E-02	3.55E-03	8.38E-03	-5.57E-04	-1.81E-03	-8.15E-03	1.01E-02	-7.55E-03	-2.17E-03	-3.51E-04	2.36E-03
RMNH23088		282.1	31.3	60.2	91.9	210.9	120.5	56.1	21.0	31.9	-1.70E-02	-7.78E-03	-5.76E-03	-3.39E-02	1.05E-02	3.54E-03	4.62E-03	-1.26E-03	-8.83E-03	5.93E-03	-8.66E-03	6.61E-03	6.15E-03	-1.08E-02	-1.67E-02	9.96E-03	-5.26E-03	-1.82E-03	3.61E-03	5.90E-03	-4.94E-03	-7.48E-03	-2.89E-03	1.46E-03	-1.11E-03	5.96E-05	3.91E-03	-4.16E-04	4.21E-03	2.24E-04	1.76E-03	-2.40E-03	-3.67E-03	1.39E-03	7.57E-03	6.14E-03	1.02E-03	3.04E-03	1.59E-03	-3.79E-03	2.66E-03	7.25E-03	-2.93E-03	-2.90E-03	-5.30E-04	2.43E-03
RMNH264		269.9	34.4	58.4	90.5	195.7	118.3	57.0	19.9	30.5	1.40E-03	-1.26E-02	-2.94E-02	-2.95E-02	-1.70E-03	-3.59E-03	9.20E-03	-9.45E-03	2.77E-03	1.47E-02	-2.67E-03	2.79E-03	-1.34E-03	-3.92E-03	-6.27E-03	2.34E-03	9.31E-04	4.25E-03	4.66E-03	-1.64E-03	2.26E-03	-3.51E-04	1.12E-04	3.55E-03	-3.97E-03	-4.55E-04	-1.41E-03	-2.82E-03	6.49E-03	8.81E-04	3.29E-04	-4.30E-03	-1.56E-03	9.35E-04	-2.53E-03	8.13E-03	2.87E-03	3.98E-03	4.30E-03	-8.15E-04	6.88E-03	5.64E-03	-4.70E-03	-1.83E-03	-1.53E-03	9.96E-04
RMNH d		286.3	37.0	64.8	96.6	205.2	127.0	54.9	23.1	33.6	-1.81E-02	-8.96E-03	5.32E-04	-5.00E-02	9.53E-03	-1.58E-02	1.02E-02	-5.34E-03	-1.42E-02	1.32E-02	-6.58E-03	-3.50E-03	1.27E-03	-6.39E-03	-6.90E-03	4.56E-03	-8.01E-03	3.84E-04	6.42E-03	1.89E-03	2.39E-03	-1.10E-03	-2.60E-03	-1.15E-03	-3.43E-03	9.90E-04	-1.84E-03	-1.15E-03	-8.90E-04	-4.95E-04	5.61E-03	-5.99E-03	4.77E-03	9.23E-04	5.06E-03	2.36E-03	4.24E-04	5.34E-03	9.49E-03	2.14E-03	-8.68E-03	5.65E-03	-1.03E-04	-3.90E-04	1.66E-03	-3.14E-03
RMNH59/33		302.8	31.7	63.2	96.3	222.7	125.9	61.1	23.1	35.2	-1.39E-02	-1.39E-02	5.59E-03	-3.41E-02	2.07E-02	-7.83E-03	-6.85E-03	3.30E-03	-1.48E-03	1.63E-02	-9.74E-03	-2.26E-03	1.78E-03	-1.51E-02	-1.55E-02	4.72E-03	-6.78E-03	-5.84E-03	3.14E-03	7.87E-03	-8.43E-03	-1.44E-02	-2.07E-03	5.63E-03	-3.03E-03	-3.57E-03	4.64E-03	-3.43E-03	4.65E-03	4.50E-03	2.66E-03	-3.34E-03	-9.95E-04	1.76E-03	-1.87E-03	4.40E-03	6.80E-04	-3.33E-03	8.32E-03	-2.83E-03	2.02E-03	9.38E-03	-4.90E-03	-1.63E-03	-3.72E-03	1.90E-03
RMNH1939		278.3	32.4	68.2	91.1	202.9	117.9	59.5	20.8	33.5	-7.96E-03	-2.85E-02	-6.05E-03	2.38E-03	2.45E-02	-2.47E-03	4.06E-03	-2.14E-03	-9.20E-03	1.89E-02	-6.58E-03	-4.01E-03	5.94E-03	-1.70E-03	-1.23E-02	1.29E-02	2.07E-04	-4.97E-03	-1.93E-03	1.06E-02	-8.35E-03	-9.10E-03	-2.10E-03	8.95E-03	-1.27E-03	-4.14E-03	1.97E-03	-8.86E-04	-2.17E-03	-3.59E-03	9.37E-04	-1.40E-03	-2.16E-03	8.63E-03	3.71E-03	-7.56E-04	4.20E-03	-3.06E-03	8.91E-03	-5.95E-04	1.12E-03	3.07E-03	-3.30E-03	1.13E-03	8.78E-04	-1.26E-03
BM39.334		283.4	39.0	63.5	90.9	200.0	129.1	58.6	22.7	33.4	-1.28E-02	5.52E-03	8.65E-03	-2.29E-02	6.17E-04	-7.14E-03	-5.38E-04	-1.44E-02	-1.50E-02	1.05E-02	-8.41E-03	1.17E-03	6.98E-03	-4.04E-03	-5.95E-03	4.30E-03	-1.15E-03	-6.17E-04	9.17E-03	8.19E-04	2.93E-03	3.56E-03	1.10E-03	3.09E-03	-4.07E-03	-1.90E-03	-7.16E-03	6.04E-03	-5.49E-04	-1.17E-04	-9.28E-04	1.39E-03	-1.53E-03	-1.19E-03	-1.15E-03	-3.14E-03	2.58E-03	5.43E-03	4.69E-03	5.18E-03	-2.28E-03	6.69E-03	-8.10E-04	-1.07E-03	1.08E-03	6.14E-03
BM19.11.12.13	311.1	35.9	67.0	96.3	227.4	134.2	60.2	23.1	37.0	-2.46E-02	-9.54E-03	2.16E-02	5.63E-04	1.91E-02	-1.37E-02	2.03E-03	-1.78E-04	-2.51E-02	7.51E-03	-5.98E-03	-6.27E-03	1.59E-02	1.72E-03	-1.75E-02	1.24E-02	3.92E-03	-3.39E-03	-2.04E-02	4.37E-03	8.92E-03	-9.19E-04	7.17E-04	-6.45E-03	1.52E-03	-1.99E-03	1.54E-03	3.51E-03	5.36E-04	-7.01E-04	8.71E-04	-3.46E-03	-1.34E-02	-6.32E-03	4.11E-03	6.61E-03	-3.40E-04	-6.17E-03	2.89E-03	-3.91E-03	-7.63E-03	-9.68E-05	-3.15E-03	5.65E-03	4.34E-03	9.02E-03
CN5667		288.8	39.6	64.9	91.3	205.2	124.1	59.6	22.0	32.8	5.56E-03	2.40E-03	1.98E-02	-2.39E-03	-1.24E-03	-6.29E-03	1.04E-02	-8.25E-03	-6.71E-03	5.27E-03	-5.61E-03	-2.22E-03	2.07E-03	8.93E-03	-9.27E-03	9.94E-03	-1.85E-03	6.56E-03	1.08E-02	-3.48E-03	-1.60E-03	-7.12E-03	5.94E-03	-7.64E-03	3.72E-05	-1.12E-03	-2.29E-04	2.61E-03	2.28E-03	-2.61E-03	4.20E-03	-2.28E-03	2.66E-03	1.43E-03	3.20E-03	9.00E-03	2.25E-03	-5.70E-03	2.55E-03	-2.84E-03	-1.24E-03	5.33E-03	-1.91E-03	1.17E-03	-3.21E-04	6.87E-03
ZMB52482		268.1	31.5	60.7	84.8	198.5	116.2	55.8	21.0	32.5	-1.69E-02	-2.32E-02	-9.41E-03	-2.86E-02	1.78E-02	-8.15E-04	1.96E-03	-5.41E-03	-4.73E-03	1.57E-02	-1.47E-02	-5.98E-03	-3.22E-03	-2.64E-02	-5.42E-03	6.66E-03	-3.18E-03	-9.29E-03	2.94E-03	1.22E-02	-2.11E-03	-1.12E-02	-4.05E-03	4.26E-03	1.80E-03	-4.76E-03	-4.14E-04	2.26E-03	9.90E-04	-8.36E-03	-1.93E-03	1.39E-03	-5.18E-04	7.00E-03	-2.15E-03	1.54E-04	2.75E-03	1.42E-04	1.25E-02	2.26E-03	2.86E-03	7.26E-03	-6.50E-03	1.30E-03	2.65E-03	-2.88E-03
ZMB56050		271.2	36.5	59.1	87.3	192.5	117.9	54.2	21.8	31.5	-1.30E-02	-1.30E-02	-5.06E-02	-2.67E-02	1.09E-02	3.38E-04	-1.01E-02	-2.14E-02	-2.82E-03	2.36E-02	-6.05E-03	2.96E-03	-6.54E-03	-1.29E-02	-5.30E-03	1.20E-02	-1.34E-02	-1.34E-03	8.14E-03	1.09E-02	6.29E-04	6.57E-03	1.73E-03	3.48E-05	-2.36E-03	-8.04E-04	-1.36E-03	2.22E-03	5.45E-03	-9.61E-04	-3.03E-03	-1.76E-03	1.83E-03	-4.26E-04	-8.18E-03	2.20E-03	5.20E-03	7.99E-03	9.37E-03	3.33E-03	2.78E-03	9.14E-03	-4.50E-03	-1.93E-03	9.03E-04	4.12E-03
SMF16262		270.5	36.2	59.6	90.1	194.6	116.4	55.5	21.5	33.4	-1.19E-02	-4.20E-03	-2.59E-02	-3.85E-03	4.10E-03	-2.23E-03	2.55E-04	-6.19E-03	-1.30E-02	3.98E-03	-9.27E-03	-1.75E-03	-2.11E-03	-3.91E-03	-6.39E-03	3.52E-03	1.64E-03	-7.19E-03	8.81E-03	-1.12E-04	2.25E-03	-7.95E-03	-1.92E-03	-5.24E-04	-5.72E-03	3.08E-03	4.93E-03	-3.35E-03	-2.27E-04	-5.16E-03	-7.86E-04	-4.34E-03	6.04E-03	-1.47E-03	1.68E-03	-2.26E-03	3.58E-03	7.24E-04	1.18E-02	3.44E-03	7.05E-04	2.67E-03	-3.12E-03	1.27E-03	2.53E-03	3.08E-03
RMNH2174		280.2	35.6	60.7	88.6	193.3	118.2	56.7	22.1	34.5	-1.40E-02	-6.10E-03	-3.11E-02	-2.83E-02	2.50E-03	-8.47E-03	-6.98E-03	-1.53E-02	-2.41E-02	1.37E-02	-6.54E-03	-1.00E-04	-6.06E-03	-1.24E-02	-8.80E-03	6.75E-03	-8.92E-03	-3.02E-03	9.55E-03	3.70E-03	-2.63E-03	2.86E-03	-4.48E-03	2.21E-03	-3.10E-03	3.67E-03	8.18E-04	2.52E-03	6.79E-04	-5.77E-03	-4.12E-03	1.05E-03	8.89E-03	-7.89E-04	-3.64E-03	-6.23E-03	6.23E-03	9.44E-03	5.44E-03	2.94E-03	-4.24E-03	1.55E-03	-4.95E-03	-2.16E-03	9.36E-04	-9.39E-04
RMNH11633		282.1	34.5	66.7	93.7	213.3	124.8	58.8	22.7	33.6	-1.71E-02	-6.06E-03	-1.74E-02	3.86E-04	9.77E-03	-5.47E-03	2.37E-03	-8.20E-03	-1.47E-02	7.47E-03	-5.13E-03	-3.83E-03	-2.85E-03	-5.85E-03	-9.24E-03	7.97E-03	2.46E-03	-3.98E-03	6.77E-03	3.86E-03	-6.65E-04	-3.56E-03	-4.40E-03	4.64E-03	2.21E-04	2.40E-03	-2.86E-03	-2.53E-03	1.08E-03	-5.79E-03	-1.14E-06	-9.39E-04	-2.42E-03	-1.32E-03	4.54E-03	9.06E-04	5.02E-03	3.01E-03	1.01E-02	4.27E-04	2.94E-03	3.72E-03	-3.69E-03	9.42E-04	4.87E-03	1.11E-03
CN6049		332.9	40.8	67.0	94.0	239.0	149.2	65.7	24.8	34.8	-1.68E-02	-1.09E-02	-1.80E-03	-1.16E-02	-6.73E-04	-7.03E-03	-5.52E-03	-8.78E-03	-6.99E-05	9.47E-03	-2.69E-03	-8.05E-03	3.03E-03	-8.25E-03	-3.61E-04	2.05E-03	-6.86E-03	-3.32E-03	1.18E-02	3.97E-03	3.72E-03	-1.91E-03	1.79E-03	1.50E-03	-4.53E-03	-2.58E-04	-4.34E-04	5.39E-03	5.65E-03	-6.29E-03	-1.74E-03	-1.26E-03	3.87E-03	8.92E-04	5.08E-03	-4.00E-03	5.41E-04	7.20E-03	2.31E-03	6.15E-03	-4.14E-03	2.23E-03	-2.30E-03	-2.76E-04	1.32E-03	3.61E-03
RMNH38426		267.6	28.8	59.4	94.2	197.7	121.9	56.3	19.0	33.2	-2.10E-02	9.96E-04	-1.16E-03	-1.88E-02	1.70E-02	-2.14E-02	3.12E-03	-1.17E-03	-1.43E-02	2.23E-03	-9.13E-03	-4.11E-03	3.00E-03	-6.41E-03	-8.37E-03	1.47E-02	-2.58E-04	-1.93E-03	2.42E-03	5.99E-03	-5.15E-04	-8.64E-03	-8.82E-04	-9.70E-04	3.86E-04	-1.00E-03	-2.85E-03	5.07E-03	-4.57E-03	5.52E-04	-4.14E-03	1.95E-03	-8.78E-04	3.96E-03	1.99E-03	8.14E-03	3.78E-03	-1.38E-03	1.39E-03	-2.67E-03	-1.80E-03	3.94E-03	-2.91E-03	1.72E-03	3.63E-03	4.15E-03
CN1429		282.2	37.0	65.2	93.4	222.4	126.7	56.3	21.9	32.4	-1.96E-02	-7.94E-03	-1.46E-03	-1.60E-02	-1.65E-03	-8.17E-03	-6.27E-03	-9.44E-03	-6.49E-04	1.07E-02	-1.94E-03	-8.81E-03	3.52E-03	-6.92E-03	-3.64E-03	8.92E-03	-5.31E-03	-6.23E-03	1.26E-02	1.16E-03	3.92E-03	-1.82E-03	4.27E-03	-1.71E-04	-1.80E-03	-8.16E-04	1.05E-03	4.33E-03	3.85E-03	-1.56E-03	-8.95E-04	-2.93E-03	5.63E-03	1.06E-03	3.44E-03	2.48E-03	8.37E-04	4.32E-03	5.01E-03	-1.55E-03	-2.04E-03	3.13E-03	-2.59E-03	-5.75E-05	6.69E-05	4.23E-03
CN1454		277.1	38.8	56.1	87.2	213.8	122.6	60.7	22.4	32.9	-1.82E-02	-1.30E-03	-5.22E-04	-1.76E-02	1.85E-02	-2.12E-02	3.52E-03	-7.88E-04	-1.30E-02	2.32E-03	-1.08E-02	-3.24E-03	2.43E-03	-4.66E-03	-9.63E-03	1.42E-02	-1.16E-03	-2.80E-03	1.10E-03	7.29E-03	-7.63E-04	-8.27E-03	-2.19E-03	1.34E-03	-5.55E-04	-1.16E-03	-5.75E-04	3.29E-03	-3.65E-03	1.82E-03	-1.32E-03	2.60E-03	-3.19E-03	4.08E-03	2.05E-03	1.04E-02	3.45E-03	-1.36E-03	6.82E-04	-4.28E-03	-1.85E-03	2.68E-03	-3.56E-03	2.33E-03	2.18E-03	6.85E-03
RMNH23085		294.7	41.0	63.2	95.9	220.5	129.8	60.2	22.0	33.2	-1.94E-02	-1.17E-03	-1.09E-03	-2.02E-03	2.81E-02	8.36E-04	1.91E-03	-1.02E-02	-1.13E-02	1.26E-03	-1.30E-02	-1.07E-02	-2.53E-03	-6.68E-03	-6.84E-03	1.15E-02	-5.74E-03	-9.60E-03	8.18E-03	9.24E-03	-9.22E-04	-1.57E-02	6.35E-04	2.49E-04	1.84E-03	-3.02E-03	-3.94E-03	8.62E-03	-4.57E-05	1.01E-04	1.04E-03	-1.49E-03	-3.89E-04	2.15E-03	5.51E-03	3.18E-03	8.01E-04	-2.03E-03	6.88E-03	-8.28E-04	1.65E-03	4.05E-03	-1.05E-03	3.24E-03	2.38E-04	9.44E-03
RMNH3529		285.9	32.9	64.5	93.4	213.5	121.6	58.0	21.6	32.6	-1.16E-02	-1.66E-02	-2.56E-02	-2.81E-04	1.60E-02	-3.96E-03	-7.99E-04	-8.76E-03	-1.28E-02	4.70E-03	-6.24E-03	-1.05E-03	-2.73E-03	-5.54E-03	-7.89E-03	1.05E-02	-9.41E-03	-3.31E-03	1.17E-02	3.43E-04	1.40E-03	-1.56E-02	2.99E-03	-1.09E-03	-7.06E-04	-3.63E-03	-6.90E-04	9.49E-04	-2.03E-03	-3.11E-03	-1.83E-03	6.09E-05	8.27E-03	-5.62E-04	4.53E-03	2.56E-03	6.25E-03	6.10E-04	9.32E-03	-1.17E-03	9.36E-04	3.86E-03	-5.05E-03	1.42E-03	-6.89E-03	6.04E-03
RMNH4694		270.4	34.4	62.0	90.7	194.1	111.7	54.3	21.5	32.8	-1.83E-02	-1.20E-02	-4.08E-02	-1.48E-04	2.38E-02	6.00E-03	-1.04E-02	-7.54E-03	-3.81E-03	3.48E-03	-3.09E-03	-8.49E-03	-1.12E-02	-8.88E-03	-2.71E-03	1.03E-02	-1.40E-02	6.77E-04	1.23E-02	3.11E-03	4.40E-03	-4.61E-03	-5.09E-04	4.49E-05	-6.33E-03	3.15E-03	-2.34E-03	7.20E-03	-2.09E-03	-8.85E-03	-5.02E-03	-4.81E-05	8.30E-03	-2.42E-03	-2.01E-03	-1.18E-03	5.47E-03	3.28E-03	9.43E-03	2.91E-03	-2.61E-04	6.02E-04	-3.55E-03	1.26E-03	-2.40E-04	7.58E-03
CN1021		304.1	44.0	69.6	90.2	234.8	133.4	58.1	24.2	37.0	-1.09E-02	1.00E-03	-8.84E-03	2.95E-03	1.88E-02	-3.99E-03	8.36E-03	-9.28E-03	-1.24E-02	8.79E-03	-1.01E-02	3.59E-04	-7.78E-04	-1.54E-02	-7.76E-03	1.52E-02	7.97E-04	-6.01E-03	8.79E-03	2.38E-03	-5.90E-03	-4.39E-03	-1.39E-03	2.88E-03	-4.28E-03	2.96E-03	5.05E-04	-8.46E-05	-5.20E-03	-3.85E-03	-1.29E-03	1.34E-03	-2.72E-04	9.20E-04	2.13E-03	3.31E-03	6.60E-03	1.45E-03	1.09E-02	4.57E-04	2.02E-04	3.78E-03	-1.36E-03	7.49E-04	-8.98E-05	2.30E-03
RMNH24912		271.8	38.1	58.9	89.6	197.1	121.3	52.2	20.7	31.6	-1.89E-02	-4.58E-03	-2.87E-02	-8.76E-03	1.35E-02	-6.43E-03	-2.96E-03	-8.99E-03	-9.10E-04	1.04E-02	-9.54E-03	-2.60E-03	-1.09E-02	-1.05E-02	-1.79E-03	5.11E-03	-1.13E-02	-6.90E-04	1.51E-02	2.61E-03	1.35E-03	-6.15E-04	4.02E-03	-1.35E-03	-2.08E-03	2.47E-03	-3.44E-03	3.27E-03	-1.96E-03	-1.38E-03	-2.20E-03	3.66E-04	6.39E-03	-4.02E-03	2.83E-03	-3.09E-03	6.33E-03	6.58E-03	5.95E-03	7.58E-03	-3.50E-03	3.34E-03	-2.65E-03	-7.80E-04	3.26E-04	2.04E-04
CN2235		305.9	35.4	69.0	99.5	251.2	127.1	60.2	24.1	36.9	-1.98E-02	-2.50E-03	1.41E-02	-1.10E-02	1.93E-02	-1.63E-02	1.74E-03	-1.38E-02	-5.10E-03	2.55E-03	-1.14E-03	9.76E-04	4.86E-03	-5.61E-03	-6.23E-03	9.50E-03	-2.24E-03	-4.56E-04	7.32E-03	5.00E-03	1.57E-03	2.76E-03	3.29E-03	-6.05E-03	5.91E-04	-3.35E-03	-2.83E-03	4.79E-03	1.49E-03	-1.30E-03	-3.89E-03	3.09E-03	-2.65E-03	6.12E-04	2.94E-03	-3.74E-03	1.20E-03	7.88E-03	9.76E-03	1.55E-03	-4.26E-03	8.16E-03	-1.95E-03	-7.82E-04	-1.77E-03	5.31E-03
BM82.12.10.1	299.0	42.9	63.6	104.5	233.4	133.4	57.6	24.4	37.7	-1.14E-02	-1.20E-02	-1.67E-02	-3.30E-02	2.85E-02	6.29E-03	8.93E-03	4.24E-05	-3.92E-03	1.74E-02	-1.86E-02	-1.27E-03	-3.13E-03	-1.28E-02	-8.46E-03	1.22E-02	-1.49E-02	5.41E-04	3.59E-03	7.69E-03	2.84E-03	-4.55E-03	-2.62E-03	5.66E-03	1.59E-03	-3.38E-03	3.22E-03	2.42E-04	1.71E-03	1.80E-03	5.81E-03	-7.64E-04	2.76E-03	-4.63E-03	5.76E-03	-6.83E-04	6.25E-03	-9.95E-04	8.40E-03	-7.89E-04	-2.60E-03	7.52E-03	-2.15E-03	-5.48E-04	-3.89E-04	8.92E-03
BM27.7.18.2		307.2	41.8	67.4	98.5	227.2	135.5	64.0	22.5	33.3	-1.42E-02	-1.52E-02	-3.33E-02	-4.70E-02	1.63E-02	-7.99E-03	8.10E-03	-1.87E-02	-1.38E-02	2.04E-02	-1.68E-02	-2.24E-03	-7.37E-03	-8.84E-03	-8.10E-03	3.51E-04	-1.06E-02	1.56E-03	4.51E-03	7.38E-03	5.90E-03	8.71E-03	-2.67E-03	1.07E-03	9.32E-04	2.31E-03	2.56E-03	1.83E-04	-1.93E-03	1.21E-03	3.81E-03	-3.34E-03	6.39E-03	-2.82E-03	7.59E-03	-6.18E-03	3.91E-03	6.14E-03	4.26E-03	1.88E-03	-6.00E-03	5.85E-03	-2.03E-03	-2.35E-03	3.35E-03	2.93E-03
BM32.5.7.2		292.2	38.2	63.3	93.0	241.6	129.3	60.3	22.4	33.9	-2.02E-02	1.46E-02	2.25E-02	-1.65E-02	2.81E-02	9.99E-03	1.34E-02	-1.33E-02	-1.57E-02	1.00E-02	-2.17E-02	-3.25E-03	2.68E-03	-1.87E-02	-1.77E-02	1.72E-02	-1.59E-02	7.74E-03	7.44E-03	9.22E-03	-3.85E-03	-3.34E-03	8.40E-03	-8.21E-03	8.75E-03	-6.38E-03	1.98E-03	-1.16E-03	-7.31E-03	-1.33E-03	4.12E-03	-4.65E-03	-4.91E-04	4.99E-03	1.21E-02	-4.77E-04	1.52E-03	-8.59E-04	8.07E-03	-2.61E-04	-6.79E-03	4.08E-03	-6.06E-04	-4.89E-04	7.77E-04	5.70E-03
BM7.10.18.1		266.6	35.1	58.6	89.9	185.3	113.4	54.1	22.3	33.2	-7.09E-03	-1.96E-02	-6.51E-03	-3.63E-02	1.42E-02	2.87E-03	2.85E-03	-1.42E-02	1.74E-02	2.62E-02	-4.30E-03	-5.56E-03	-9.92E-04	-8.98E-03	3.11E-03	8.21E-03	-6.61E-03	1.50E-03	1.21E-02	1.58E-02	2.89E-03	2.40E-03	1.82E-03	1.35E-03	-5.22E-03	3.10E-03	4.03E-03	2.13E-04	4.23E-03	-9.00E-04	3.43E-03	-4.83E-03	6.15E-03	-2.91E-03	-5.13E-03	-7.62E-03	4.10E-03	7.71E-03	-3.47E-04	4.50E-03	2.95E-03	5.87E-03	-5.07E-04	-2.74E-03	1.15E-03	3.49E-03
BM31.1.10.2		282.4	33.3	60.7	92.1	197.8	126.3	60.0	22.7	35.1	-1.75E-02	-1.41E-02	-8.28E-03	-2.35E-02	7.36E-03	1.55E-03	3.49E-03	-1.97E-02	1.14E-02	1.34E-02	-5.20E-03	-3.74E-03	4.69E-03	-1.58E-03	-5.04E-03	1.36E-02	-9.86E-03	9.78E-03	1.57E-02	-8.22E-04	2.30E-03	1.30E-02	9.41E-03	-9.36E-03	-7.59E-03	1.20E-03	2.71E-03	3.10E-03	-1.72E-03	2.18E-03	3.26E-03	-3.74E-03	5.94E-03	-4.00E-03	5.56E-05	-5.75E-03	1.58E-03	1.58E-02	2.19E-03	2.76E-03	-1.55E-03	5.44E-03	-5.81E-03	-6.33E-03	2.00E-03	5.30E-03
BM32.5.7.3		300.8	36.3	57.6	95.6	224.6	134.4	57.7	21.6	32.6	-8.15E-03	-8.85E-04	9.86E-03	-3.89E-02	3.07E-02	-8.49E-04	1.28E-02	-7.41E-03	-6.73E-03	1.42E-02	-1.26E-02	-8.54E-03	-3.81E-03	-1.61E-02	-9.36E-03	3.23E-03	-8.49E-03	-7.91E-04	5.20E-03	2.51E-02	1.24E-03	1.44E-03	6.29E-04	5.60E-03	-3.42E-03	-9.70E-05	-2.27E-03	2.56E-03	-3.04E-03	1.06E-03	5.66E-03	-3.36E-04	-5.51E-05	1.64E-03	7.56E-03	-3.87E-03	1.54E-03	6.31E-03	7.70E-04	9.61E-03	-9.69E-03	-8.99E-04	-1.96E-03	-2.08E-03	9.81E-04	5.07E-03
BM27.9.17.1		288.3	36.9	64.7	99.2	237.2	130.8	63.5	22.2	33.2	-2.18E-02	-2.86E-03	-3.15E-03	-2.59E-02	2.70E-02	-4.61E-03	8.14E-03	-9.64E-03	-1.54E-02	2.03E-02	-1.83E-02	-2.05E-03	-6.68E-03	-1.95E-03	-9.76E-03	7.09E-03	-1.11E-02	6.16E-03	5.59E-03	1.40E-02	-5.82E-03	2.04E-03	1.74E-03	-1.34E-04	-4.02E-03	-2.06E-03	8.35E-04	-3.05E-03	-5.73E-03	3.03E-03	2.44E-03	-2.65E-03	5.34E-03	1.09E-03	5.96E-03	-1.64E-03	-3.46E-04	5.48E-03	5.90E-03	-1.25E-03	-9.44E-03	4.16E-03	7.28E-04	-2.03E-03	2.41E-03	6.52E-03
BM33.9.7.1		284.7	37.4	74.2	95.8	214.4	124.7	57.7	23.4	36.8	-2.41E-03	1.00E-02	-3.51E-03	-1.82E-02	1.37E-02	-1.03E-03	1.16E-02	-1.62E-02	-1.92E-02	1.46E-02	-9.43E-03	2.74E-03	6.75E-03	-5.80E-03	-9.65E-03	5.26E-03	-7.25E-03	2.49E-03	5.08E-05	4.74E-03	4.34E-03	1.74E-03	7.61E-04	8.68E-04	-7.29E-04	2.22E-03	-2.91E-03	1.32E-03	-1.94E-04	-5.57E-04	1.74E-03	-4.56E-03	-4.23E-04	7.85E-03	1.72E-03	-9.68E-04	2.48E-03	2.39E-03	1.89E-03	6.01E-03	-8.94E-03	6.83E-03	3.35E-04	1.21E-04	7.97E-03	6.89E-04
BM1938.8.12.5	307.7	38.7	67.3	98.2	218.4	135.0	61.0	24.4	35.9	-1.39E-02	6.32E-03	2.86E-02	-4.42E-02	1.51E-02	4.15E-04	1.44E-02	-6.49E-03	-1.99E-02	1.78E-02	-1.33E-02	5.42E-03	4.51E-03	-5.78E-03	-9.88E-03	1.20E-02	-1.31E-02	2.83E-03	5.70E-04	7.11E-03	-4.78E-04	6.98E-04	2.96E-03	2.41E-04	9.23E-04	-4.22E-03	2.74E-03	-1.89E-04	-3.45E-03	1.38E-03	4.51E-03	2.18E-03	-1.99E-04	3.55E-03	9.53E-03	4.66E-03	-2.09E-03	8.27E-03	4.47E-03	-3.55E-03	-9.63E-03	4.46E-03	-1.19E-03	-4.22E-03	-1.16E-03	4.00E-03
BM61.452		302.6	36.5	71.8	93.6	236.3	136.6	57.3	21.8	32.3	-2.59E-02	4.17E-03	1.65E-02	-6.20E-02	3.24E-02	-9.80E-03	1.19E-02	-6.04E-03	-1.27E-02	1.09E-02	-2.01E-02	-2.55E-03	-8.60E-03	-1.01E-02	-1.27E-02	1.09E-02	-1.21E-02	-1.74E-03	8.98E-03	1.10E-02	1.68E-03	2.83E-03	3.40E-03	5.08E-03	-1.89E-03	-2.53E-03	-2.19E-03	1.66E-03	1.33E-03	-4.47E-04	3.22E-03	-8.51E-03	5.57E-03	-1.98E-05	8.06E-03	-4.80E-03	1.05E-04	7.36E-03	4.33E-03	3.34E-03	-1.27E-02	3.45E-03	-4.48E-04	-2.12E-03	1.05E-03	4.33E-03
BM30.3.2.2		317.6	43.3	62.7	101.5	240.1	140.8	58.2	22.6	34.9	-5.21E-03	5.22E-03	-2.59E-02	-1.13E-02	3.53E-02	4.85E-03	-4.27E-03	-5.65E-03	-4.01E-03	9.52E-03	-1.20E-02	1.68E-03	-6.30E-03	-5.41E-03	-1.28E-02	1.19E-02	-1.03E-02	2.21E-04	5.77E-03	3.94E-03	7.29E-03	-1.38E-03	1.03E-03	1.20E-03	-4.06E-04	-1.18E-03	3.45E-03	-2.92E-03	1.52E-03	5.22E-03	2.90E-03	-1.84E-03	2.21E-03	-6.23E-03	1.83E-03	-1.17E-03	3.03E-03	-2.88E-03	4.28E-03	2.66E-03	-1.28E-03	2.67E-03	-3.96E-03	9.74E-04	1.20E-03	5.52E-03
BM21.6.9.2		303.6	43.5	67.1	96.8	219.7	133.8	56.5	22.9	36.2	-1.37E-02	-1.37E-02	-2.33E-02	-3.64E-02	1.28E-02	-4.16E-03	8.64E-03	-1.16E-02	-9.03E-03	7.98E-03	-7.89E-03	-1.95E-03	5.52E-03	-1.40E-02	-5.84E-03	3.65E-04	-9.50E-03	-6.14E-03	-4.97E-03	1.39E-02	-9.69E-04	-1.07E-02	-2.11E-03	4.24E-03	-2.76E-03	-5.88E-04	4.52E-03	8.15E-04	-6.21E-03	-4.36E-03	6.65E-03	-8.71E-04	-1.03E-03	4.26E-04	3.21E-03	-2.28E-03	1.87E-03	4.55E-03	3.73E-03	4.19E-03	8.40E-04	2.69E-03	-2.41E-03	-1.64E-03	6.72E-04	2.59E-03
BM58.6.24.120	304.1	36.3	67.7	98.3	227.4	135.0	61.7	24.3	33.5	-1.85E-02	-5.04E-03	-2.63E-03	-3.53E-02	3.14E-02	3.81E-03	5.65E-03	-1.14E-02	-1.29E-02	1.34E-02	-2.18E-02	-5.61E-03	-7.27E-03	-8.46E-03	-1.86E-02	1.34E-02	-1.64E-02	-9.95E-04	4.40E-03	1.12E-02	-1.41E-03	1.30E-03	1.26E-03	7.25E-03	1.95E-03	-1.32E-03	2.34E-03	-5.81E-03	-5.81E-03	-6.38E-03	-4.33E-04	-2.52E-03	3.69E-04	-4.74E-03	4.60E-03	-1.95E-03	1.83E-04	6.02E-03	-1.50E-03	7.78E-03	-7.35E-03	9.94E-03	-4.70E-03	-2.11E-05	-3.24E-03	1.15E-02
BM30.3.2.3		312.6	39.9	62.7	95.8	233.8	137.3	56.6	23.5	34.4	-3.18E-02	1.98E-03	-7.51E-03	-5.16E-03	3.03E-02	1.06E-02	-1.92E-03	-1.16E-02	-2.63E-02	1.21E-02	-2.18E-02	-5.18E-03	-8.58E-04	-6.47E-03	-1.30E-02	2.14E-02	-1.97E-02	-3.20E-03	7.09E-04	8.26E-03	-2.58E-03	4.13E-04	1.95E-03	2.28E-03	3.91E-03	-3.52E-03	3.47E-03	-1.19E-03	2.34E-03	6.13E-03	2.46E-05	-4.40E-04	2.63E-03	-3.48E-03	1.11E-02	-4.56E-03	1.08E-03	1.34E-03	4.88E-03	-9.90E-04	-5.65E-03	7.95E-04	-2.83E-03	2.50E-03	4.17E-03	5.08E-03
BM114b		311.8	35.4	65.9	89.9	240.7	146.7	60.3	24.3	35.3	-1.82E-02	-2.97E-03	-1.88E-02	-4.76E-02	2.99E-02	-1.17E-03	9.03E-03	-2.08E-02	-1.30E-02	2.28E-02	-1.49E-02	1.21E-03	5.10E-05	-1.60E-02	-9.21E-03	1.84E-02	-9.58E-03	-6.82E-03	2.01E-03	1.10E-02	-4.25E-05	-2.91E-04	-2.73E-03	8.51E-03	-2.33E-04	-1.82E-03	4.85E-03	-4.94E-03	-3.48E-03	1.39E-04	2.08E-03	-4.31E-03	-6.25E-04	2.50E-03	3.07E-03	-1.64E-03	2.43E-03	9.95E-03	2.35E-03	-2.59E-03	-3.15E-03	1.11E-02	-3.28E-03	-5.50E-03	9.46E-04	8.34E-03
BM45.1.8.28		299.2	33.4	54.5	94.3	225.0	136.6	63.1	22.4	36.7	-3.20E-02	-7.23E-03	-9.64E-03	-3.58E-02	4.45E-02	-2.05E-03	1.08E-02	-1.72E-02	-2.03E-02	2.68E-02	-1.46E-02	-3.60E-03	-7.72E-03	-1.82E-02	-1.25E-02	1.29E-02	-1.69E-02	-3.99E-04	1.75E-03	1.50E-02	-5.65E-03	-3.14E-03	-3.72E-04	5.33E-03	-2.64E-03	-2.12E-03	3.93E-03	1.49E-03	8.74E-04	6.48E-04	2.28E-04	1.10E-03	-1.01E-03	-1.50E-03	4.36E-03	7.96E-04	-1.11E-03	1.32E-03	6.71E-03	-3.47E-03	-6.70E-04	7.79E-04	-4.65E-03	1.73E-03	-1.55E-03	5.36E-03
BM21.6.9.1		332.4	41.6	63.7	96.0	239.6	149.2	58.8	24.2	35.0	-2.51E-02	-1.11E-03	1.61E-02	-3.74E-02	3.63E-02	5.60E-03	1.27E-03	-1.47E-02	-1.27E-02	2.94E-02	-1.98E-02	-4.27E-03	6.50E-03	-1.78E-02	-1.00E-02	9.98E-03	-1.16E-02	-2.11E-03	-7.32E-03	2.09E-02	2.31E-03	3.50E-03	1.04E-03	1.47E-03	2.68E-03	-5.71E-03	4.17E-03	-1.15E-03	-1.95E-03	2.33E-03	7.23E-03	1.82E-03	-4.11E-03	-9.19E-04	6.12E-03	-2.09E-03	-2.77E-03	4.17E-03	3.16E-03	2.02E-03	-9.54E-03	3.69E-03	2.63E-03	-3.77E-03	1.39E-03	2.28E-03
BM83.10.23.1	320.4	41.7	72.0	96.5	254.0	145.7	63.6	23.6	33.4	-2.09E-02	-1.28E-02	-2.15E-02	-4.57E-02	2.46E-02	9.66E-03	6.58E-03	-1.10E-02	-1.03E-02	2.58E-02	-1.51E-02	-5.18E-03	-6.87E-03	-9.86E-03	-6.63E-03	3.58E-03	-3.10E-03	-1.24E-02	-1.70E-03	1.12E-02	-1.11E-03	-3.39E-03	-2.47E-03	4.93E-03	2.27E-03	-6.74E-03	3.61E-04	-8.68E-03	-6.24E-03	4.99E-03	7.63E-03	-6.76E-03	8.29E-04	-3.42E-03	5.45E-03	-6.98E-03	5.38E-03	4.19E-03	7.98E-03	4.96E-03	-3.11E-03	1.29E-03	-1.62E-03	-3.48E-03	-1.99E-04	6.91E-03
BM32.4.16.1		300.8	41.1	62.4	93.2	225.0	131.4	60.3	22.1	34.4	-1.70E-02	-6.14E-04	4.23E-03	-1.20E-03	4.20E-02	6.08E-03	5.20E-04	-4.40E-03	-2.83E-03	1.06E-02	-1.22E-02	-1.37E-03	1.20E-03	-2.74E-02	-8.75E-03	4.86E-03	-9.59E-03	-2.13E-03	-1.39E-03	1.66E-02	5.22E-03	-8.03E-03	3.26E-03	4.49E-03	3.80E-03	-5.74E-03	1.67E-03	-3.89E-03	9.79E-04	8.73E-05	-2.07E-05	2.75E-03	-4.62E-03	2.57E-04	5.72E-03	-1.11E-03	1.09E-03	6.75E-03	4.92E-03	2.25E-03	-9.71E-03	6.72E-03	-1.88E-03	-1.36E-03	3.59E-04	6.56E-03
BM1938.8.12.1	324.1	35.7	63.6	89.7	249.8	135.0	59.9	25.9	39.1	-2.91E-02	4.67E-03	3.29E-03	-2.18E-03	2.92E-02	2.41E-03	-6.85E-04	-1.60E-02	-9.85E-03	5.53E-03	-8.81E-03	-8.86E-05	-2.84E-03	-1.19E-02	-1.10E-02	7.19E-03	-1.22E-02	1.67E-03	4.54E-03	7.01E-03	-3.32E-03	-1.06E-02	2.88E-03	-3.39E-03	7.78E-04	5.62E-04	-2.90E-04	4.66E-04	-6.33E-03	-1.73E-03	2.58E-03	-2.02E-04	1.59E-03	-7.59E-05	5.18E-03	-4.05E-04	-1.38E-04	1.01E-02	1.01E-02	3.37E-03	-1.60E-03	7.74E-05	7.09E-04	-1.59E-03	-2.87E-04	4.80E-03
BM1849.7.27.4	304.1	46.4	65.7	98.8	216.6	125.6	57.1	25.1	34.9	-1.04E-02	-7.85E-03	-1.87E-02	-9.41E-04	1.40E-02	6.90E-03	-3.80E-03	-8.90E-03	5.63E-03	4.90E-03	-9.60E-03	1.24E-03	1.92E-04	-1.24E-02	-5.62E-04	1.87E-03	-1.31E-02	-2.74E-03	9.28E-03	-2.71E-03	-8.97E-03	-1.37E-02	7.66E-04	1.23E-03	-4.58E-07	1.67E-03	6.96E-04	2.23E-03	-1.39E-04	-1.04E-04	1.69E-03	5.27E-03	7.49E-04	-5.59E-03	1.50E-03	-1.00E-02	-2.14E-03	7.67E-03	6.78E-03	7.07E-03	4.66E-03	4.18E-03	-5.81E-03	-1.92E-03	2.15E-03	4.98E-03
BM27.8.8.1		276.0	36.9	77.3	100.3	229.4	122.6	52.0	18.7	30.0	-2.48E-03	2.08E-03	1.26E-02	-4.74E-02	1.10E-02	-1.11E-02	1.49E-02	-7.30E-03	5.45E-03	1.94E-02	-7.07E-03	-1.97E-03	-6.42E-03	3.42E-03	-8.42E-04	4.73E-03	-8.68E-03	-3.72E-03	9.37E-03	9.50E-03	-1.50E-03	-6.43E-04	5.55E-03	1.39E-03	-7.42E-03	7.82E-04	1.93E-03	2.54E-03	-6.16E-04	-3.92E-03	-3.67E-03	-3.00E-04	5.73E-03	4.85E-04	2.93E-03	-5.01E-03	-5.68E-03	9.29E-03	3.21E-03	3.26E-03	-2.45E-03	6.33E-03	-2.64E-03	-2.29E-03	3.83E-03	6.12E-04
BM1884.10.30.3	304.4	31.8	62.7	93.9	226.5	135.0	59.6	22.8	33.8	-2.34E-02	3.22E-03	4.20E-03	-6.45E-04	1.68E-02	-9.85E-04	3.61E-04	-7.27E-03	-1.10E-02	1.19E-02	-2.04E-02	3.27E-03	3.95E-03	6.35E-04	-1.24E-02	8.68E-03	-9.55E-03	3.31E-03	4.08E-04	5.39E-03	-1.82E-03	4.00E-03	7.75E-04	4.57E-03	4.31E-03	-5.75E-03	3.67E-03	-6.63E-03	3.14E-03	-9.17E-03	4.10E-04	4.69E-03	1.27E-03	-5.34E-03	5.69E-03	-1.51E-02	1.71E-03	1.29E-04	-2.06E-03	-2.96E-03	-4.54E-03	-6.94E-03	-7.89E-05	5.24E-04	4.12E-03	1.89E-03
CN772			298.0	39.4	66.0	97.6	223.3	133.2	61.5	22.6	32.9	-9.66E-03	2.06E-03	5.03E-03	-3.51E-03	2.30E-02	-2.54E-03	3.53E-04	3.96E-03	-9.64E-03	1.62E-04	-1.05E-02	5.92E-03	3.61E-03	-6.11E-03	-1.16E-02	4.64E-03	-1.57E-02	8.53E-03	-3.42E-04	-2.64E-03	1.15E-04	-7.51E-03	-2.87E-04	1.44E-04	3.12E-03	-1.80E-03	7.58E-03	-3.44E-03	1.29E-03	4.90E-04	2.79E-03	4.38E-04	4.35E-03	-6.79E-03	1.11E-02	-8.82E-04	-2.53E-03	2.71E-03	4.82E-03	2.55E-03	-3.33E-03	-2.13E-04	-7.66E-04	-9.16E-04	4.28E-03	4.98E-04
CN773			291.7	38.7	65.2	91.1	214.2	125.4	59.0	21.5	34.3	-1.34E-02	6.41E-03	6.02E-03	-1.14E-02	1.98E-02	4.44E-03	3.95E-03	-9.65E-03	1.34E-03	8.72E-03	-1.08E-02	-3.32E-03	-2.52E-03	-7.68E-03	-8.68E-03	1.40E-02	-1.38E-02	1.60E-03	9.89E-03	7.36E-03	-9.48E-03	-2.87E-03	5.41E-03	1.40E-03	-4.72E-03	1.65E-03	-7.25E-03	1.27E-03	-2.02E-03	-2.63E-04	1.96E-03	8.17E-04	6.24E-03	-8.97E-04	7.16E-03	-3.79E-03	8.92E-05	5.72E-03	7.58E-03	6.86E-05	-2.17E-03	7.05E-03	-1.09E-03	-2.96E-04	-8.22E-04	8.58E-03
CN10			264.8	31.8	57.6	91.1	187.0	118.2	56.5	21.9	34.6	-1.12E-02	4.16E-03	4.35E-03	-1.45E-02	1.04E-02	-2.85E-03	1.15E-02	-2.29E-03	-8.74E-03	3.72E-03	-3.60E-03	-1.59E-03	7.62E-03	-5.24E-04	-7.81E-03	1.24E-02	-5.00E-03	1.29E-03	2.36E-03	1.28E-03	2.44E-03	-9.16E-03	2.74E-03	-6.34E-04	-6.12E-04	4.02E-03	5.16E-03	-6.18E-04	-5.02E-03	-1.81E-03	2.53E-03	2.14E-03	-3.25E-04	-6.89E-03	5.47E-03	-2.92E-03	-2.42E-03	4.74E-03	6.14E-03	3.78E-03	-3.90E-03	6.42E-03	-1.62E-03	-6.54E-04	1.13E-03	5.17E-03
CN774			291.3	39.6	62.7	92.9	202.2	130.9	59.9	23.8	33.9	-1.39E-02	-1.15E-02	9.71E-04	-2.65E-02	1.10E-03	-5.19E-03	6.13E-03	-1.43E-02	-2.25E-03	8.82E-03	-3.25E-03	1.34E-02	8.98E-03	-2.36E-03	-9.86E-03	3.37E-03	-4.06E-03	3.06E-03	5.72E-03	-2.55E-03	1.87E-03	-6.97E-03	5.87E-03	-5.35E-03	-7.67E-03	1.31E-03	-4.07E-03	1.09E-04	1.84E-03	3.14E-04	1.82E-03	2.46E-03	2.80E-03	-4.31E-03	6.65E-03	-2.17E-03	-3.96E-03	8.65E-03	3.98E-03	2.34E-03	-3.42E-03	3.68E-03	-1.43E-03	-1.13E-03	7.21E-04	5.14E-03
ZMB22150		287.6	38.2	71.4	95.1	233.9	132.6	59.5	21.9	31.5	-1.63E-03	-2.29E-02	-1.95E-02	-4.50E-02	1.50E-02	-1.17E-02	7.12E-03	-2.62E-03	-1.05E-02	3.15E-02	-9.78E-03	-1.28E-03	-1.42E-02	-1.77E-02	-7.56E-03	3.38E-03	-6.82E-03	5.61E-03	5.87E-03	1.03E-02	3.26E-03	4.20E-03	-2.33E-03	5.69E-03	-3.57E-03	-1.65E-03	2.30E-03	-3.40E-03	-7.73E-03	-5.55E-03	8.54E-03	-5.05E-03	7.25E-03	4.53E-03	7.84E-03	-5.31E-03	-1.94E-03	9.30E-03	7.99E-03	2.55E-03	-1.01E-02	6.06E-03	2.95E-03	-4.97E-03	1.88E-03	1.19E-03
ZMB56040		241.8	30.2	54.8	83.7	174.7	108.1	54.2	18.2	30.7	-1.52E-02	-1.78E-02	-3.23E-02	1.29E-02	2.40E-02	-4.84E-03	2.62E-03	-1.67E-02	1.62E-02	5.25E-03	-9.28E-04	2.45E-03	-2.94E-03	-7.53E-03	9.61E-03	-4.84E-03	-6.41E-03	8.32E-03	7.49E-03	4.31E-03	3.74E-03	1.13E-02	-1.04E-03	3.39E-03	-6.66E-03	4.55E-03	4.31E-03	-2.34E-03	6.30E-03	-1.16E-02	3.90E-03	2.27E-04	1.56E-03	-1.31E-03	-5.55E-03	-2.41E-02	1.18E-03	1.31E-02	-6.28E-03	9.31E-03	2.92E-03	1.53E-03	-1.60E-03	-2.11E-03	6.40E-03	-1.75E-03
CN21			324.1	38.0	63.9	107.1	252.6	139.5	58.1	24.6	33.8	-2.22E-02	1.49E-02	-3.03E-03	3.89E-04	3.33E-02	7.76E-03	4.80E-03	-2.32E-03	-1.00E-02	-1.89E-03	-1.45E-02	-1.14E-03	1.04E-03	-8.81E-03	-1.30E-02	1.76E-02	-1.48E-02	-5.06E-03	6.68E-03	1.43E-03	-3.86E-03	-5.61E-03	-1.26E-03	3.67E-04	4.08E-03	4.62E-04	3.30E-03	8.11E-03	-7.82E-03	-9.59E-05	-4.69E-03	1.72E-03	6.74E-03	-1.04E-03	9.21E-03	9.06E-04	1.47E-03	5.64E-03	2.14E-03	-2.19E-03	-4.03E-03	2.75E-04	-1.34E-03	-1.85E-03	2.42E-03	-3.02E-04
BM88.8.7.1		312.3	44.1	65.7	96.5	230.9	139.2	64.1	24.9	37.5	-1.78E-02	4.20E-04	-2.21E-02	-2.81E-02	2.87E-02	-1.09E-02	-5.10E-03	-8.90E-03	-9.91E-03	1.93E-02	-1.31E-02	1.76E-03	-1.18E-02	-2.63E-02	-6.88E-03	1.93E-03	-2.01E-02	-6.36E-03	9.93E-03	1.90E-02	-3.15E-03	-5.18E-04	3.58E-03	3.49E-03	-1.03E-03	-1.87E-03	5.14E-03	7.58E-04	5.62E-04	-1.46E-03	-1.52E-03	-8.22E-04	8.19E-04	7.27E-03	1.80E-03	-6.08E-03	3.47E-03	8.80E-03	1.79E-03	5.81E-03	-5.96E-03	9.04E-03	-3.87E-03	7.60E-05	1.19E-03	4.19E-03
ZMB12057		253.2	38.9	62.5	85.3	205.3	117.2	56.6	21.1	30.0	1.45E-02	9.33E-03	-3.45E-02	-3.59E-02	1.67E-02	-2.29E-02	-1.02E-02	-1.58E-02	-1.43E-02	2.08E-02	-6.51E-03	5.23E-03	-2.11E-02	-1.65E-02	-7.27E-03	4.40E-04	-8.16E-03	-2.29E-03	7.40E-03	1.19E-02	3.57E-03	3.86E-04	-6.70E-04	1.51E-03	6.86E-03	-6.62E-03	-7.35E-04	-9.38E-03	7.71E-03	7.69E-03	5.74E-03	1.91E-03	-8.39E-03	1.15E-04	7.75E-03	-3.93E-03	8.36E-03	1.28E-03	1.37E-02	7.94E-03	-2.38E-03	8.23E-03	1.20E-03	2.72E-03	3.53E-03	-9.01E-04
Panthera tigris females																																																								
ZMB68380		264.2	33.0	62.9	88.4	195.3	117.1	55.0	24.1	34.0	-7.44E-03	-6.85E-03	1.61E-03	-1.77E-02	5.47E-03	-1.76E-02	1.02E-02	1.25E-03	3.44E-03	3.60E-03	-3.97E-03	-6.03E-03	-5.27E-03	3.85E-03	-6.11E-04	-5.99E-03	3.79E-03	-5.53E-03	-4.82E-03	1.56E-02	-2.31E-03	-1.24E-02	-5.45E-04	-1.81E-03	9.57E-03	2.58E-03	-5.80E-04	1.97E-03	1.06E-02	-2.23E-03	-2.03E-03	-3.72E-04	3.42E-03	-1.03E-03	1.29E-03	-2.15E-03	-2.49E-03	-3.34E-03	5.87E-03	6.69E-03	-2.63E-03	2.58E-03	-5.28E-03	5.36E-03	4.67E-04	-1.54E-03
ZMB56038		257.1	32.3	59.3	89.0	176.7	116.2	55.9	22.5	33.4	-2.80E-02	-5.39E-03	1.60E-02	-3.36E-02	-7.14E-04	9.42E-05	2.34E-02	-5.72E-03	1.06E-02	4.18E-03	2.79E-03	-3.82E-03	6.17E-03	4.06E-03	7.06E-03	4.95E-03	8.61E-03	4.68E-03	1.34E-02	-4.82E-03	-3.59E-03	-1.92E-03	2.27E-03	-4.64E-03	-4.39E-03	7.17E-03	6.25E-04	2.41E-03	1.34E-02	5.16E-03	4.58E-03	3.88E-03	2.04E-03	-3.00E-03	7.17E-03	-1.05E-03	-3.66E-03	4.52E-03	3.70E-03	4.26E-03	-1.30E-03	2.91E-03	-2.13E-03	-2.26E-03	6.48E-05	-1.10E-03
MNHN1964-247	243.7	26.6	65.1	89.7	182.6	105.9	48.5	17.9	30.0	-7.66E-03	7.15E-03	-5.58E-03	-4.68E-03	-6.33E-03	-1.58E-03	6.73E-03	1.92E-03	-7.46E-04	1.54E-03	3.19E-04	5.78E-03	-4.52E-03	4.08E-03	2.91E-03	2.39E-03	8.58E-03	8.94E-04	6.83E-03	-8.70E-03	-7.91E-03	-4.52E-03	1.70E-04	-1.74E-03	-2.10E-03	-2.67E-03	3.13E-03	-1.38E-03	7.46E-03	1.70E-03	2.42E-03	1.21E-02	-4.74E-03	2.96E-03	-3.88E-03	-5.36E-03	2.31E-03	5.44E-03	1.05E-02	4.61E-03	-5.50E-04	-2.81E-04	-2.12E-03	-3.58E-03	1.37E-03	-5.29E-03
CN7391		256.8	31.1	63.6	86.9	182.7	117.3	56.2	20.5	31.4	-1.64E-02	1.59E-03	2.61E-03	4.15E-03	4.17E-03	6.91E-04	2.44E-03	-1.05E-02	-5.56E-03	4.60E-03	-6.71E-03	-2.95E-03	1.67E-02	1.29E-02	-8.93E-05	2.81E-03	5.77E-03	6.58E-03	-7.05E-04	2.87E-03	-1.98E-03	-7.36E-03	3.32E-03	-7.67E-03	8.43E-03	1.76E-04	-1.39E-03	-3.43E-03	4.01E-03	1.92E-03	9.23E-03	-4.87E-03	-2.25E-03	-5.46E-03	3.56E-03	1.11E-03	4.08E-04	-3.70E-04	8.54E-03	4.34E-03	-3.97E-03	-1.70E-04	2.66E-03	2.58E-03	-3.67E-03	-1.14E-03
BM13.5.1.1		260.7	28.3	62.7	87.9	184.3	116.9	56.8	21.8	33.0	-1.32E-02	-1.78E-03	1.40E-02	-1.56E-02	-1.38E-02	-1.63E-03	4.54E-03	-8.88E-03	8.94E-03	8.17E-03	1.24E-02	2.47E-03	-1.35E-03	1.16E-03	7.22E-03	3.56E-03	1.72E-04	-2.76E-04	4.07E-03	-6.54E-03	-1.51E-03	-2.17E-04	-7.37E-04	-1.96E-03	-1.76E-04	-3.79E-03	-4.01E-03	4.32E-03	9.98E-03	8.54E-04	7.67E-03	1.69E-03	-5.60E-04	5.60E-03	-9.65E-05	3.07E-03	1.12E-03	6.20E-03	3.81E-03	-3.12E-03	3.37E-03	8.60E-03	3.37E-03	-2.16E-03	-2.01E-03	6.97E-03
ZMB7614		252.0	32.2	58.8	84.6	174.4	110.6	54.2	21.2	33.0	-1.23E-02	-1.51E-02	-1.30E-02	-2.63E-02	-3.68E-03	-2.32E-02	4.33E-03	-1.44E-02	-1.00E-02	1.27E-02	-3.78E-03	-2.64E-03	-8.00E-04	2.03E-03	1.28E-03	1.55E-02	-1.74E-03	-2.81E-03	5.16E-03	6.50E-03	4.60E-04	-4.08E-04	-3.05E-03	1.84E-03	-2.09E-03	9.79E-04	1.26E-02	9.96E-04	-6.05E-03	3.36E-03	8.71E-04	-2.88E-03	3.94E-03	-1.30E-03	-3.20E-03	3.06E-03	1.94E-03	5.16E-04	6.78E-03	3.80E-03	-2.34E-03	7.42E-03	-3.61E-03	1.18E-03	-2.22E-03	8.89E-03
ZMB56036		276.0	33.4	71.9	89.0	196.9	116.4	56.9	21.0	33.0	-5.02E-03	-6.47E-03	2.08E-02	-2.78E-02	1.28E-02	-1.69E-02	1.67E-02	-6.62E-03	4.54E-03	-3.88E-03	-2.38E-03	2.13E-03	1.10E-02	-7.25E-03	-1.01E-02	6.06E-03	7.94E-03	-4.84E-03	2.26E-03	6.23E-04	-2.44E-03	-1.75E-03	-2.11E-03	2.11E-03	5.50E-04	4.37E-03	6.57E-03	-7.29E-04	5.78E-03	-2.11E-03	7.11E-03	-4.02E-03	-1.55E-03	-4.85E-03	5.52E-04	-1.85E-03	1.31E-03	1.62E-03	7.12E-03	5.35E-03	-2.82E-03	6.89E-03	8.63E-04	-5.23E-04	5.92E-05	7.75E-03
MNHN1964-249	262.9	31.5	66.7	91.6	175.7	115.9	58.8	24.3	35.1	-1.63E-02	-3.85E-03	1.20E-02	-3.85E-02	1.70E-02	5.91E-04	1.91E-02	-7.47E-03	-2.26E-04	2.52E-03	-3.81E-03	-2.10E-03	4.17E-03	-5.64E-03	-2.97E-03	1.19E-02	-4.79E-03	1.82E-03	7.23E-03	6.06E-03	4.82E-04	-8.33E-04	3.89E-04	-2.50E-03	-4.51E-03	5.48E-03	2.19E-03	7.87E-04	9.60E-03	1.08E-03	3.79E-03	8.51E-04	-3.63E-03	1.39E-03	1.17E-03	8.69E-03	-2.44E-03	6.49E-03	8.93E-03	-1.07E-03	-7.00E-03	5.59E-03	-1.05E-03	-2.16E-03	6.95E-04	-3.47E-03
MNHN1962-2862	257.7	34.1	65.4	89.8	187.1	113.7	53.2	20.7	31.9	-5.52E-03	4.04E-03	-5.52E-03	-1.85E-02	7.00E-03	5.73E-03	1.78E-02	-4.96E-03	-5.32E-03	-6.35E-03	-2.80E-03	2.19E-03	9.59E-03	4.23E-03	-1.36E-02	4.28E-03	-3.78E-03	4.00E-03	4.81E-03	5.49E-04	-4.93E-03	-6.70E-03	-2.24E-03	2.37E-04	-1.30E-03	4.58E-03	8.61E-03	-1.82E-03	1.24E-02	3.93E-04	-3.15E-03	2.64E-03	-8.49E-04	4.04E-03	-1.26E-03	1.05E-02	-1.57E-03	-2.49E-03	9.89E-03	-2.57E-03	1.32E-03	2.52E-03	-5.93E-03	-1.42E-03	-1.78E-03	-3.53E-03
MNHN1964-248	263.9	28.9	65.0	89.9	188.8	109.3	50.6	20.6	32.1	-1.60E-02	-1.90E-02	-1.07E-02	-4.16E-02	-3.37E-03	-5.21E-03	1.88E-02	-1.29E-02	7.27E-03	6.19E-03	-3.63E-03	2.56E-04	9.70E-03	3.35E-04	-1.66E-03	7.66E-03	-4.24E-03	1.23E-03	4.41E-03	1.16E-02	5.22E-03	2.33E-03	3.32E-03	2.53E-04	-8.62E-03	4.22E-03	2.82E-03	2.17E-03	1.19E-02	1.28E-03	1.44E-03	-3.02E-03	-2.80E-03	3.21E-03	-8.06E-03	2.85E-03	-2.64E-07	7.22E-03	1.30E-02	4.29E-03	-4.14E-03	6.47E-03	-9.37E-04	1.53E-03	-1.13E-03	3.48E-03
RMNH23087		254.4	33.9	65.4	88.9	185.6	111.4	52.5	20.6	31.8	-2.09E-02	-6.07E-03	5.08E-03	-5.49E-02	1.18E-02	-1.96E-03	1.85E-02	-1.23E-02	-1.86E-04	1.35E-02	-1.30E-02	2.74E-03	1.08E-02	3.25E-04	-2.23E-03	1.71E-02	-3.27E-03	2.81E-03	8.85E-03	5.99E-03	4.30E-03	2.54E-03	1.00E-04	-2.70E-03	-3.56E-03	1.96E-03	8.04E-03	-1.43E-03	5.18E-03	5.41E-04	-1.24E-04	-1.61E-03	-3.05E-04	1.75E-03	-4.91E-03	6.97E-03	1.92E-03	8.12E-03	1.57E-02	6.64E-04	-5.67E-03	2.98E-03	-6.04E-04	-3.10E-03	-2.24E-03	1.95E-03
BM30.5.22.1		264.7	35.7	66.3	89.7	201.7	119.8	55.4	21.6	33.5	-1.27E-04	-1.48E-02	-1.40E-02	-4.26E-02	-4.60E-03	-2.22E-02	1.52E-02	-2.76E-03	4.85E-04	5.91E-03	-5.91E-03	5.60E-03	-1.27E-03	-3.95E-03	-4.22E-03	5.18E-03	-7.66E-03	7.84E-03	1.29E-02	2.21E-03	6.88E-03	-4.59E-03	4.18E-03	4.66E-03	-6.97E-03	-1.76E-03	8.98E-04	-1.83E-03	1.59E-03	-2.85E-03	9.80E-03	-7.65E-03	4.02E-03	4.26E-03	2.59E-03	-4.69E-03	6.16E-04	4.52E-04	8.25E-03	-1.80E-04	-1.95E-03	6.38E-03	2.78E-03	-3.66E-04	2.68E-03	6.17E-03
CN3446		281.6	34.5	64.5	92.1	197.5	115.0	54.9	22.7	35.6	-1.30E-02	-2.80E-03	-1.39E-02	6.06E-04	-4.59E-03	-1.31E-02	2.91E-03	-1.18E-03	-1.75E-02	-8.34E-03	-4.18E-03	-1.63E-03	-3.98E-03	-3.68E-03	-1.25E-02	5.35E-03	-9.07E-03	1.80E-03	3.74E-03	-7.77E-04	9.86E-04	-4.08E-03	4.18E-04	-2.52E-03	-6.07E-03	1.58E-03	1.98E-03	3.99E-03	-4.49E-03	1.49E-03	3.37E-03	-2.96E-03	8.38E-03	-2.26E-03	4.06E-03	7.17E-03	2.60E-03	-1.96E-03	5.72E-03	-3.33E-03	2.99E-03	-3.55E-03	-1.77E-03	1.72E-04	-1.91E-03	5.03E-03
CN7390		259.0	30.4	58.4	83.2	182.2	114.8	54.9	20.4	30.0	-1.49E-02	-8.43E-03	1.75E-03	-2.76E-02	-4.11E-03	-1.05E-02	8.57E-03	-2.03E-02	-7.53E-03	1.02E-02	-2.91E-03	-3.22E-03	2.05E-03	1.02E-02	-1.50E-03	1.10E-02	3.27E-03	1.07E-03	6.97E-03	4.01E-03	-6.92E-04	2.04E-03	8.75E-04	-2.03E-03	6.03E-03	-3.71E-03	4.80E-04	4.35E-03	-2.41E-03	-2.82E-03	-3.69E-04	-2.82E-03	3.78E-03	9.36E-04	-2.10E-03	-2.46E-03	2.83E-03	2.02E-03	1.04E-02	6.98E-03	-3.80E-03	4.10E-03	2.96E-03	4.93E-04	-1.92E-03	8.72E-03
BM30.1.4.3		254.8	34.7	57.2	88.1	180.3	110.5	48.6	18.5	29.8	-2.70E-02	-1.71E-02	-4.13E-03	-4.76E-02	1.17E-02	-1.99E-02	7.09E-03	-1.44E-02	-1.01E-02	1.07E-02	-5.54E-03	6.67E-04	-4.93E-03	-1.47E-02	-1.23E-02	-1.16E-03	-7.12E-04	-3.42E-03	5.35E-03	1.88E-02	-1.26E-03	8.87E-03	3.80E-04	1.55E-03	7.66E-04	-1.59E-03	-1.22E-03	3.10E-04	-7.37E-04	-1.39E-03	1.50E-03	-2.17E-03	4.03E-03	8.09E-04	7.25E-03	-2.41E-03	-2.40E-03	6.24E-03	6.10E-03	5.23E-03	-2.13E-03	6.11E-03	-8.97E-05	-9.39E-04	9.02E-04	9.10E-03
BM32.5.2.2		265.9	29.7	67.3	84.4	188.3	108.7	51.9	22.5	33.1	-5.59E-03	6.07E-03	3.16E-03	-3.69E-02	8.05E-03	-1.62E-02	1.05E-02	-1.69E-02	-7.73E-03	-1.17E-03	-4.64E-03	7.43E-03	-1.91E-03	-8.42E-04	-4.61E-03	7.20E-03	-9.38E-04	3.11E-03	2.81E-03	8.24E-04	-4.77E-03	1.74E-03	-1.15E-03	-2.07E-03	2.54E-04	-2.63E-03	2.84E-03	8.28E-04	-2.48E-03	6.08E-03	3.70E-03	-2.97E-03	-1.92E-03	2.88E-03	5.86E-04	1.15E-02	1.04E-03	-5.07E-05	7.34E-03	-3.12E-03	-2.41E-03	7.79E-03	-1.28E-03	-1.04E-03	-3.51E-03	1.17E-02
BM32.8.19.1		282.3	40.2	59.3	95.7	217.4	123.1	57.3	22.2	32.3	-2.16E-02	-7.76E-03	-8.27E-03	-1.75E-02	2.30E-02	-1.80E-02	-3.03E-05	-1.24E-02	-1.39E-02	2.01E-03	-6.25E-03	-4.63E-03	-3.60E-03	-7.52E-03	-3.39E-03	1.06E-02	-6.16E-03	1.38E-03	-9.41E-04	1.25E-02	-4.23E-03	-1.81E-06	3.28E-03	-3.81E-03	-4.69E-03	1.17E-03	-8.89E-04	2.48E-03	1.98E-03	-5.43E-03	4.87E-04	-2.53E-03	-1.99E-03	1.83E-03	6.76E-04	-6.50E-03	4.79E-04	9.30E-03	9.67E-03	5.32E-03	-1.39E-03	7.62E-03	-2.43E-03	-2.50E-03	-1.77E-03	5.72E-03
BM10.3.10.9		228.0	20.9	55.9	84.1	164.8	103.1	51.8	21.4	34.6	-1.97E-02	-7.70E-03	1.16E-02	-4.83E-02	-9.60E-03	-5.42E-03	9.27E-03	-1.78E-02	-2.16E-03	1.28E-02	7.57E-03	4.29E-04	3.65E-03	-6.78E-03	4.43E-03	9.94E-03	-6.73E-03	5.06E-03	5.96E-03	2.81E-03	7.97E-03	9.16E-03	1.84E-03	3.08E-03	-6.00E-03	5.60E-03	2.04E-03	4.33E-03	-1.07E-03	-4.96E-03	-1.64E-03	5.71E-04	1.88E-03	-6.83E-04	2.26E-03	-1.31E-03	-2.15E-03	1.22E-02	7.15E-03	3.04E-03	-6.26E-03	1.08E-02	9.96E-04	-6.40E-03	2.27E-03	3.71E-03
BM32.11.9.1		257.9	32.4	64.6	91.9	200.6	114.0	52.2	22.8	34.8	-9.40E-03	-1.88E-03	-2.56E-03	-3.79E-02	8.11E-03	1.91E-03	1.14E-02	-1.48E-02	1.67E-03	9.96E-03	-4.16E-03	1.64E-03	-5.37E-03	-1.66E-02	3.45E-04	1.38E-02	-1.66E-03	-3.88E-03	1.34E-02	5.21E-03	2.92E-03	2.83E-04	-5.01E-03	6.50E-03	2.34E-03	4.11E-03	6.55E-03	-7.06E-03	-2.62E-03	-4.25E-03	-1.49E-04	-2.06E-03	9.90E-04	8.84E-03	5.48E-04	1.94E-03	3.77E-03	9.95E-04	7.24E-03	3.16E-03	-6.29E-03	6.96E-03	2.20E-03	-2.30E-03	1.06E-03	5.71E-03
CN7389		257.4	28.3	65.3	90.4	186.4	112.0	54.0	22.3	32.2	-2.12E-03	4.56E-03	-1.33E-02	-2.55E-02	-2.86E-03	-8.53E-03	9.86E-03	-8.22E-03	-8.51E-03	-3.44E-03	-4.26E-03	-5.74E-04	-9.53E-03	1.89E-03	-2.31E-03	8.67E-03	-4.74E-03	-3.71E-03	9.71E-03	-1.66E-03	1.61E-03	-3.09E-03	-3.82E-03	-1.95E-03	-1.93E-03	-1.48E-03	3.97E-03	2.21E-03	-4.86E-03	-3.54E-03	3.42E-04	5.00E-03	3.37E-03	-3.21E-03	-4.00E-03	1.35E-03	-6.53E-05	2.11E-03	3.55E-03	-2.90E-03	-6.00E-03	4.37E-03	2.21E-03	-8.04E-04	2.04E-03	-5.60E-03
CN1371		262.3	30.8	60.0	81.5	180.2	110.1	54.2	22.1	33.5	-1.71E-02	9.52E-03	1.42E-02	-3.08E-02	4.04E-03	1.67E-03	4.07E-03	-3.51E-03	-4.27E-03	1.43E-02	-7.31E-03	6.27E-03	8.62E-03	-8.42E-03	-9.81E-03	1.14E-02	3.99E-04	3.43E-03	-1.56E-03	9.41E-03	-2.68E-03	8.72E-03	-8.25E-04	-7.33E-03	7.44E-03	-2.08E-03	5.16E-03	-1.75E-03	2.23E-03	1.78E-03	6.61E-03	-9.23E-04	-2.13E-04	4.51E-03	-4.12E-03	6.30E-03	5.84E-04	3.39E-03	8.83E-03	1.57E-03	-3.75E-03	2.96E-03	-4.40E-03	-6.86E-04	9.12E-04	1.23E-03
ZMB56048		267.9	42.0	60.1	87.5	191.9	121.5	56.6	22.6	32.3	-1.15E-02	8.39E-03	-1.84E-02	-2.73E-02	8.65E-03	-3.52E-03	-1.18E-03	-1.30E-02	-5.13E-04	7.14E-03	-6.69E-03	2.80E-03	8.01E-04	-2.27E-03	-8.31E-03	1.11E-02	-1.66E-02	7.12E-03	3.71E-03	4.89E-03	4.42E-03	-1.30E-03	1.93E-03	-1.38E-03	9.20E-03	-2.32E-03	9.00E-03	-5.50E-03	-3.52E-03	-4.00E-03	9.37E-04	-2.64E-03	-2.85E-03	4.35E-03	-1.07E-03	3.14E-03	2.87E-03	-3.48E-04	4.61E-03	1.37E-03	-2.60E-03	8.49E-03	-9.26E-04	9.83E-04	3.69E-03	-1.98E-03
MNHN1949-331	231.4	29.2	60.7	86.3	168.1	107.2	54.0	21.1	32.6	-3.39E-03	3.66E-03	2.76E-03	-1.47E-02	1.03E-02	-1.22E-02	1.78E-02	-1.70E-02	-4.89E-03	7.35E-03	4.38E-04	-4.50E-03	-8.09E-03	-4.99E-04	1.05E-03	1.06E-02	-9.13E-04	-3.73E-04	1.10E-02	1.94E-03	-2.30E-03	3.31E-03	4.26E-03	-3.57E-03	-3.63E-03	1.18E-03	3.01E-05	3.02E-03	7.77E-03	-6.12E-03	-3.73E-03	-1.71E-03	2.14E-03	-1.37E-03	2.63E-03	-1.52E-03	1.38E-03	5.01E-03	8.02E-03	7.34E-04	-8.14E-03	5.65E-03	-2.47E-03	-3.29E-03	1.48E-03	-2.11E-03
BM67.4.12.199	259.2	30.8	55.1	87.5	186.9	113.5	53.5	20.2	31.7	-2.28E-02	-1.13E-02	1.46E-02	-3.39E-02	1.65E-02	-7.42E-03	7.66E-03	-1.19E-02	-4.75E-03	1.88E-02	-2.43E-03	-1.00E-02	1.13E-02	-1.11E-02	-9.76E-03	8.01E-03	-3.78E-03	-3.76E-03	-1.53E-03	1.50E-02	6.32E-03	-2.78E-04	1.00E-02	-1.01E-02	-5.19E-03	1.06E-03	-3.21E-03	2.42E-03	1.66E-03	2.10E-03	3.10E-03	-7.52E-03	1.83E-03	3.04E-04	3.71E-03	4.78E-03	-3.37E-03	1.16E-02	4.41E-03	2.60E-03	-7.15E-03	1.14E-02	-2.65E-03	-4.43E-03	1.89E-03	7.28E-03
BM1939.1643		262.1	28.0	58.8	89.8	192.6	113.7	54.7	19.9	30.2	-6.85E-03	-1.53E-02	1.17E-02	-5.55E-02	1.24E-02	-7.64E-03	1.87E-02	-1.39E-02	-4.91E-03	1.91E-02	-8.55E-03	1.38E-03	4.98E-03	-1.10E-03	-9.01E-03	4.85E-03	-3.63E-03	-2.17E-03	-8.78E-04	1.74E-02	-3.82E-03	-7.76E-03	-3.65E-04	-1.33E-03	7.22E-04	-1.76E-03	3.05E-03	-6.53E-03	5.36E-03	6.35E-03	6.43E-03	-7.91E-03	-3.51E-03	-3.70E-03	-6.52E-04	9.05E-03	1.52E-03	8.67E-04	6.47E-03	-3.20E-03	1.53E-03	1.34E-02	2.91E-04	-3.06E-03	-2.01E-03	1.18E-02
BM67.4.12.200	239.1	31.3	56.1	85.5	170.8	105.2	49.5	17.7	29.7	-2.05E-02	-1.01E-02	1.12E-02	-4.62E-02	5.52E-05	-6.28E-03	1.09E-02	-1.60E-02	-1.81E-03	1.54E-02	-1.82E-03	-4.93E-03	1.20E-02	-1.37E-02	-1.00E-03	7.69E-03	2.08E-03	-3.88E-03	1.96E-03	1.17E-02	5.86E-04	3.49E-04	7.38E-03	-1.15E-02	-8.42E-03	1.72E-03	-2.87E-03	5.32E-05	5.20E-03	-3.13E-03	3.95E-03	-6.13E-03	1.21E-03	2.56E-03	-3.08E-03	1.82E-03	-8.51E-04	1.22E-02	8.26E-03	5.42E-03	-6.86E-03	1.04E-02	-3.39E-03	-1.83E-03	4.14E-03	3.11E-03
BM67.4.12.201	240.8	26.8	55.7	86.2	178.3	105.5	53.2	19.1	29.0	-2.12E-02	-1.68E-02	-1.28E-02	-3.80E-02	4.13E-03	-7.27E-03	8.48E-03	-1.14E-02	5.85E-04	1.32E-02	-3.25E-03	-4.58E-04	5.50E-03	-4.32E-03	-9.46E-03	9.31E-03	-3.84E-03	-6.68E-04	3.19E-03	4.29E-03	3.85E-03	-5.40E-03	-1.43E-03	7.75E-04	-1.22E-04	8.09E-04	7.16E-03	-2.09E-03	8.94E-03	2.39E-03	1.38E-04	-1.62E-03	-2.03E-03	-3.11E-03	-1.42E-03	-1.24E-04	1.89E-03	5.79E-04	4.73E-03	1.26E-03	3.63E-03	1.27E-02	-3.16E-03	1.11E-04	2.95E-04	1.38E-03
CN20			248.5	37.1	57.9	81.8	171.1	113.6	56.7	21.6	31.1	-2.59E-02	-8.53E-03	2.32E-02	-2.90E-02	2.73E-03	-9.66E-03	1.05E-02	-1.10E-02	2.23E-03	1.71E-02	-1.15E-04	-2.24E-03	3.73E-03	-9.01E-03	8.46E-04	6.71E-03	1.06E-02	1.29E-03	1.11E-02	-2.66E-03	2.51E-04	7.74E-03	5.99E-03	-7.00E-03	-5.02E-03	-8.95E-04	-1.40E-03	1.44E-03	4.28E-03	-4.80E-03	4.44E-04	-7.55E-04	-4.20E-03	-2.70E-03	6.24E-03	-1.83E-03	-6.07E-03	9.25E-03	4.68E-03	1.67E-03	-2.25E-03	6.53E-03	-3.92E-03	-2.94E-03	3.29E-03	-5.76E-04
ZMB7620		235.9	29.6	59.6	87.7	174.2	104.7	49.8	18.7	30.0	-1.60E-02	-7.43E-03	-2.21E-02	-3.57E-02	1.01E-02	-9.45E-03	4.63E-03	-1.22E-02	6.26E-04	1.79E-02	-3.53E-03	-3.48E-03	-4.26E-03	-4.28E-03	-5.19E-03	7.83E-03	-2.51E-03	-3.48E-04	2.42E-03	1.00E-02	7.37E-03	-1.93E-03	-2.42E-03	3.66E-03	-4.97E-03	2.97E-03	9.28E-03	-7.36E-04	6.12E-03	5.68E-04	2.94E-03	-4.53E-03	-1.19E-03	2.76E-03	6.33E-04	7.98E-05	-1.20E-03	4.57E-03	4.72E-03	4.31E-03	5.45E-04	1.12E-02	-1.70E-03	-3.57E-03	1.20E-03	-7.49E-04
ZMB56044		255.6	35.1	60.9	81.7	184.6	113.0	50.4	20.3	31.2	-8.06E-03	-5.26E-03	-1.59E-02	-3.32E-03	7.96E-03	1.83E-03	-1.54E-03	-6.99E-03	-3.27E-03	7.10E-03	-1.24E-02	-3.73E-03	3.30E-03	-9.76E-03	-1.46E-02	7.37E-03	8.58E-04	-7.54E-03	8.69E-03	5.50E-03	-1.17E-02	-1.22E-02	9.27E-04	-9.71E-05	1.67E-03	4.67E-03	-2.93E-03	-1.98E-03	9.72E-04	3.23E-04	-2.67E-04	3.15E-03	2.44E-03	7.34E-03	-3.67E-04	6.94E-03	1.57E-03	6.55E-03	6.56E-03	-1.98E-03	7.81E-03	1.90E-03	-1.92E-03	-3.59E-03	7.03E-04	1.89E-03
ZMB14366		261.4	25.7	63.4	88.4	182.5	113.6	59.7	22.3	33.8	-1.11E-02	-3.43E-03	5.11E-03	-1.59E-02	-3.64E-03	-1.61E-02	9.66E-04	-1.71E-02	-1.22E-02	3.94E-03	2.98E-04	-2.32E-03	3.27E-03	4.44E-03	-1.23E-03	8.80E-03	2.33E-03	-2.78E-03	9.21E-03	-6.75E-03	-6.27E-03	3.99E-03	7.08E-04	-1.73E-03	-2.09E-03	5.17E-03	-2.55E-03	5.75E-03	5.63E-04	-7.50E-03	-8.85E-04	2.30E-03	2.70E-05	-1.82E-03	-5.75E-04	2.56E-03	-1.53E-03	9.08E-03	6.30E-03	2.61E-03	-5.01E-04	4.94E-03	2.11E-03	-1.99E-03	1.48E-03	-3.07E-03
ZMB56045		251.9	34.1	58.7	87.4	179.3	106.8	49.4	19.4	31.8	-1.90E-02	-1.23E-02	-2.35E-02	-3.54E-02	9.39E-03	-2.85E-03	1.01E-02	-7.00E-03	-4.11E-03	1.56E-02	-9.19E-03	-9.97E-04	4.85E-03	-2.18E-03	-5.14E-03	7.67E-03	-6.76E-03	-3.43E-03	5.94E-03	5.72E-03	1.09E-02	5.36E-03	3.40E-03	-6.03E-03	-5.19E-03	-5.95E-04	6.17E-03	-8.70E-03	2.15E-04	2.47E-04	9.01E-04	-1.98E-03	2.69E-03	6.16E-04	-3.23E-03	3.72E-03	-2.28E-03	4.68E-03	3.52E-03	2.54E-03	-6.09E-03	8.64E-03	-1.33E-03	-2.69E-03	2.77E-03	4.07E-04
ZMB14367		241.3	29.4	56.6	85.6	175.4	102.7	47.9	18.7	30.8	-8.44E-03	-7.12E-03	-2.40E-02	-3.61E-02	1.28E-02	-1.58E-03	9.02E-03	-1.15E-02	-4.01E-03	1.01E-02	-7.10E-03	-7.57E-04	-1.24E-03	-6.25E-03	-9.38E-03	1.19E-02	-7.58E-03	-2.12E-04	7.56E-03	6.51E-03	9.59E-03	5.35E-03	1.17E-03	-1.37E-03	-4.41E-03	4.58E-03	3.22E-03	4.18E-04	-2.05E-03	3.33E-03	-1.96E-03	-1.45E-03	2.95E-03	-2.00E-03	7.53E-04	9.06E-03	-3.41E-04	4.89E-03	1.27E-02	-1.60E-03	-5.93E-03	6.19E-03	-2.81E-03	-3.32E-03	2.81E-03	-3.43E-03
ZMB14369		235.6	30.5	57.8	83.8	160.0	101.5	50.5	20.3	30.3	-1.19E-02	-1.19E-02	1.47E-02	-3.41E-02	-6.35E-04	-6.48E-03	1.15E-02	-3.78E-03	-2.57E-03	5.68E-03	1.26E-03	-3.70E-03	8.52E-03	3.31E-03	-6.96E-04	4.24E-03	-3.87E-04	-7.60E-03	6.32E-03	3.58E-03	6.69E-03	5.07E-03	3.69E-03	-8.52E-03	-3.96E-03	1.21E-03	3.36E-03	-3.34E-03	9.05E-04	-2.45E-05	1.30E-03	-4.50E-03	6.27E-03	-1.78E-03	3.57E-03	3.69E-03	-3.06E-03	9.10E-03	3.14E-03	2.43E-03	-7.70E-03	8.76E-03	-2.93E-03	-2.93E-03	2.38E-03	-1.97E-03
MNHN624		256.4	30.0	61.1	89.9	183.5	108.1	51.2	19.2	31.1	-1.70E-02	-5.07E-03	-1.57E-02	-1.58E-02	2.02E-02	2.90E-04	1.56E-03	-2.02E-03	-4.08E-03	9.31E-03	-8.20E-03	5.09E-03	2.43E-03	-4.42E-03	-9.77E-03	4.94E-03	-5.22E-03	-2.76E-03	4.83E-03	1.79E-03	5.35E-04	-3.68E-03	-2.51E-03	-6.57E-04	-2.80E-03	2.68E-03	6.22E-03	-4.52E-03	5.39E-03	3.58E-03	5.62E-04	1.46E-04	5.26E-04	-9.55E-05	1.92E-03	8.29E-03	1.38E-03	3.37E-03	8.45E-03	-4.74E-03	-2.09E-03	9.32E-03	-9.82E-04	-1.49E-03	1.53E-03	-2.83E-03
MNHNA1878		254.8	26.2	57.7	88.6	188.8	114.2	55.9	19.2	29.9	-1.10E-02	-3.52E-03	-1.24E-02	-2.45E-02	7.54E-03	-1.69E-03	9.22E-03	-7.72E-03	-1.94E-03	3.31E-03	-5.87E-03	4.55E-03	6.65E-03	-3.94E-03	-1.30E-02	6.94E-03	-1.45E-03	2.27E-03	4.91E-03	1.28E-03	-4.11E-04	9.76E-04	-1.49E-03	7.32E-04	1.69E-03	-1.24E-03	2.30E-03	-2.62E-03	4.60E-03	5.01E-03	1.26E-03	4.67E-03	-3.95E-04	-1.70E-03	8.34E-03	1.18E-02	1.26E-03	-1.43E-03	5.01E-03	-5.52E-03	1.26E-03	7.79E-03	-1.31E-03	-6.40E-04	-2.25E-03	-5.67E-04
SMF16261		257.5	31.6	59.9	87.4	185.1	108.7	50.9	19.8	31.6	-1.22E-02	-2.06E-02	-1.48E-02	-3.82E-02	3.45E-03	-8.30E-03	1.12E-02	-1.63E-02	-5.51E-03	1.03E-02	-7.52E-03	5.70E-04	6.18E-03	-1.24E-03	-5.85E-03	1.61E-02	-6.42E-03	-2.88E-03	7.07E-03	1.03E-02	7.38E-03	1.08E-03	-1.20E-03	6.23E-03	-5.20E-04	-2.33E-03	4.43E-03	-5.09E-03	-2.50E-03	1.45E-03	9.60E-05	7.06E-05	8.44E-04	2.40E-03	-1.40E-04	1.15E-02	2.05E-03	1.08E-03	7.76E-03	-5.16E-04	-2.73E-03	7.42E-03	2.62E-03	-1.87E-03	-2.22E-03	3.69E-03
RMNH15755		252.0	30.3	60.8	94.1	187.5	111.1	54.2	19.2	30.1	-3.13E-03	1.66E-02	2.10E-02	-2.94E-02	2.42E-02	-1.12E-02	1.88E-02	-1.63E-03	-1.41E-02	2.01E-03	-9.46E-03	6.41E-03	1.87E-03	-1.04E-02	-9.64E-03	3.76E-03	2.76E-03	-1.86E-03	-5.50E-03	4.24E-03	-2.51E-03	-1.52E-03	-9.14E-04	4.55E-04	2.48E-03	-4.85E-03	4.43E-04	-5.04E-03	2.42E-03	5.39E-03	2.23E-03	5.49E-03	-6.60E-03	-6.91E-04	3.84E-03	1.26E-02	-9.25E-04	-2.55E-03	3.38E-03	-2.38E-03	-5.34E-03	4.19E-03	1.77E-03	-1.22E-03	-1.97E-03	1.54E-03
RMNH j		257.8	29.0	61.6	87.1	185.0	112.5	52.3	20.2	30.8	-9.63E-03	-8.34E-03	2.02E-03	-3.96E-02	8.18E-03	1.59E-03	1.58E-02	-8.72E-03	-3.59E-03	8.95E-03	-9.26E-03	1.02E-03	1.39E-02	-5.96E-03	-2.27E-03	3.42E-03	-5.01E-04	-6.84E-03	4.49E-03	4.41E-03	3.94E-03	3.26E-03	2.61E-03	-8.98E-03	-2.05E-03	-2.55E-03	3.75E-03	-6.34E-03	2.09E-03	1.18E-03	2.77E-03	-2.23E-03	-2.68E-03	-1.83E-03	-9.82E-04	9.56E-03	-1.24E-04	4.13E-03	6.34E-03	-1.50E-03	-5.35E-03	6.71E-03	-8.12E-04	-2.25E-03	1.17E-03	-2.64E-03
RMNH h		259.1	28.2	61.8	90.7	189.8	114.6	53.3	20.3	30.5	-8.24E-03	-8.27E-03	-5.97E-03	-5.27E-02	1.11E-02	-1.03E-03	8.11E-03	-2.66E-03	-1.10E-02	1.58E-02	-1.28E-02	3.83E-03	6.29E-03	-1.58E-03	1.01E-03	5.15E-03	-5.66E-03	-5.88E-03	8.98E-03	8.83E-03	7.42E-03	1.26E-03	-5.69E-04	-2.11E-03	-4.84E-03	-5.44E-04	-1.82E-03	-1.62E-03	-1.25E-04	1.67E-03	4.38E-03	-2.25E-04	-5.58E-03	-1.44E-03	6.78E-04	1.08E-02	1.73E-03	1.86E-04	1.07E-02	1.05E-03	-1.12E-02	7.75E-03	-2.76E-03	-9.52E-05	-9.69E-04	-5.28E-03
RMNH4695		239.5	25.8	60.2	86.0	170.4	107.8	53.2	18.7	28.8	-1.83E-02	-1.76E-02	-8.46E-03	-2.20E-02	4.74E-03	5.15E-04	1.14E-02	-1.24E-02	5.53E-03	6.08E-03	-4.98E-03	-9.56E-04	7.49E-03	9.09E-04	-4.74E-03	1.16E-02	-5.53E-03	2.49E-03	9.93E-03	1.84E-03	3.82E-03	3.19E-03	3.24E-03	-3.04E-03	-5.54E-03	4.26E-03	-1.70E-03	5.87E-03	3.71E-03	-3.88E-04	-7.64E-04	-9.27E-04	3.55E-03	1.77E-03	1.91E-03	8.88E-03	-3.32E-03	8.26E-03	5.39E-04	-4.30E-03	-2.79E-03	4.73E-03	-1.30E-03	-1.03E-03	1.55E-04	-7.42E-04
BM39.335		250.3	25.7	60.4	87.0	180.4	113.5	58.5	21.0	32.0	-2.60E-03	6.86E-03	8.11E-03	2.81E-03	-5.54E-03	-2.56E-03	1.69E-02	-1.65E-02	-1.42E-02	-2.16E-03	-3.52E-03	-5.99E-04	2.13E-03	1.17E-02	-4.22E-03	8.04E-03	7.21E-03	-4.44E-04	9.04E-03	-6.81E-03	-6.03E-03	1.38E-03	2.90E-03	-8.44E-03	1.05E-04	-3.87E-03	7.25E-04	5.63E-04	-1.15E-03	-3.78E-03	-3.01E-03	1.30E-03	-2.33E-03	-3.03E-03	1.51E-03	4.56E-03	-1.41E-03	-3.50E-04	9.68E-03	-2.74E-03	-1.83E-05	1.07E-03	-1.46E-03	-1.90E-03	7.15E-04	7.51E-03
BM47.449		260.2	35.7	59.0	92.3	182.0	117.6	55.4	21.7	33.5	-1.44E-02	2.56E-03	1.76E-02	-1.67E-02	-3.41E-03	-1.98E-02	1.35E-02	-1.08E-02	-2.09E-02	-1.05E-02	2.21E-04	-6.36E-04	1.28E-03	-3.41E-03	-4.89E-03	-4.69E-03	2.33E-03	2.16E-03	2.44E-03	2.18E-03	-4.11E-03	1.90E-03	3.34E-03	-1.31E-03	-2.01E-03	5.18E-04	-1.48E-03	-1.26E-03	-6.15E-03	-4.34E-03	2.43E-03	-4.55E-04	2.42E-03	-4.09E-04	1.10E-02	3.25E-04	-5.22E-03	2.65E-03	-2.88E-03	4.63E-03	-5.84E-03	6.01E-03	4.10E-04	-2.14E-03	1.86E-03	1.98E-03
BM30.3.3.2		235.8	25.2	55.5	78.8	170.3	106.8	51.1	19.3	28.8	-3.39E-02	-3.42E-03	1.36E-02	-2.94E-02	1.00E-02	-5.38E-03	3.15E-04	-1.62E-02	-7.46E-03	1.01E-02	-9.89E-03	-4.56E-03	4.28E-03	-4.22E-03	-6.38E-03	1.20E-02	1.78E-03	-2.38E-03	1.15E-02	1.64E-02	1.22E-03	4.17E-03	-1.32E-03	1.91E-04	1.18E-03	-1.31E-03	5.49E-03	1.43E-03	-3.95E-03	-4.56E-03	-2.51E-03	-3.01E-03	-1.95E-03	1.22E-03	2.36E-03	6.45E-03	-2.11E-03	1.00E-03	4.26E-03	1.66E-03	-9.48E-05	3.02E-03	-8.39E-04	-6.90E-04	2.97E-03	5.62E-03
BM35.4.6.2		242.3	28.7	59.3	80.4	166.6	104.7	52.5	20.4	30.0	-9.60E-03	-1.67E-02	2.16E-02	-1.38E-02	9.70E-03	-1.47E-02	1.76E-02	-1.43E-02	-1.08E-02	3.17E-03	-4.47E-03	2.61E-03	1.19E-02	5.43E-03	-8.24E-03	5.39E-03	9.05E-03	1.57E-03	3.23E-03	3.22E-03	-6.54E-03	3.05E-04	-3.43E-03	1.66E-03	1.84E-03	-1.82E-03	2.94E-03	-3.96E-03	3.78E-03	-6.23E-03	3.32E-03	-3.97E-03	-4.25E-03	6.69E-03	1.85E-03	3.59E-03	-4.95E-04	2.34E-03	1.24E-02	1.42E-03	3.52E-03	2.45E-03	-5.60E-04	2.00E-03	2.07E-03	8.83E-03
BM35.4.6.3		241.2	30.0	53.7	77.4	162.4	100.4	51.0	19.5	31.0	-1.71E-02	-2.33E-02	-7.86E-03	-1.99E-02	1.31E-04	-1.66E-02	5.14E-03	-8.58E-03	-2.72E-03	4.97E-03	1.81E-03	3.38E-03	2.49E-03	3.53E-03	2.26E-03	5.95E-03	2.62E-03	-5.45E-04	8.64E-03	-5.43E-04	-4.01E-04	-7.86E-05	-1.01E-03	5.17E-04	-2.40E-03	1.60E-03	-1.53E-03	-1.32E-03	-3.70E-03	-5.26E-03	1.14E-03	4.88E-03	-2.68E-03	-2.00E-03	-4.95E-03	-9.99E-03	3.65E-03	7.70E-03	1.04E-02	7.83E-03	2.36E-03	7.31E-03	9.01E-04	-5.10E-04	1.46E-03	4.18E-03
BM47.450		245.7	31.9	58.5	81.7	171.8	102.1	53.2	18.9	30.3	-5.76E-03	8.42E-03	3.13E-02	-1.36E-02	-5.16E-03	-1.09E-02	7.10E-03	-7.51E-03	-9.25E-03	-9.77E-04	-6.49E-03	-3.51E-03	1.56E-02	7.25E-03	-8.13E-03	1.05E-02	6.20E-03	6.52E-03	2.83E-03	1.60E-03	-2.60E-03	-4.25E-03	4.49E-03	-9.02E-03	1.43E-03	-1.22E-03	5.93E-03	-2.67E-03	6.89E-04	-1.20E-02	2.04E-03	-1.26E-03	-3.57E-03	2.45E-03	1.85E-03	3.25E-03	1.19E-03	-3.30E-03	6.93E-03	-1.77E-03	4.27E-04	5.96E-03	-4.58E-04	3.80E-03	2.14E-03	3.94E-03
BM35.4.6.1		241.0	31.2	55.0	79.0	167.3	104.6	51.9	19.6	29.9	-1.18E-02	-1.26E-02	1.48E-02	-2.09E-02	1.05E-02	-1.29E-02	2.75E-03	-1.11E-02	-4.71E-04	1.06E-02	6.96E-05	-4.62E-03	1.86E-03	-2.91E-03	-4.32E-03	6.81E-03	6.24E-03	-2.17E-03	3.47E-03	9.12E-03	-1.03E-03	2.84E-03	-1.08E-03	-2.73E-03	8.34E-04	-3.83E-03	3.30E-03	1.74E-03	-4.44E-04	-2.43E-03	3.58E-03	-3.86E-03	-1.65E-03	3.73E-03	4.64E-03	3.21E-04	2.64E-03	1.69E-03	5.94E-03	1.49E-03	-9.31E-04	5.04E-03	8.13E-04	-1.39E-03	8.07E-04	6.24E-03
CN883			257.7	30.4	53.2	85.0	178.8	109.3	55.0	21.8	32.1	-2.27E-02	-6.60E-03	2.46E-02	-1.02E-02	4.15E-03	-1.29E-02	-4.71E-03	-1.08E-02	-4.82E-03	1.20E-02	-6.70E-03	-1.90E-03	1.07E-03	-7.42E-03	-2.52E-03	7.44E-03	-1.17E-03	-1.04E-03	9.75E-03	2.12E-03	-6.17E-03	1.90E-03	4.33E-03	-2.43E-03	-2.62E-04	-2.92E-03	-2.03E-03	2.98E-03	3.32E-03	-6.88E-03	-4.94E-03	6.01E-03	1.31E-05	5.65E-04	-1.67E-03	-6.53E-03	-2.53E-03	1.04E-02	1.01E-02	8.09E-03	-1.96E-04	8.36E-03	-4.21E-03	-1.87E-03	1.57E-03	-2.41E-03
SMF7021		245.2	30.0	56.3	80.7	179.8	108.5	51.9	19.1	29.5	-1.56E-02	-1.17E-02	1.42E-03	-4.45E-02	9.87E-03	2.64E-05	3.19E-04	-3.54E-03	-1.41E-03	1.40E-02	-7.67E-03	-2.45E-04	2.03E-03	-1.32E-02	-5.38E-03	1.46E-02	-3.35E-03	4.39E-03	8.97E-03	8.99E-03	-6.28E-03	3.61E-03	-1.68E-03	-1.67E-03	1.60E-03	-2.31E-03	-1.43E-03	6.54E-03	-2.86E-03	-5.25E-03	1.78E-03	2.42E-03	-1.71E-03	4.80E-03	-3.19E-03	-1.23E-02	3.26E-03	5.98E-03	1.12E-02	7.95E-03	1.33E-03	8.33E-03	-1.14E-03	-1.50E-04	-1.66E-03	2.91E-03
SMF15735		242.6	31.3	60.2	84.3	180.8	107.0	50.5	19.2	29.7	-5.28E-03	1.74E-04	1.25E-02	-2.50E-02	-7.21E-03	-5.54E-03	4.26E-03	-5.30E-03	-1.11E-02	3.72E-03	-4.32E-03	2.99E-03	8.63E-03	-1.86E-03	-1.58E-02	3.96E-03	2.78E-03	6.53E-03	1.24E-02	4.17E-03	2.57E-03	2.10E-03	3.77E-03	-3.48E-03	3.97E-03	-1.20E-03	2.33E-03	2.88E-04	2.08E-03	-6.00E-03	-3.42E-03	-4.38E-03	5.13E-04	5.06E-03	4.28E-03	-1.32E-03	1.75E-04	4.44E-04	5.17E-03	4.96E-03	2.20E-04	4.26E-03	1.30E-04	1.01E-03	9.81E-04	-5.29E-04
SMF7020		259.5	35.1	58.3	85.0	196.6	113.1	56.1	19.7	30.1	-1.71E-02	2.30E-03	-2.02E-02	-7.38E-03	5.31E-03	-9.74E-03	-2.48E-04	-1.01E-02	-9.23E-03	9.33E-03	-7.28E-03	2.59E-03	2.63E-03	-5.42E-03	-8.81E-03	9.54E-03	-5.60E-03	1.26E-03	-1.13E-03	1.48E-04	-1.60E-04	7.31E-03	-1.58E-04	1.75E-04	3.38E-03	1.76E-03	2.43E-03	-3.20E-03	3.24E-04	-3.64E-03	-1.87E-03	-2.16E-03	3.52E-04	-2.54E-03	6.72E-04	1.07E-03	4.60E-03	3.06E-04	7.60E-03	4.28E-03	2.71E-04	1.99E-03	-1.89E-03	1.83E-03	3.46E-04	-6.38E-04
SMF16265		244.3	26.5	55.3	83.3	168.3	101.3	50.8	19.6	31.7	-1.45E-02	-2.21E-06	-1.53E-02	-1.27E-02	4.37E-03	-8.60E-03	-3.20E-03	-6.79E-03	-4.63E-03	1.29E-04	-7.46E-03	5.40E-03	8.35E-03	-2.32E-03	-3.58E-03	4.90E-04	9.90E-04	-2.03E-03	6.82E-03	9.84E-03	2.03E-03	-1.28E-03	1.92E-03	1.27E-03	1.12E-03	5.78E-03	2.82E-03	-1.98E-03	3.29E-03	-7.39E-03	-3.83E-03	4.91E-03	-1.69E-03	9.26E-04	-9.58E-04	-3.64E-03	2.69E-03	3.12E-03	5.02E-03	9.08E-03	3.46E-03	4.65E-03	-3.64E-03	4.95E-03	-2.05E-03	2.73E-03
SMF92259		234.8	25.3	54.4	81.4	176.3	105.2	46.6	18.6	28.1	-8.79E-03	-1.78E-02	7.40E-03	-1.29E-02	7.38E-03	1.58E-04	1.57E-02	-4.21E-03	-4.27E-03	1.27E-02	-3.75E-03	4.67E-04	2.11E-03	4.98E-03	-9.96E-03	1.33E-02	3.72E-03	2.90E-04	3.40E-03	-4.49E-04	3.09E-03	-2.02E-03	-4.28E-03	9.76E-05	4.07E-03	-2.34E-03	1.93E-03	3.67E-04	-4.24E-03	3.20E-04	3.71E-04	-3.01E-03	1.82E-03	8.12E-04	7.18E-03	7.02E-03	-8.94E-05	3.84E-03	1.11E-02	-6.49E-04	-5.37E-03	4.25E-03	6.57E-03	-1.33E-04	2.50E-03	-7.91E-04
RMNH23089		248.8	31.5	66.6	87.2	176.8	112.8	54.0	18.9	30.5	-2.13E-02	-1.39E-02	-2.46E-02	-2.35E-02	6.76E-04	-1.77E-02	5.37E-04	-6.97E-03	-3.03E-03	5.51E-03	-1.77E-03	2.96E-03	-3.94E-03	-5.19E-03	-8.29E-03	-1.08E-03	9.89E-03	-3.04E-03	1.12E-02	9.03E-03	8.85E-03	-5.99E-04	-1.21E-03	3.29E-03	3.13E-03	-2.35E-03	1.64E-03	-3.53E-03	7.06E-03	-2.23E-03	-1.53E-04	2.73E-03	-2.20E-03	1.11E-02	6.89E-03	3.46E-03	3.35E-03	-7.22E-04	4.92E-03	4.56E-03	3.14E-03	4.75E-03	-1.57E-03	3.22E-03	3.50E-03	2.21E-03
RMNH g		246.1	35.9	61.8	83.9	178.8	111.5	54.7	19.6	32.2	-9.21E-03	-1.42E-02	-2.30E-03	-1.70E-02	-2.82E-03	-9.88E-03	7.66E-03	-1.13E-02	-5.80E-03	-3.42E-03	4.72E-03	6.97E-04	5.18E-03	-1.13E-02	-1.39E-02	1.66E-03	4.14E-03	8.86E-04	4.39E-03	1.15E-03	2.10E-03	8.02E-03	1.82E-03	-4.22E-03	-4.09E-03	6.37E-04	1.62E-03	5.04E-03	-9.67E-04	-1.15E-04	9.77E-05	-3.19E-03	-2.83E-03	2.27E-03	9.22E-03	1.64E-03	-2.90E-04	3.82E-03	6.85E-03	4.00E-03	9.29E-04	2.34E-03	-6.32E-03	-2.99E-04	1.11E-03	1.91E-03
RMNH872		243.0	23.8	60.5	83.3	170.7	107.9	51.6	20.0	28.9	-2.38E-02	-1.85E-02	1.33E-03	-6.04E-03	1.75E-02	-1.81E-02	8.48E-04	-1.03E-02	-7.62E-03	3.14E-03	-8.33E-03	8.41E-03	7.63E-03	-8.81E-03	-1.49E-02	1.18E-02	5.96E-03	-4.94E-03	3.44E-03	1.08E-02	5.14E-03	7.17E-03	1.51E-03	-1.54E-03	1.52E-03	-4.88E-04	-3.55E-03	1.50E-02	2.21E-03	-4.10E-03	2.18E-03	-5.67E-03	2.04E-03	-8.61E-03	-1.05E-03	9.92E-04	-3.03E-03	7.99E-03	6.25E-03	2.96E-03	-3.04E-03	3.51E-03	-7.19E-04	1.65E-05	5.73E-04	5.52E-03
RMNH17655		228.8	29.7	57.3	85.8	155.8	104.2	49.9	19.1	30.3	-2.28E-02	-5.54E-03	5.10E-03	-3.08E-02	7.45E-03	-9.40E-03	1.31E-02	-2.55E-02	-4.92E-03	1.00E-02	1.87E-03	-1.00E-03	4.94E-03	-4.93E-03	-2.31E-04	1.20E-02	3.16E-03	1.47E-03	6.55E-03	3.13E-03	1.44E-03	4.70E-03	4.52E-03	-3.27E-03	-3.92E-03	3.27E-04	-1.44E-03	2.56E-03	1.45E-03	4.78E-04	5.85E-04	4.51E-04	-4.00E-03	2.53E-05	2.67E-03	-8.29E-04	-2.06E-03	3.86E-03	6.49E-03	4.15E-03	-2.00E-03	5.69E-03	-1.78E-03	5.59E-05	1.61E-03	1.71E-03
RMNH315B		242.5	29.3	66.6	88.3	172.6	107.9	54.1	18.9	29.7	-1.81E-02	7.11E-04	-3.17E-02	-2.34E-02	1.40E-02	-2.80E-03	4.91E-03	-1.64E-02	-3.95E-03	7.70E-04	-5.73E-03	4.57E-03	-7.10E-03	-1.62E-03	-4.99E-03	7.55E-03	-2.96E-04	-1.31E-03	1.51E-02	-3.50E-04	9.52E-04	-1.28E-03	7.22E-04	-2.53E-03	-3.10E-03	-1.09E-05	-2.09E-03	1.04E-03	-9.33E-04	-1.99E-03	1.59E-03	-1.78E-03	5.19E-05	1.19E-03	-8.04E-04	3.81E-04	5.49E-03	7.93E-04	7.55E-03	3.17E-03	-2.24E-03	5.12E-03	-2.89E-03	1.89E-03	-2.18E-04	1.77E-03
RMNH315A		245.4	32.3	61.1	88.6	170.5	110.0	50.4	21.1	31.3	-1.91E-02	-1.75E-02	-1.40E-02	-3.30E-02	-2.15E-03	-8.05E-03	-3.43E-03	-2.06E-02	7.35E-03	1.64E-02	1.44E-03	-1.56E-03	1.84E-04	-1.28E-02	2.26E-03	1.09E-02	-7.70E-03	8.25E-04	1.02E-02	7.05E-04	-1.01E-02	3.81E-03	-7.96E-04	-1.58E-03	-3.52E-04	-9.86E-04	6.93E-04	8.13E-03	1.03E-02	2.15E-05	-5.25E-03	-1.41E-03	1.80E-03	4.16E-04	-6.23E-03	-4.74E-04	4.00E-03	8.22E-03	6.94E-03	-1.09E-03	2.04E-04	4.72E-03	-2.03E-03	-4.05E-03	1.55E-03	-1.46E-03
RMNH4697		245.6	28.3	59.0	83.8	168.1	105.0	50.5	20.8	31.9	-1.64E-02	-1.27E-02	-7.27E-03	-3.23E-02	1.39E-02	-7.33E-03	9.51E-03	-1.80E-02	-4.38E-03	5.45E-03	-3.43E-03	7.33E-05	2.14E-03	-3.26E-03	-5.49E-03	1.25E-02	-2.78E-03	-9.50E-04	1.10E-02	1.69E-03	-5.59E-03	8.94E-03	-2.64E-03	-2.50E-03	-5.02E-04	-1.14E-03	2.48E-03	3.42E-03	-1.11E-03	-2.33E-03	-1.06E-03	6.76E-03	-4.61E-05	1.12E-04	3.28E-03	1.25E-04	2.17E-03	8.45E-03	8.05E-03	2.23E-03	1.90E-03	1.49E-03	-2.90E-04	-2.03E-03	2.96E-04	-7.04E-04
RMNH2202		247.0	31.2	62.7	81.6	179.9	107.9	51.5	21.4	31.1	5.04E-03	2.77E-03	4.51E-04	-1.45E-02	7.72E-03	-3.42E-03	7.33E-03	1.38E-03	-4.76E-03	1.77E-03	-6.15E-03	2.60E-04	-2.24E-03	-6.24E-03	-1.46E-02	1.10E-02	1.71E-04	-4.69E-03	7.00E-03	8.75E-03	-5.96E-03	-5.43E-03	-3.47E-03	3.49E-03	6.88E-03	-8.77E-03	4.58E-03	3.91E-03	-3.52E-03	-5.64E-04	-2.17E-03	7.41E-04	-1.57E-03	9.33E-03	2.09E-03	5.94E-03	5.16E-04	-2.83E-03	7.37E-03	-2.41E-03	2.71E-03	5.42E-03	-6.67E-03	1.80E-03	2.17E-03	-2.85E-03
ZMB87140		241.9	29.4	65.9	87.6	171.1	106.8	53.9	18.9	29.7	-1.85E-02	-2.35E-02	-1.67E-02	-5.05E-02	2.32E-02	-1.21E-02	-3.09E-03	-7.64E-03	6.55E-04	2.65E-02	-1.12E-02	1.02E-03	6.55E-03	-1.20E-02	-8.61E-04	1.16E-02	-1.10E-02	3.20E-04	4.35E-03	1.53E-02	1.24E-03	3.72E-03	-1.79E-04	4.08E-03	-2.94E-03	-5.61E-04	1.02E-03	4.25E-04	-6.97E-03	3.85E-04	2.90E-03	-5.58E-03	1.61E-03	1.29E-03	1.21E-03	-1.08E-02	2.60E-03	7.70E-03	8.22E-03	5.23E-03	-6.10E-03	5.51E-03	-2.89E-03	-5.08E-04	3.25E-03	2.33E-03
BM29.9.23.1		253.8	28.3	63.6	88.6	184.5	111.5	54.4	20.5	32.5	-2.10E-02	-1.21E-02	2.80E-02	-6.41E-02	1.69E-02	-1.20E-02	2.41E-02	-1.47E-02	-8.21E-03	1.90E-02	-4.28E-03	3.58E-03	3.00E-03	-1.84E-03	-9.67E-03	1.54E-02	6.73E-04	2.49E-03	-6.17E-03	1.18E-02	-5.50E-03	8.55E-03	2.10E-03	1.70E-03	-4.12E-03	2.79E-04	-1.40E-03	-1.05E-04	9.40E-04	-3.88E-03	-1.62E-03	-2.38E-03	-4.96E-03	-7.94E-05	6.32E-03	3.88E-03	-6.27E-03	8.48E-03	3.22E-03	-1.52E-03	-8.13E-03	9.75E-03	-2.11E-03	-2.00E-03	7.29E-04	5.25E-03
BM78.2452		255.0	35.6	55.5	87.1	184.1	117.7	54.4	19.8	30.4	-2.13E-02	-1.34E-02	-3.45E-02	-2.77E-02	8.81E-03	-1.02E-03	2.91E-03	-2.14E-02	-3.94E-03	1.95E-02	-3.25E-03	-6.25E-04	3.13E-03	5.98E-04	8.62E-04	-3.15E-03	-7.91E-03	6.40E-03	3.91E-03	1.71E-02	6.16E-03	8.50E-03	1.13E-03	2.20E-03	-2.81E-03	3.65E-03	5.23E-04	-1.31E-03	-5.57E-04	5.17E-04	4.77E-03	-1.01E-03	1.62E-03	-1.85E-03	-2.76E-03	-1.12E-02	2.24E-03	8.97E-03	1.50E-03	9.00E-03	-1.85E-03	7.21E-03	-9.40E-04	-5.16E-04	3.84E-04	9.09E-03
BM24.10.5.2		261.3	33.9	58.2	84.1	191.7	114.9	51.2	20.4	32.6	-9.95E-03	-2.27E-03	-8.30E-03	-4.02E-02	1.41E-02	-1.02E-02	1.01E-02	-8.58E-03	-2.08E-03	2.36E-02	-2.16E-03	-4.66E-03	-8.62E-03	4.89E-03	3.06E-03	1.08E-02	-9.60E-03	-6.39E-05	-1.29E-03	1.19E-02	-4.30E-04	4.81E-03	-3.99E-04	8.44E-03	9.99E-04	2.08E-03	8.36E-04	3.59E-03	-4.43E-03	1.08E-03	4.36E-03	2.48E-03	6.30E-03	-1.17E-03	2.47E-03	-7.40E-03	1.71E-03	5.38E-03	1.82E-03	2.97E-03	-5.01E-03	1.34E-02	3.99E-03	-3.57E-03	1.41E-03	2.26E-03
BM24.10.5.1		254.7	32.7	60.3	85.5	190.7	115.7	52.2	20.9	32.1	-2.14E-02	1.17E-02	3.06E-02	-5.23E-02	2.94E-03	-6.66E-03	6.85E-03	-7.73E-03	-1.66E-02	1.53E-02	-4.89E-03	-4.21E-03	1.06E-02	-4.40E-03	-1.54E-02	1.54E-02	-3.43E-03	1.72E-03	9.94E-03	4.00E-03	-1.49E-03	-4.00E-03	-4.44E-04	3.42E-04	1.99E-03	4.47E-04	3.86E-03	4.50E-03	-8.86E-04	1.53E-03	9.71E-03	-3.68E-03	5.21E-03	-1.19E-03	3.38E-03	6.93E-03	4.90E-04	-3.40E-03	-1.51E-04	2.62E-03	-7.42E-03	9.46E-03	2.19E-03	-6.96E-05	8.92E-04	3.42E-03
BM1938.8.12.4	258.0	33.6	58.7	87.2	188.1	115.2	55.3	20.5	32.1	-1.06E-02	9.53E-03	1.16E-02	-5.35E-02	3.92E-03	-1.09E-02	6.78E-03	-1.30E-02	-1.57E-02	2.28E-02	-3.14E-03	-6.99E-04	-4.34E-03	-3.28E-03	-3.38E-03	3.57E-03	-8.10E-05	6.34E-04	-1.49E-03	1.06E-02	-8.41E-04	6.47E-03	2.44E-04	-2.39E-03	-2.11E-04	-4.54E-03	4.11E-03	-7.59E-04	-1.03E-03	1.00E-03	6.91E-03	-5.05E-03	7.83E-04	5.98E-04	6.30E-03	-3.46E-03	-1.83E-03	2.72E-03	9.54E-04	4.99E-03	-5.58E-03	8.58E-03	3.72E-03	-1.49E-03	4.84E-03	4.49E-03
BM34.10.18.1	272.5	34.1	64.0	87.5	189.3	116.1	53.0	21.9	34.6	-1.22E-02	-4.07E-03	5.25E-03	-3.69E-02	8.12E-03	1.55E-04	1.43E-02	-1.02E-02	-1.87E-03	1.14E-02	-2.55E-03	2.50E-03	7.74E-03	-9.42E-04	-2.20E-03	6.71E-03	-4.60E-03	2.94E-03	1.74E-04	7.61E-03	1.22E-02	-1.23E-03	-2.50E-03	-4.27E-03	3.15E-03	2.30E-03	6.98E-03	-5.82E-03	-1.39E-03	-2.39E-03	5.94E-03	-5.03E-03	7.70E-04	-4.37E-03	3.89E-03	-1.51E-03	-6.13E-04	3.83E-03	4.80E-03	2.41E-03	-2.97E-03	7.96E-03	3.89E-03	-3.62E-03	5.79E-04	4.91E-03
BM83			257.0	32.1	57.4	88.6	186.8	118.4	53.8	21.6	30.7	-1.33E-02	-1.37E-03	-9.32E-04	-3.73E-02	3.35E-03	-4.22E-03	1.66E-02	-1.32E-02	-6.64E-03	-8.43E-04	-1.10E-02	7.79E-03	5.96E-03	-7.52E-03	-1.06E-02	1.19E-02	-4.50E-03	2.23E-03	8.44E-03	1.24E-02	2.28E-03	1.11E-03	-2.42E-03	5.37E-03	1.34E-03	-5.77E-06	7.21E-03	-7.61E-03	-7.77E-04	1.24E-03	1.80E-04	2.32E-03	-1.13E-03	2.85E-03	-4.10E-04	-1.69E-03	6.27E-04	5.12E-03	5.64E-03	2.91E-03	1.10E-04	3.37E-03	-1.98E-03	-6.23E-04	1.23E-03	5.00E-03
BM114e		272.6	38.4	58.7	89.8	187.2	115.9	57.6	21.8	35.0	-6.33E-03	2.79E-03	-2.05E-02	-3.35E-02	9.97E-03	-2.57E-03	-3.66E-03	-1.55E-02	-6.83E-03	1.29E-02	-2.54E-04	3.56E-04	-3.40E-03	-9.18E-03	-6.71E-03	2.99E-03	-1.23E-02	-2.49E-03	7.02E-05	1.22E-02	-4.37E-03	-3.77E-04	4.29E-03	-5.27E-03	8.36E-03	-6.70E-03	8.23E-03	-8.19E-03	4.87E-03	-9.40E-04	5.70E-03	2.94E-03	-5.84E-04	-9.16E-03	3.04E-03	-6.51E-03	2.99E-03	2.41E-03	5.29E-03	5.42E-03	8.04E-03	1.38E-02	-1.72E-04	2.97E-03	-1.94E-04	4.35E-03
BM58.6.24.122	269.6	36.2	62.6	93.9	190.6	118.1	56.1	21.9	33.3	-1.45E-02	-1.28E-03	9.31E-03	-5.76E-02	5.76E-03	1.22E-03	2.07E-02	-8.18E-03	-8.61E-03	1.11E-02	-8.27E-03	4.96E-03	1.56E-02	-1.56E-03	-6.48E-03	7.01E-03	-1.49E-03	6.14E-03	3.94E-03	-6.10E-03	2.47E-03	4.20E-03	5.30E-04	-2.30E-03	2.38E-03	-9.93E-05	3.02E-03	-7.15E-03	-3.22E-03	-5.80E-04	6.42E-03	-1.04E-03	3.47E-03	-1.53E-03	5.88E-04	-7.75E-04	-9.08E-04	4.45E-03	4.29E-03	3.93E-03	-5.68E-03	8.95E-03	1.18E-03	-1.48E-03	-4.34E-04	5.00E-03
BM32.4.16.3		261.0	31.3	58.9	87.5	176.6	113.0	51.4	20.5	32.4	-1.26E-02	-9.05E-03	-1.04E-02	-6.59E-02	5.69E-03	-1.21E-02	1.28E-02	-1.80E-02	-2.27E-03	1.45E-02	1.16E-03	-3.52E-03	2.95E-04	-9.69E-03	-8.64E-04	1.30E-03	-4.00E-03	-6.92E-04	8.23E-03	6.13E-03	9.24E-03	1.05E-02	1.64E-03	-3.73E-03	-3.78E-03	1.02E-03	-2.40E-03	6.13E-03	-1.04E-03	1.75E-03	2.82E-03	-1.47E-03	5.51E-03	-2.87E-03	4.62E-03	-4.34E-03	-7.53E-04	8.47E-03	1.85E-03	4.50E-03	-5.16E-03	1.20E-02	-4.17E-04	-2.40E-03	-1.44E-03	8.17E-03
BM32.4.16.2		260.0	33.3	68.9	89.6	184.9	122.0	58.0	20.3	32.2	-1.12E-02	-1.85E-02	1.04E-03	-6.33E-02	4.15E-03	-1.78E-02	1.74E-02	-1.69E-02	-2.45E-03	2.32E-02	-1.52E-03	3.59E-03	3.75E-03	-9.65E-03	-4.70E-03	4.73E-03	-4.70E-03	1.77E-03	9.60E-03	4.49E-03	2.03E-03	7.26E-03	4.65E-03	-3.88E-04	-3.69E-03	-6.10E-04	-5.00E-04	1.15E-03	-3.60E-03	4.19E-04	4.22E-03	-2.86E-04	3.07E-03	-5.93E-03	9.57E-04	1.64E-03	1.86E-03	4.33E-03	6.61E-03	1.01E-03	-6.63E-03	5.51E-03	-1.38E-03	-7.56E-04	4.02E-03	4.63E-03
BM46.829		272.8	31.9	59.1	83.7	182.5	114.2	58.3	22.7	33.5	1.31E-02	-2.04E-02	1.50E-02	-2.30E-02	7.88E-03	-1.00E-02	5.65E-03	-6.12E-03	-8.46E-03	2.11E-02	8.03E-03	3.26E-03	-3.22E-03	-6.56E-03	-8.14E-03	-2.26E-04	3.67E-03	-4.48E-03	4.29E-03	2.45E-03	8.08E-03	-3.86E-03	-1.44E-03	3.08E-04	5.06E-03	1.24E-03	-3.25E-03	-3.78E-03	9.00E-03	-1.02E-02	1.03E-03	8.22E-04	2.78E-03	-8.29E-03	-4.00E-03	-9.16E-05	3.99E-03	-1.14E-03	1.91E-03	-4.24E-03	2.40E-04	9.86E-03	2.40E-04	1.66E-03	3.42E-04	1.03E-03
CN11			262.7	32.3	58.4	86.8	188.9	118.4	56.3	20.7	34.4	-1.11E-02	7.99E-03	-1.05E-02	-3.35E-02	-2.57E-03	3.78E-03	1.03E-03	-1.55E-02	-8.48E-04	1.56E-02	1.19E-03	-4.91E-03	1.43E-03	-4.54E-03	-1.05E-03	1.14E-02	-4.91E-03	2.95E-03	6.63E-03	9.86E-04	2.10E-04	2.76E-03	1.94E-03	-4.35E-03	1.61E-03	-3.26E-04	8.84E-04	-5.72E-04	5.94E-03	2.94E-03	-4.56E-05	2.35E-03	2.79E-03	-7.51E-05	6.50E-03	3.24E-03	2.51E-03	1.63E-03	7.13E-03	2.25E-03	-3.44E-04	2.52E-03	3.66E-05	-1.21E-03	-5.84E-04	2.62E-03
MNHN624B		257.8	30.7	62.4	87.6	179.5	117.3	53.2	22.3	34.4	-6.02E-03	8.65E-03	-3.95E-03	-4.22E-02	-3.37E-03	2.99E-03	2.35E-02	-1.92E-02	-1.86E-02	9.49E-03	-1.24E-03	5.27E-04	4.36E-03	5.38E-03	-2.42E-03	1.25E-02	-5.15E-03	4.79E-03	9.32E-03	2.86E-03	6.06E-04	2.05E-03	2.41E-03	-3.90E-03	-5.67E-03	2.49E-03	4.91E-03	-2.73E-03	-5.02E-03	-2.71E-03	4.87E-03	-4.54E-03	6.16E-03	-1.12E-03	3.12E-03	4.19E-03	1.16E-03	5.37E-03	4.48E-03	9.32E-05	-2.45E-03	8.01E-03	-7.25E-04	-3.26E-03	-3.62E-03	5.59E-03
SMNS6870		251.5	33.9	64.9	88.2	180.8	110.7	54.7	19.5	31.5	-1.28E-04	3.32E-03	7.52E-03	-3.27E-02	1.58E-02	-1.31E-02	1.88E-02	-6.07E-03	-3.23E-03	1.40E-02	-7.82E-03	1.96E-04	2.26E-04	6.61E-03	2.66E-05	-1.98E-03	-2.14E-04	1.99E-03	9.05E-03	2.56E-03	2.92E-03	3.08E-03	4.36E-03	-3.04E-03	2.17E-03	-4.66E-03	-1.50E-03	-2.89E-03	-2.94E-03	6.17E-04	2.02E-03	6.96E-04	1.07E-03	1.26E-04	4.40E-03	-3.74E-03	4.45E-04	1.47E-03	8.01E-03	6.71E-03	-1.07E-02	7.25E-03	2.77E-03	1.68E-04	2.74E-03	-3.25E-03
BM82.11.3.1		255.2	29.5	62.9	84.8	180.2	110.2	53.6	20.8	32.6	-2.48E-02	1.77E-02	1.21E-02	-4.86E-02	2.53E-02	-1.76E-02	1.80E-02	-1.26E-02	-8.16E-05	-2.42E-03	-1.12E-02	2.21E-03	3.13E-03	-9.46E-03	2.68E-03	6.43E-03	-3.93E-03	-9.26E-03	9.40E-03	7.58E-03	-1.15E-02	9.00E-03	1.98E-03	3.56E-03	1.71E-03	5.52E-04	6.46E-03	-4.81E-03	1.27E-04	1.43E-03	5.71E-03	-1.01E-03	1.92E-03	-1.09E-03	2.73E-03	5.29E-04	1.05E-03	2.24E-03	-4.19E-04	4.71E-03	-8.57E-03	1.09E-02	8.85E-04	-2.00E-03	-3.74E-03	8.01E-03
BM86.10.15.1	257.0	30.8	61.9	88.4	197.2	116.5	57.3	21.5	33.0	-4.41E-03	1.93E-02	9.21E-03	-2.42E-02	1.10E-02	-9.80E-03	2.25E-02	-9.87E-03	-1.55E-02	-2.40E-04	-6.13E-03	-5.02E-03	5.28E-03	-2.36E-03	-5.52E-03	5.59E-03	-6.13E-03	4.14E-03	4.76E-03	4.10E-03	-2.92E-03	-2.73E-03	-8.10E-04	5.57E-04	4.87E-03	-5.03E-03	6.39E-03	-5.71E-03	2.29E-03	-2.30E-03	1.09E-02	1.33E-03	-2.32E-03	6.91E-04	4.42E-03	-1.95E-03	3.23E-03	-5.13E-03	8.34E-03	1.22E-05	-8.33E-03	6.43E-03	2.52E-03	-2.09E-03	-4.57E-04	1.56E-03
ZMB12413		229.7	33.0	62.8	83.0	179.1	103.4	53.3	20.3	31.2	7.24E-03	1.50E-02	-7.08E-03	-5.53E-02	-6.97E-03	-1.41E-02	1.89E-02	-1.61E-02	-5.30E-03	2.28E-02	-3.95E-03	6.24E-04	4.67E-03	-4.47E-03	-1.51E-02	7.88E-03	-1.23E-02	3.47E-03	6.94E-03	4.05E-03	-2.86E-03	5.55E-03	1.12E-03	5.73E-03	1.02E-02	-6.28E-03	1.19E-02	-8.61E-03	5.62E-03	1.15E-02	5.72E-03	2.29E-03	-8.74E-03	5.30E-03	2.31E-03	7.32E-03	4.31E-03	-3.47E-03	9.23E-03	4.38E-03	1.33E-03	6.31E-03	2.34E-03	-1.27E-03	1.22E-03	-1.71E-03
ZMB13138		257.0	36.0	65.7	87.2	182.5	119.2	54.8	19.1	30.1	4.44E-03	1.17E-02	-2.34E-02	-4.17E-02	4.93E-03	1.13E-02	1.86E-04	-3.02E-02	-5.58E-03	6.42E-02	-1.47E-02	1.47E-02	6.34E-03	-2.50E-02	3.93E-03	-2.98E-02	-8.03E-03	1.70E-02	9.70E-03	1.78E-02	7.62E-03	2.38E-02	-3.30E-04	1.52E-03	8.64E-03	-6.04E-03	5.90E-03	-7.94E-03	5.86E-03	1.52E-03	5.49E-03	-1.89E-03	2.68E-03	1.17E-02	2.55E-03	7.68E-03	6.20E-03	-3.89E-04	3.57E-03	1.45E-02	-8.41E-04	-6.78E-04	3.31E-03	-9.38E-04	4.16E-03	-2.48E-03
Panthera uncia males																																																								
ZMB56312		172.4	22.6	55.6	69.7	120.5	83.0	41.9	15.8	25.3	9.24E-03	2.40E-02	-1.10E-02	-2.48E-02	1.57E-02	-1.62E-02	2.58E-02	-2.87E-02	-1.83E-03	-8.60E-03	1.99E-02	-1.60E-03	-3.43E-03	5.26E-03	1.90E-02	-4.78E-03	2.16E-02	-5.65E-03	-4.26E-03	-7.75E-04	-5.00E-03	1.46E-03	2.00E-04	-5.34E-03	-3.81E-03	1.35E-04	-8.96E-03	6.09E-03	1.44E-02	-1.07E-02	2.22E-03	-1.40E-03	-9.64E-03	-2.62E-03	-4.34E-03	-3.70E-03	-4.62E-03	-2.53E-03	9.00E-03	-2.30E-03	3.56E-03	9.07E-03	-2.85E-03	1.66E-03	1.60E-03	1.80E-03
ZMB43160		174.5	21.7	55.4	71.5	129.5	86.7	40.2	14.3	23.4	2.51E-03	1.81E-03	-6.73E-03	-2.78E-02	1.48E-02	-3.00E-02	3.99E-02	-1.87E-02	-6.05E-03	-7.58E-03	1.14E-02	6.98E-03	3.92E-03	4.52E-03	8.29E-03	-8.71E-03	3.39E-02	-1.65E-02	-7.73E-03	-4.19E-03	1.16E-03	6.85E-03	-6.79E-03	7.76E-04	7.62E-04	3.07E-03	-1.24E-03	-7.36E-03	2.54E-03	-9.90E-03	4.16E-03	-1.77E-03	-7.78E-03	2.78E-03	4.69E-03	-4.91E-03	-5.25E-03	2.75E-03	1.25E-03	-2.03E-03	-2.47E-03	1.04E-02	6.38E-04	9.09E-04	7.44E-04	1.07E-02
CN4321		177.2	23.0	52.7	67.8	120.4	83.8	41.6	15.7	25.0	1.44E-02	9.30E-03	9.71E-03	-2.61E-02	-7.14E-05	-2.70E-02	2.63E-02	-6.56E-04	-4.01E-03	-1.98E-02	1.69E-02	-4.50E-03	1.50E-03	3.94E-04	1.10E-02	-2.90E-03	1.72E-02	-8.14E-03	-1.46E-02	4.21E-03	4.34E-03	3.99E-03	2.80E-03	-7.71E-03	3.85E-03	2.99E-03	-6.12E-03	2.99E-03	7.53E-03	4.54E-03	-1.85E-03	3.53E-03	-4.54E-03	-6.89E-03	1.52E-03	1.16E-03	-7.97E-03	-7.07E-04	6.65E-03	6.59E-04	-2.17E-03	8.95E-03	-3.62E-03	-2.02E-03	8.91E-04	2.14E-03
BM75.2283		171.6	19.3	54.2	67.3	125.4	80.5	38.1	15.3	25.9	-3.42E-03	9.86E-03	1.31E-02	-3.92E-02	2.22E-02	-3.30E-02	2.21E-02	-1.41E-02	-2.02E-02	-4.45E-03	1.51E-02	-9.97E-03	-2.35E-04	-2.12E-03	1.48E-02	-5.59E-03	1.61E-02	-1.27E-02	-9.64E-03	6.65E-03	3.73E-03	1.39E-03	-3.41E-05	-2.97E-03	3.06E-03	2.29E-03	-3.12E-03	8.47E-03	6.43E-03	-1.14E-02	-1.34E-03	-5.81E-03	-8.66E-03	5.96E-03	7.41E-03	1.71E-03	-4.29E-03	3.28E-03	3.57E-03	-5.73E-03	-1.94E-04	6.52E-03	-5.07E-04	2.53E-03	2.72E-03	1.60E-02
BM41.208		170.4	24.7	55.3	69.8	124.0	80.2	39.9	15.8	25.1	2.51E-03	1.57E-02	-9.66E-03	-4.31E-02	6.70E-03	-2.42E-02	3.17E-02	-1.91E-02	-3.09E-03	-2.26E-03	1.15E-02	-6.03E-04	3.14E-03	-7.00E-03	2.03E-02	-9.57E-03	1.44E-02	-7.16E-03	-6.59E-03	5.19E-03	-5.89E-04	5.13E-03	-1.01E-03	-4.67E-03	-2.49E-03	4.51E-03	-4.36E-03	8.13E-03	1.55E-02	-1.04E-02	-5.10E-03	-2.25E-03	-4.88E-03	3.21E-03	8.85E-04	-2.49E-03	-4.74E-03	4.45E-04	1.76E-03	-4.90E-03	9.27E-03	1.05E-02	-2.51E-03	-3.00E-04	4.97E-03	2.44E-03
MNHN1970-102	177.3	19.3	53.1	70.1	133.2	83.5	42.9	14.8	25.0	-3.57E-03	1.56E-02	9.57E-03	-2.56E-02	1.49E-02	-1.42E-02	2.98E-02	-2.02E-02	-1.16E-02	-3.63E-03	9.45E-03	-6.37E-03	9.49E-03	6.15E-03	1.55E-02	-2.89E-03	2.46E-02	-1.62E-02	-7.83E-03	-5.34E-03	-4.33E-04	-4.01E-03	-5.24E-03	-1.62E-03	1.48E-03	2.43E-03	-9.67E-04	6.38E-03	6.47E-03	-8.29E-03	5.03E-04	2.16E-04	-3.10E-03	-3.54E-03	2.53E-03	2.12E-03	-5.30E-03	-5.16E-03	5.22E-03	-5.46E-03	-2.65E-03	1.17E-02	-8.28E-04	-1.63E-03	3.08E-03	8.04E-03
NRM582954		172.6	23.2	50.7	70.0	126.6	84.5	42.9	14.8	24.5	2.90E-03	1.62E-02	-3.10E-02	-3.37E-02	1.38E-02	-1.97E-02	2.28E-02	-2.62E-02	-1.03E-02	-1.36E-06	9.48E-03	-6.48E-03	7.66E-04	6.75E-04	1.46E-02	-1.84E-03	1.48E-02	-1.81E-02	-2.12E-03	3.43E-03	2.22E-03	3.11E-03	-3.60E-03	-2.25E-03	1.95E-03	1.86E-03	1.42E-03	2.84E-03	3.33E-03	-1.39E-02	2.01E-04	-4.20E-03	-8.19E-03	-1.98E-04	2.44E-03	-6.01E-03	-3.00E-03	-4.40E-03	6.71E-03	-3.36E-03	1.13E-03	1.43E-02	-1.72E-03	1.98E-03	-6.51E-04	1.97E-03
CN6047		182.6	19.5	52.0	69.4	131.6	84.2	41.6	16.2	26.0	1.09E-02	-2.40E-04	1.52E-02	-2.10E-02	8.50E-03	-2.49E-02	1.88E-02	-1.00E-02	1.14E-03	2.49E-03	1.32E-02	-6.76E-03	6.40E-03	8.72E-03	8.83E-03	-4.09E-03	1.15E-02	-1.92E-03	-8.76E-03	-1.80E-03	6.77E-04	3.67E-03	4.43E-03	-1.08E-02	7.25E-03	-1.81E-03	-1.75E-03	5.46E-03	4.43E-03	-1.19E-02	-4.63E-03	5.67E-04	-5.14E-03	-3.82E-03	-6.28E-04	-2.06E-03	-5.94E-03	3.27E-03	3.81E-03	-4.59E-03	-2.60E-03	8.59E-03	-4.34E-03	-1.29E-03	3.61E-03	9.43E-03
CN1394		171.0	24.3	52.4	69.5	125.7	83.1	39.1	15.0	23.5	-7.50E-04	1.02E-02	1.57E-03	-3.25E-02	1.33E-02	-1.75E-02	3.07E-02	-1.73E-02	-8.94E-03	-4.30E-03	8.55E-03	-2.85E-03	1.49E-03	-1.69E-03	2.24E-02	-5.67E-03	1.56E-02	-4.11E-03	-3.36E-03	-2.77E-03	2.41E-03	7.35E-03	3.18E-03	-5.72E-03	1.00E-03	2.26E-03	-5.42E-03	2.57E-03	6.10E-03	-1.81E-02	-1.48E-03	-3.30E-03	-8.54E-03	9.09E-04	-3.24E-04	-4.17E-03	-6.31E-03	-4.69E-04	7.12E-03	9.18E-04	-5.37E-03	1.02E-02	-9.57E-04	1.18E-03	2.24E-03	4.68E-03
RMNH12898		175.8	20.4	53.4	70.2	130.5	87.4	44.0	14.9	23.3	5.67E-03	1.17E-02	-5.31E-03	-3.01E-02	4.84E-03	-3.40E-02	2.86E-02	-2.88E-02	-1.28E-02	-5.75E-03	5.92E-03	3.87E-03	4.46E-03	6.29E-04	1.28E-02	-4.99E-03	1.39E-02	-4.13E-03	-1.55E-03	3.63E-03	1.09E-03	-1.95E-04	-6.13E-03	-3.16E-04	-1.40E-03	2.11E-03	1.95E-03	3.43E-03	6.49E-03	-1.18E-02	1.35E-03	-3.67E-03	-4.11E-03	7.16E-04	1.11E-03	4.97E-03	-4.75E-03	-4.99E-03	5.89E-03	-1.00E-02	-3.62E-03	1.06E-02	-2.35E-03	1.30E-03	3.89E-04	1.13E-02
ZMB46690		170.1	19.6	49.4	68.4	126.0	83.9	41.6	14.5	23.9	-2.78E-03	1.90E-02	-7.84E-03	-2.63E-02	2.64E-03	-2.86E-02	2.64E-02	-1.94E-02	-8.82E-03	-1.35E-02	1.47E-02	-2.08E-03	6.41E-03	5.91E-03	1.30E-02	-2.35E-03	1.35E-02	-2.29E-03	-7.39E-03	2.28E-03	-1.48E-03	-1.91E-03	-4.26E-03	-1.07E-03	-1.10E-03	1.98E-03	1.28E-03	-4.85E-04	9.55E-03	-6.55E-03	-1.15E-03	-2.81E-03	-8.40E-03	1.83E-04	-4.00E-03	3.02E-03	-6.08E-03	-5.45E-03	2.83E-03	-1.48E-02	6.90E-03	1.06E-02	-2.02E-03	2.07E-03	-7.12E-04	1.79E-03
ZMB14598		175.9	21.1	51.8	69.9	131.6	84.6	39.4	15.0	24.3	9.86E-03	1.12E-02	1.67E-02	-3.16E-02	1.59E-02	-2.73E-02	3.92E-02	-1.16E-02	-6.00E-03	-2.92E-03	8.17E-03	1.31E-03	9.37E-03	1.64E-03	9.99E-03	4.55E-03	2.15E-02	-1.00E-02	-3.64E-03	3.97E-03	5.44E-03	-2.33E-04	-1.53E-03	8.80E-03	2.84E-03	1.46E-03	1.41E-03	-4.77E-03	4.46E-05	-1.03E-02	-2.02E-05	-5.44E-03	-7.49E-03	3.17E-03	9.00E-04	-3.15E-03	-3.90E-03	2.85E-04	6.60E-03	-2.35E-03	-8.95E-03	1.22E-02	-1.26E-03	2.30E-03	3.52E-04	3.46E-03
MNCN21566		178.1	20.9	52.8	67.7	126.6	84.7	42.8	16.0	23.8	2.28E-02	1.04E-02	2.63E-02	-3.95E-02	8.60E-03	-3.13E-02	4.39E-02	-1.72E-02	-2.38E-03	-2.87E-03	9.69E-03	-5.33E-03	7.85E-03	4.34E-03	1.32E-02	1.68E-03	1.65E-02	-3.80E-03	-1.91E-03	4.01E-03	-8.40E-04	4.42E-03	-3.74E-03	-7.20E-04	1.62E-03	7.13E-03	-4.02E-04	-1.34E-03	5.71E-03	-7.22E-03	7.67E-03	-5.53E-03	-1.22E-02	2.51E-03	1.40E-03	2.69E-03	-4.08E-03	5.55E-03	9.24E-03	-6.32E-03	-3.93E-03	9.83E-03	3.40E-04	6.07E-04	3.17E-03	4.78E-03
Panthera uncia females																																																								
SMNS2667		162.1	21.9	52.1	65.9	113.9	79.4	41.1	14.6	23.8	-1.43E-02	1.05E-02	-2.27E-02	-4.59E-02	6.12E-03	-2.44E-02	3.28E-02	-3.16E-02	5.88E-03	-1.45E-05	2.29E-02	-1.91E-03	2.53E-03	-8.08E-03	1.31E-02	-6.50E-03	2.10E-02	-1.17E-02	2.24E-03	-7.27E-03	-2.43E-05	3.66E-03	5.34E-03	-4.20E-03	-5.19E-03	5.20E-03	-3.49E-03	4.46E-03	1.81E-02	-7.32E-03	4.57E-04	-1.55E-03	-3.43E-03	-6.81E-03	1.92E-03	-4.14E-03	-5.98E-03	4.23E-03	4.56E-04	2.96E-03	5.33E-03	1.43E-02	-3.16E-03	-1.26E-03	3.48E-03	2.81E-03
SMF5970		155.2	22.5	50.5	64.9	117.4	76.6	35.9	14.0	22.5	1.67E-03	1.13E-02	-1.41E-04	-4.05E-02	-1.04E-03	-2.07E-02	3.04E-02	-2.44E-02	-1.30E-03	-1.10E-02	2.16E-02	-2.65E-03	1.09E-02	-6.30E-03	1.71E-02	-7.91E-03	1.42E-02	-6.88E-03	-3.45E-03	-2.65E-03	4.09E-03	4.03E-03	4.59E-03	-9.75E-03	1.14E-03	4.50E-03	-6.73E-03	9.89E-03	9.87E-03	-9.33E-03	-4.60E-03	-4.93E-03	-1.77E-03	-2.01E-03	-2.31E-03	-1.18E-03	-6.17E-03	-1.47E-04	2.52E-03	2.92E-03	-1.49E-03	8.58E-03	-1.54E-03	-1.14E-03	4.92E-03	2.57E-04
BM47.37		143.9	14.8	46.3	59.4	98.4	68.8	36.5	13.5	21.1	-4.66E-03	1.63E-02	1.32E-02	-4.80E-02	1.19E-03	-2.42E-02	3.95E-02	-2.48E-02	-5.97E-03	-1.70E-02	2.46E-02	6.49E-03	1.52E-02	2.62E-03	1.48E-02	-4.23E-03	2.26E-02	-1.09E-02	-5.42E-03	4.40E-03	3.41E-03	8.82E-03	6.41E-03	-1.11E-02	3.40E-03	-1.51E-03	-4.07E-03	-6.92E-04	1.82E-02	-1.21E-02	9.69E-04	4.65E-03	-1.02E-02	-4.17E-03	2.03E-03	-4.22E-03	-7.49E-03	5.69E-03	-7.46E-04	-2.12E-03	2.24E-03	9.54E-03	-3.03E-03	-3.34E-03	4.89E-03	6.27E-03
BM81.1498		166.4	24.0	51.3	64.0	117.4	81.2	38.5	15.1	23.6	1.51E-02	2.34E-02	2.64E-03	-4.38E-02	2.22E-02	-2.44E-02	3.01E-02	-1.91E-02	-8.67E-03	1.44E-03	1.41E-02	1.46E-03	7.97E-03	2.01E-03	1.33E-02	-5.38E-03	1.88E-02	-4.35E-03	-2.35E-03	7.28E-03	-2.70E-03	1.83E-02	-3.05E-03	6.04E-03	2.95E-04	2.44E-03	-5.51E-03	1.93E-03	-4.28E-04	-4.37E-03	-3.43E-03	-1.05E-03	-1.13E-02	4.46E-05	3.73E-03	-2.13E-03	-3.59E-03	3.08E-03	2.03E-03	2.19E-03	-7.15E-03	9.04E-03	-4.21E-03	-1.03E-03	3.24E-03	6.80E-03
BM1938.6.28.3	156.5	19.8	50.0	64.2	107.6	73.9	38.6	12.9	22.4	8.79E-03	1.28E-02	-1.12E-02	-3.60E-02	9.37E-05	-1.12E-02	2.97E-02	-1.83E-02	8.76E-03	-5.32E-03	2.20E-02	-8.07E-03	7.92E-03	8.55E-04	2.29E-02	1.13E-03	1.76E-02	-5.41E-03	1.63E-03	-3.02E-05	1.56E-03	-7.75E-04	1.90E-03	-4.24E-03	-3.17E-03	1.60E-03	-5.62E-03	4.70E-03	1.10E-02	-1.06E-02	-3.99E-03	-7.07E-04	-4.15E-04	-7.73E-03	-6.61E-03	-2.79E-03	3.72E-04	-9.20E-04	-9.16E-04	-6.52E-03	9.00E-03	7.47E-03	7.33E-04	2.36E-03	5.10E-03	4.63E-03
MNHNA14597		163.9	18.7	52.6	67.6	121.6	80.2	41.2	15.0	23.1	6.09E-03	1.42E-02	-8.74E-03	-5.21E-02	5.08E-03	-1.22E-02	2.83E-02	-1.68E-02	-8.48E-03	-5.98E-03	1.81E-02	8.14E-03	7.82E-03	1.98E-03	9.57E-03	-1.90E-03	1.67E-02	-1.29E-02	-3.79E-03	-1.25E-02	7.58E-04	5.39E-03	-5.17E-04	-2.83E-03	-3.71E-03	9.85E-03	-6.37E-03	6.37E-03	1.74E-02	-1.07E-02	4.34E-04	6.90E-03	-2.16E-03	-4.38E-03	-2.90E-05	1.18E-03	-5.64E-03	9.07E-03	6.41E-03	-8.83E-04	-3.76E-03	1.15E-02	-9.33E-04	-2.32E-03	2.80E-03	1.95E-03
MNHN2006-429	164.9	17.8	52.6	68.6	117.1	81.4	40.6	14.3	23.6	-7.86E-04	1.31E-02	-1.13E-02	-4.47E-02	1.41E-02	-2.34E-02	2.56E-02	-2.29E-02	1.59E-03	-3.83E-03	1.88E-02	-6.16E-03	5.95E-03	2.86E-04	1.89E-02	-7.99E-04	1.97E-02	-7.07E-03	-6.86E-03	3.15E-04	7.73E-03	2.99E-03	4.16E-03	-6.58E-03	1.57E-04	4.45E-03	-3.69E-03	7.15E-03	5.83E-03	-1.04E-02	-1.46E-03	-1.94E-03	-8.37E-03	-6.78E-03	-1.44E-03	-3.48E-03	-6.19E-03	-8.97E-04	6.24E-03	-2.19E-03	1.95E-03	1.15E-02	-1.72E-03	7.32E-04	2.88E-03	9.98E-04
ZMB15839		163.4	19.9	52.4	69.6	118.6	79.6	40.2	13.6	22.8	4.37E-03	2.44E-02	-1.40E-02	-5.67E-03	1.49E-02	-1.03E-02	2.46E-02	-2.22E-02	-8.13E-03	-9.78E-03	1.19E-02	-7.91E-04	2.87E-03	2.13E-02	1.81E-02	-5.38E-03	2.23E-02	-7.28E-03	-7.84E-03	1.14E-04	-1.29E-03	8.73E-04	-3.58E-03	-3.17E-03	1.73E-03	2.87E-03	-2.52E-03	3.25E-03	1.67E-02	-7.53E-03	-2.69E-03	-2.62E-04	-3.60E-03	-1.65E-03	2.68E-03	-4.01E-03	-4.37E-03	-1.42E-03	3.99E-03	-7.19E-03	5.82E-03	7.45E-03	8.45E-05	-1.25E-03	1.09E-04	7.45E-03
ZMB56313		159.7	21.5	51.6	70.8	118.0	79.6	36.8	14.0	22.8	-1.95E-03	1.85E-02	-9.49E-03	-1.27E-02	5.99E-03	-2.05E-02	2.89E-02	-1.58E-02	-1.08E-02	-1.03E-02	1.88E-02	-5.64E-03	5.66E-03	1.03E-02	1.04E-02	-7.45E-03	2.54E-02	-1.05E-02	-1.02E-02	2.27E-03	5.71E-03	6.00E-03	-4.40E-03	-9.45E-04	-5.13E-04	-8.81E-04	5.38E-04	-1.53E-03	1.26E-02	-1.08E-02	-2.62E-04	2.84E-04	-9.18E-03	-1.80E-03	2.49E-03	5.81E-04	-6.23E-03	-4.66E-03	7.24E-03	-5.92E-03	-1.80E-03	6.02E-03	-4.19E-03	3.47E-03	4.90E-04	4.05E-03
CN1367		159.9	20.6	47.9	63.6	114.4	77.5	40.4	14.1	23.6	-7.03E-03	5.69E-03	2.17E-03	-5.03E-02	-3.09E-03	-1.58E-02	3.79E-02	-2.13E-02	3.77E-03	2.92E-03	1.43E-02	-2.63E-03	7.40E-03	2.02E-05	1.95E-02	-5.89E-03	2.18E-02	-8.46E-03	4.46E-03	3.97E-03	3.05E-03	6.54E-03	4.61E-03	-4.75E-03	-2.68E-03	4.23E-03	-7.42E-03	4.83E-03	1.27E-02	-9.23E-03	-1.93E-03	-2.11E-03	-2.03E-03	-1.93E-03	-2.76E-03	-3.28E-03	-6.23E-03	3.00E-04	5.19E-03	-2.86E-03	-4.28E-03	8.98E-03	-1.37E-03	4.20E-04	4.66E-03	1.91E-03
CN5216		170.4	17.2	53.1	69.4	127.5	82.2	39.4	14.1	22.7	7.90E-03	5.86E-03	1.44E-02	-4.99E-02	7.11E-03	-3.03E-02	2.67E-02	-3.80E-03	-1.23E-02	-8.10E-03	8.91E-03	-3.73E-03	8.50E-04	-1.33E-04	1.44E-02	-3.52E-03	1.80E-02	-9.98E-03	-1.03E-02	-5.92E-03	4.78E-03	-2.16E-03	-2.86E-03	-6.59E-03	9.38E-03	3.09E-03	1.73E-03	5.52E-03	1.03E-02	-1.26E-02	-1.50E-03	-1.87E-03	-3.66E-03	-4.00E-03	-1.82E-03	-1.22E-03	-2.71E-03	1.51E-03	8.02E-03	-9.63E-03	-8.97E-04	1.03E-02	3.06E-03	7.80E-04	2.35E-03	-2.74E-06
ZMB18434		164.5	22.5	53.2	66.8	120.7	78.3	38.3	14.0	23.5	6.13E-03	1.90E-02	-1.12E-02	-3.31E-02	3.88E-03	-2.14E-02	3.44E-02	-1.75E-02	-4.86E-03	-8.59E-03	1.51E-02	-3.37E-03	2.32E-03	6.00E-03	1.39E-02	-8.19E-03	1.93E-02	-4.85E-03	1.52E-03	-1.55E-03	-7.23E-03	6.15E-03	7.50E-03	-1.03E-02	1.05E-03	2.16E-03	-4.49E-03	4.22E-03	1.17E-02	-1.09E-02	2.54E-03	-4.40E-03	-4.87E-03	-1.83E-03	5.72E-04	-2.63E-03	-3.97E-03	-1.59E-03	5.50E-03	-4.21E-03	2.38E-03	1.03E-02	-1.73E-03	5.83E-04	3.99E-03	-1.05E-03
ZMB14501		164.1	18.4	48.8	66.9	122.4	78.6	37.6	14.1	22.8	1.55E-02	2.04E-02	1.30E-02	-2.34E-02	9.05E-03	-1.84E-02	3.69E-02	-1.24E-02	-4.48E-03	-1.63E-03	1.48E-02	-8.46E-03	1.03E-02	6.56E-03	1.65E-02	3.99E-03	1.37E-02	-3.73E-03	-4.16E-03	4.44E-03	5.33E-03	2.19E-03	6.66E-03	-6.50E-03	4.30E-03	2.68E-03	-8.19E-03	6.47E-03	8.19E-03	-6.67E-03	4.37E-03	-5.22E-03	-7.50E-03	-2.04E-03	-2.62E-03	1.93E-03	-5.12E-03	-2.84E-03	8.58E-03	-3.28E-03	-2.11E-03	8.01E-03	-2.80E-04	2.07E-04	2.86E-03	-1.26E-03
ZMB44022		159.1	22.6	53.8	67.2	116.2	76.7	38.0	13.1	21.9	2.04E-02	1.66E-02	-1.74E-02	-6.56E-03	4.42E-03	-1.25E-02	2.77E-02	-1.99E-02	7.55E-03	-2.28E-03	1.76E-02	1.32E-03	8.80E-03	8.83E-03	1.49E-02	1.68E-03	1.18E-02	-2.85E-03	-7.42E-03	-3.04E-03	2.11E-04	-1.63E-03	4.61E-03	-8.28E-03	1.24E-03	5.32E-03	-5.10E-03	-1.45E-03	7.65E-03	-1.09E-02	7.14E-03	-2.50E-03	-7.39E-03	7.30E-04	-7.35E-04	-2.46E-03	-5.48E-03	8.71E-04	2.10E-03	-2.82E-03	2.56E-03	1.16E-02	1.41E-03	2.65E-04	-2.02E-05	6.97E-04
NRM642055		164.0	18.9	49.1	66.9	122.3	79.4	39.8	14.7	23.5	6.95E-03	2.95E-02	-2.39E-02	-2.81E-02	7.64E-03	-2.18E-02	3.27E-02	-2.31E-02	-7.62E-03	-5.89E-03	1.24E-02	-7.25E-03	2.40E-03	-1.72E-03	1.54E-02	-4.76E-03	1.53E-02	-1.17E-02	-9.14E-03	4.92E-03	1.88E-03	-4.49E-03	2.69E-03	-6.38E-03	9.24E-03	1.02E-03	4.14E-03	2.05E-03	1.55E-02	-1.42E-02	1.64E-03	-6.31E-03	-8.60E-03	-1.61E-03	-5.57E-04	5.13E-05	-9.45E-04	-6.29E-03	7.25E-03	-6.33E-03	3.93E-03	1.52E-02	-2.52E-03	4.11E-03	1.25E-03	7.91E-03
CN6046		169.6	17.9	56.8	72.1	126.4	79.4	40.6	14.4	22.7	1.99E-02	5.43E-03	1.87E-02	-5.19E-02	-2.02E-03	-1.50E-02	3.27E-02	-5.08E-03	-2.14E-03	-3.48E-04	1.52E-02	-4.52E-03	3.89E-03	1.54E-03	7.62E-03	1.21E-03	2.47E-02	-1.35E-02	-5.61E-03	-5.50E-03	5.26E-04	-1.85E-04	-1.96E-03	-4.57E-03	7.77E-03	1.37E-03	-2.20E-03	8.26E-03	6.94E-03	-1.01E-02	-1.58E-03	-6.82E-03	-4.96E-04	-2.14E-03	-5.82E-05	-3.19E-03	-2.13E-03	-1.78E-03	8.67E-03	-6.00E-03	-1.41E-03	1.14E-02	1.88E-03	1.52E-03	4.25E-03	3.00E-03
ZMB56314		166.7	21.3	49.5	66.0	127.5	79.5	39.8	14.7	23.4	7.81E-03	2.82E-02	-2.34E-02	-2.65E-02	2.87E-03	-1.55E-02	2.41E-02	-2.44E-02	-3.90E-03	-3.60E-03	1.45E-02	7.46E-04	6.52E-04	-4.96E-03	1.10E-02	-2.48E-04	1.81E-02	-7.15E-03	-6.04E-03	2.89E-03	6.19E-03	8.66E-04	-2.36E-03	-3.98E-03	4.78E-03	-7.41E-04	4.82E-04	-4.07E-03	8.90E-03	-7.99E-03	-3.05E-03	-3.45E-03	-2.08E-03	2.04E-03	-9.23E-04	-3.18E-03	-5.11E-04	-5.90E-03	4.01E-03	-5.37E-03	2.12E-03	1.22E-02	-2.09E-04	4.38E-04	1.64E-03	-2.83E-03
BM84.2090		164.6	16.3	52.8	65.9	115.0	79.5	38.0	13.9	23.2	1.75E-02	2.48E-02	1.10E-04	-3.49E-02	2.16E-02	-2.52E-02	2.52E-02	-1.45E-02	-1.19E-03	-1.35E-02	1.27E-02	-2.66E-03	1.08E-03	2.03E-03	1.56E-02	5.57E-03	-2.76E-03	1.54E-02	-1.49E-02	7.67E-03	1.15E-03	-4.55E-03	3.09E-03	-2.60E-03	6.03E-03	-3.23E-03	-1.72E-03	2.52E-03	9.68E-03	-1.73E-02	-4.68E-04	-6.69E-03	-9.50E-03	8.27E-03	-2.88E-03	-2.80E-03	-4.01E-03	-5.37E-03	5.50E-03	-4.50E-03	1.75E-03	1.27E-02	-7.23E-04	3.51E-03	3.30E-03	7.68E-03
BM33.7.20.2		156.9	20.0	50.2	66.7	119.0	76.2	37.3	14.1	23.0	7.56E-03	1.38E-02	-1.04E-03	-6.60E-02	1.59E-02	-1.44E-02	3.04E-02	-1.55E-02	3.39E-03	-3.09E-03	8.32E-03	3.53E-03	6.07E-03	-1.60E-02	1.02E-02	6.87E-03	5.16E-03	-1.85E-03	-5.16E-03	7.09E-03	4.68E-03	2.77E-03	2.00E-03	5.18E-04	4.63E-03	-2.27E-03	2.16E-03	-1.36E-03	7.58E-03	-1.09E-02	-5.33E-03	2.61E-03	-9.57E-03	3.33E-03	-2.72E-03	-3.13E-03	-1.51E-03	-2.04E-03	1.56E-03	-2.45E-03	3.19E-03	1.46E-02	-3.38E-03	1.33E-03	4.98E-03	1.46E-03
ZMB50810		164.1	25.4	51.0	65.6	117.2	79.8	40.8	14.4	23.3	4.25E-03	3.24E-02	-3.95E-02	-1.68E-02	-8.97E-03	-8.10E-03	1.83E-02	-2.22E-02	-9.28E-04	-1.09E-02	1.89E-02	-9.24E-04	4.12E-03	4.55E-03	1.03E-02	-2.62E-03	1.23E-02	5.78E-03	-4.98E-03	-3.47E-03	1.11E-03	-3.38E-03	-2.79E-03	-9.56E-04	3.14E-03	4.29E-03	-4.14E-03	2.11E-03	1.59E-02	-6.85E-03	1.36E-03	-8.39E-04	-6.92E-03	-8.91E-04	-5.21E-03	3.08E-04	-1.88E-03	-4.00E-03	5.74E-04	-1.64E-03	1.59E-02	8.66E-03	-1.37E-03	1.53E-03	2.32E-03	-1.74E-03

Institutional abbreviations: Natural History Museum. London (BM); Zoological Museum. Copenhagen (CN); George C. Page Museum (Hancock Collection). Los Angeles (LACMHC); Museo Nacional de Ciencias Naturales (CSIC). Madrid (MNCN); Museum National d'Histoire Naturelle. Paris (MNHN); Naturhistoriska riksmusset. Stockholm (NRM); Per Christiansen. personal collection (PC coll); National Museum of Natural History (Naturalis). Leiden (RMNH); Naturmuseum Senckenberg. Frankfurt (SMF); Staatliches Museum f�r Naturkunde. Stuttgart (SMNS); and Museum f�r Naturkunde. Berlin (ZMB).
